# Supplementary material for: Linkage Analysis and Association Mapping QTL Detection Models for Hybrids Between Multiparental Populations from Two Heterotic Groups: Application to Biomass Production in Maize (Zea mays L.)
Source: G3 (Bethesda). 2017 Sep 28;7(11):3649–57. doi: 10.1534/g3.117.300121 (PMC5677153; doi:10.1534/g3.117.300121)
Supplement: Supplementary file 1 [file 3649FileS1.txt]

SNP_ name	chromosome	genetic_position	physicalposition(MaizeRefMapV2)	pos_F1	fA_F1	test_F1	pos_F2	fA_F2	test_F2	pos_F3	fA_F3	test_F3	pos_F4	fA_F4	test_F4	pos_F5	fA_F5	test_F5	pos_F6	fA_F6	test_F6	pos_D1	fA_D1	test_D1	pos_D2	fA_D2	test_D2	pos_D4	fA_D4	test_D4	pos_D5	fA_D5	test_D5	pos_D6	fA_D6	test_D6
PZE_101000169	1	0	379844	0	0.527272727272727	-				-1.5						0	0.448598130841121	-
PZE_101000209	1	0	395380								0.536912751677852	-		0.536912751677852	-	0	0.515151515151515	-	-3.3	0.503597122302158	-
PZE_101000256	1	0.2	485953	0	0.52760736196319	-				-1.5						0	0.457943925233645	-
PZE_101000301	1	0.5	613257	0	0.533333333333333	-				-1.5						0	0.431192660550459	-
PZE_101000348	1	0.7	681011													0	0.448598130841121	-	-3.3	0.507246376811594	-
PZE_101000349	1	0.7	681704	0	0.536144578313253	-				-1.5	0.551020408163265	-		0.551020408163265	-				-3.3	0.510791366906475	-
PZE_101000360	1	0.9	763292	0	0.533333333333333	-				-1.5	0.547945205479452	-		0.547945205479452	-				-3.7	0.50354609929078	-
PZE_101000370	1	1	824379	0	0.530120481927711	-				-1.5	0.551020408163265	-		0.551020408163265	-				-3.3	0.514285714285714	-
PZE_101000424	1	1.3	982217																									0	0.574324324324324	-	0	0.487012987012987	-	0	0.518867924528302	-
PZE_101000431	1	1.4	992572	0	0.533742331288344	-				-1.5						0	0.448598130841121	-
PZE_101000442	1	1.4	993764	0	0.533333333333333	-				-1.5						0	0.448598130841121	-
PZE_101000659	1	2.6	1567151	0	0.527272727272727	-				-1.5						0.5	0.466666666666667	-													0	0.483660130718954	-	0	0.518867924528302	-
PZE_101000673	1	2.6	1568998	0	0.52760736196319	-				-1.5						0.5	0.457943925233645	-
PZE_101000740	1	2.9	1666173	0.9	0.542168674698795	-				-1						1	0.453703703703704	-										0	0.574324324324324	-	0	0.490196078431373	-	0	0.518867924528302	-
PZE_101000754	1	2.9	1686635				-4.5	0.492957746478873	-	-1	0.547297297297297	-	-4.9	0.547297297297297	-	1.5	0.458715596330275	-										0	0.578231292517007	-	0	0.493421052631579	-	0	0.514285714285714	-
PZE_101000788	1	3.1	1761938								0.54421768707483	-	-4.9	0.54421768707483	-	1.5	0.439252336448598	-	-3.3	0.514492753623188	-
PZE_101001044	1	3.5	1968281																												1.3	0.487012987012987	-	-1	0.514018691588785	-
PZE_101001094	1	3.7	2038772																									0	0.574324324324324	-	1.3	0.487012987012987	-	-1	0.514018691588785	-
PZE_101001103	1	3.7	2039864																									0	0.574324324324324	-	1.3	0.487012987012987	-	-1	0.514018691588785	-
PZE_101001107	1	3.7	2043319	1.5	0.542168674698795	-	-4	0.5	-		0.534246575342466	-		0.534246575342466	-
PZE_101001108	1	3.7	2043987	1.5	0.538922155688623	-	-4.5	0.503496503496504	-		0.530612244897959	-		0.530612244897959	-
PZE_101001116	1	3.7	2045583	1.5	0.538922155688623	-				-0.5	0.530612244897959	-		0.530612244897959	-				-2	0.535714285714286	-
PZE_101001280	1	4.3	2306521	1.5	0.524390243902439	-	-4	0.503496503496504	-		0.544827586206897	-	-3.2	0.544827586206897	-										-4	0.519480519480519	-							-1	0.495145631067961	-
PZE_101001320	1	4.3	2336340				-4	0.5	-	0	0.478260869565217	-		0.478260869565217	-	0.9	0.383928571428571	*							-4	0.525641025641026	-				1.3	0.487012987012987	-
PZE_101001380	1	4.5	2428671																						-4	0.525641025641026	-				1.3	0.487012987012987	-
PZE_101001587	1	5.1	2687631				-3.6	0.496503496503497	-	0	0.531034482758621	-	-1.9	0.531034482758621	-	2	0.435185185185185	-				0	0.577922077922078	-	-4	0.525641025641026	-				1.3	0.483660130718954	-
PZE_101002081	1	5.6	2895697								0.527397260273973	-	-0.7	0.527397260273973	-	2	0.440366972477064	-	-0.4	0.548148148148148	-	2.7	0.598684210526316	*	-2.6	0.535483870967742	-	1.4	0.560810810810811	-				-1	0.514018691588785	-
PZE_101002282	1	5.9	3027386				-1.5	0.510344827586207	-	2									0	0.536231884057971	-	2.7	0.603896103896104	**	-1.3	0.538461538461538	-	2.1	0.554054054054054	-				-1	0.518867924528302	-
PZE_101002367	1	5.9	3040632								0.506944444444444	-	0	0.506944444444444	-	2	0.436363636363636	-	0.4	0.536231884057971	-	2.7	0.603896103896104	**				2.1	0.554794520547945	-
PZE_101002887	1	6.4	3270679	3.8	0.537037037037037	-	-1.1	0.524475524475524	-		0.517241379310345	-	0.8	0.517241379310345	-										-0.6	0.544871794871795	-	2.1	0.557823129251701	-	2.6	0.487012987012987	-
PZE_101003026	1	6.4	3282920				-1.1	0.52112676056338	-	4.1									0.9	0.529411764705882	-				-0.6	0.544871794871795	-	2.1	0.551020408163265	-	2.6	0.483660130718954	-
PZE_101003031	1	6.4	3284839																			3.4	0.592105263157895	*	-0.6	0.545454545454545	-				2.6	0.487012987012987	-
PZE_101003115	1	6.6	3356688				-0.7	0.513888888888889	-	6.4	0.503448275862069	-	1.1	0.503448275862069	-	5	0.401785714285714	*				3.4	0.597402597402597	*	0	0.548387096774194	-				2.6	0.487012987012987	-
PZE_101003133	1	6.6	3360440				-0.7	0.514084507042254	-	6.4	0.5	-	1.1	0.5	-	5	0.392857142857143	*				3.4	0.592105263157895	*	0	0.549668874172185	-	2.1	0.557823129251701	-				-1.9	0.504672897196262	-
PZE_101003135	1	6.6	3361968																			3.4	0.601307189542484	*	0	0.551282051282051	-	2.1	0.554054054054054	-				-1.9	0.504672897196262	-
PZE_101003785	1	7.3	3665549				0	0.5	-	9.1	0.486301369863014	-	0.8	0.486301369863014	-	6.4	0.403508771929825	*
PZE_101004337	1	7.6	3830498				1.6	0.507142857142857	-	10.7									3.2	0.543478260869565	-	5.4	0.577181208053691	-				3.6	0.592857142857143	*
PZE_101004387	1	7.7	3882714	6.2	0.548192771084337	-				10.7	0.5	-	2.1	0.5	-				3.2	0.539568345323741	-	5.4	0.590909090909091	*				3.5	0.567567567567568	-
PZE_101005831	1	9	4451783	8.7	0.536585365853659	-				12.4						8.8	0.456896551724138	-				5.4	0.590909090909091	*							3.9	0.487012987012987	-
PZE_101005818	1	9	4452253								0.468965517241379	-	3.4	0.468965517241379	-	8.8	0.452173913043478	-	4.3	0.525179856115108	-							4.9	0.575342465753425	-	3.9	0.490196078431373	-
PZE_101005765	1	9.3	4609260	10.3	0.515527950310559	-				14	0.479166666666667	-	4.7	0.479166666666667	-				6.2	0.536231884057971	-	5.4	0.590909090909091	*				4.9	0.567567567567568	-
PZE_101005766	1	9.3	4609477								0.472222222222222	-	4.7	0.472222222222222	-	10.8	0.447368421052632	-	6.2	0.532846715328467	-
PZE_101005770	1	9.3	4610354	10.3	0.51875	-				14	0.475524475524476	-	4.7	0.475524475524476	-				6.2	0.536231884057971	-
PZE_101009163	1	11.6	5653264																									9.1	0.554054054054054	-	8.7	0.532467532467532	-	6.1	0.476635514018692	-
PZE_101009528	1	11.8	5732049	15.5	0.51219512195122	-	7.4	0.474820143884892	-		0.48951048951049	-	7.4	0.48951048951049	-													9.1	0.554054054054054	-	8.7	0.532467532467532	-	6.1	0.476635514018692	-
PZE_101009670	1	12.3	5954473	15.5	0.515151515151515	-	8.6	0.482014388489209	-							18.2	0.464912280701754	-	21	0.588235294117647	*
PZE_101010821	1	13.3	6431690																			13.9	0.590909090909091	*	7.5	0.532051282051282	-				8.7	0.532467532467532	-
PZE_101010917	1	13.5	6535828	17.1	0.512345679012346	-	9	0.485507246376812	-							21.1	0.46551724137931	-	21.5	0.590909090909091	*							10.5	0.571428571428571	-	8.7	0.535947712418301	-	8	0.476635514018692	-
PZE_101011048	1	13.6	6547772																			13.9	0.590909090909091	*	7.5	0.532051282051282	-				9.4	0.529411764705882	-
PZE_101011197	1	14.1	6777249								0.411392405063291	*	9.6	0.411392405063291	*	21.1	0.427350427350427	-	21.5	0.510489510489511	-							11.9	0.571428571428571	-	10.1	0.532467532467532	-	8	0.481132075471698	-
PZE_101011431	1	14.2	6844300																			13.9	0.588235294117647	*	7.5	0.535483870967742	-				10.1	0.532467532467532	-
PZE_101012517	1	15.3	7347504	19	0.496932515337423	-	11.2	0.5	-		0.448275862068966	-	11.8	0.448275862068966	-													15.4	0.574324324324324	-	11.4	0.549019607843137	-	10.9	0.490566037735849	-
PZE_101013646	1	16.1	7715511																			17.3	0.581699346405229	*	14.3	0.554838709677419	-	17.5	0.581081081081081	*				11.9	0.476635514018692	-
PZE_101013802	1	16.4	7861831																			17.3	0.584415584415584	*	14.3	0.557692307692308	-	18.2	0.571428571428571	-				11.9	0.476635514018692	-
PZE_101014003	1	16.7	7998309																			18	0.577922077922078	-	14.9	0.554838709677419	-	18.9	0.581081081081081	*				11.9	0.485714285714286	-
PZE_101014135	1	16.8	8032199	21.6	0.503105590062112	-	13.1	0.503649635036496	-		0.475524475524476	-	14.5	0.475524475524476	-
PZE_101015149	1	18	8623017	22	0.496932515337423	-	13.5	0.507352941176471	-		0.475862068965517	-	16.6	0.475862068965517	-
PZE_101015469	1	18	8633468																			20	0.555555555555556	-	17.6	0.538461538461538	-				16.9	0.549668874172185	-
PZE_101015471	1	18	8633823								0.517241379310345	-	18.6	0.517241379310345	-	30.2	0.5	-	28.3	0.56390977443609	-
PZE_101016495	1	19.4	9305229	25.2	0.487951807228916	-	16.1	0.489208633093525	-		0.493055555555556	-	20.5	0.493055555555556	-							20	0.558441558441558	-	20.2	0.551282051282051	-	23.2	0.594594594594595	*				17.8	0.481132075471698	-
PZE_101016973	1	19.7	9435426																									23.2	0.598639455782313	*	18.2	0.558441558441558	-	17.8	0.481132075471698	-
PZE_101017187	1	20	9562206	26	0.494047619047619	-	16.9	0.489051094890511	-							32.3	0.513513513513513	-	29.5	0.561538461538462	-	20	0.558441558441558	-	20.2	0.554838709677419	-	23.9	0.591836734693878	*				18.8	0.467289719626168	-
PZE_101017262	1	20	9581910								0.479166666666667	-	20.5	0.479166666666667	-	32.3	0.513513513513513	-	29.3	0.559055118110236	-							23.9	0.612676056338028	**	19.5	0.57516339869281	-	18.8	0.462264150943396	-
PZE_101017380	1	20.5	9809995																									23.9	0.585034013605442	*	20.2	0.577922077922078	-	18.8	0.467289719626168	-
PZE_101017463	1	20.7	9922610								0.486301369863014	-	21.8	0.486301369863014	-	33.6	0.517857142857143	-	29.9	0.5546875	-	21.3	0.555555555555556	-	21.5	0.551282051282051	-				20.2	0.577922077922078	-
PZE_101018199	1	22	10542800	26.8	0.497005988023952	-	17.7	0.489208633093525	-		0.496598639455782	-	23	0.496598639455782	-							22.6	0.558441558441558	-	22.1	0.554838709677419	-				20.9	0.57516339869281	-
PZE_101018214	1	22	10580378	26.8	0.502958579881657	-	17.7	0.489208633093525	-		0.486301369863014	-	23.3	0.486301369863014	-							22.6	0.555555555555556	-	22.1	0.554838709677419	-				22.2	0.584415584415584	*
PZE_101018356	1	22.1	10589088																			22.6	0.559210526315789	-	22.1	0.551948051948052	-				22.2	0.581699346405229	*
PZE_101018400	1	22.2	10667363	27.4	0.456140350877193	-	17.7	0.514084507042254	-		0.541935483870968	-	22.9	0.541935483870968	-
PZE_101018404	1	22.2	10672720	27.2	0.484848484848485	-	17.7	0.496350364963504	-		0.489655172413793	-	23.3	0.489655172413793	-							22.6	0.558441558441558	-	22.1	0.557692307692308	-				22.2	0.585526315789474	*
PZE_101018516	1	22.5	10820153	27.2	0.48502994011976	-	17.7	0.481481481481481	-		0.483221476510067	-	23.3	0.483221476510067	-							23.3	0.564935064935065	-	22.1	0.551948051948052	-				22.2	0.584415584415584	*
PZE_101018567	1	22.5	10826196	27.2	0.497076023391813	-	17.7	0.477941176470588	-		0.483221476510067	-	23.3	0.483221476510067	-							23.3	0.570469798657718	-	22.1	0.562091503267974	-				22.2	0.578947368421053	-
PZE_101018668	1	22.6	10844119	27.7	0.484848484848485	-	18.3	0.503759398496241	-		0.496598639455782	-	23.7	0.496598639455782	-
PZE_101018769	1	22.7	10900905	27.7	0.502994011976048	-	18.3	0.488888888888889	-							35.2	0.535087719298246	-	31.1	0.580152671755725	-							28.1	0.560810810810811	-	22.2	0.584415584415584	*	19.7	0.452830188679245	-
PZE_101019538	1	23.7	11392392								0.506756756756757	-	24.8	0.506756756756757	-	36.7	0.539823008849557	-	33.6	0.551181102362205	-	26	0.551948051948052	-	22.7	0.551282051282051	-				23.5	0.571428571428571	-
PZE_101019557	1	23.7	11399303	28.7	0.508982035928144	-	19.4	0.514705882352941	-							36.7	0.539823008849557	-	33.6	0.546875	-	26	0.551948051948052	-	22.7	0.548387096774194	-				23.5	0.568627450980392	-
PZE_101019597	1	23.8	11473826	29	0.465116279069767	-	19.4	0.558620689655172	-		0.56687898089172	-	24.8	0.56687898089172	-
PZE_101019727	1	23.8	11488397	29	0.493975903614458	-	19.4	0.511111111111111	-		0.5	-	24.8	0.5	-
PZE_101019767	1	23.9	11532836	29	0.5	-	19.8	0.503703703703704	-							38.2	0.554545454545455	-	33.1	0.530769230769231	-
PZE_101019853	1	24.4	11761103	29	0.502994011976048	-	19.8	0.503703703703704	-		0.503448275862069	-	24.8	0.503448275862069	-
PZE_101020456	1	25.1	12149892																			26.7	0.558441558441558	-	24	0.548387096774194	-				23.5	0.571428571428571	-
PZE_101020931	1	25.3	12251110																			26.7	0.555555555555556	-	25.3	0.538461538461538	-	31.6	0.581081081081081	*				24.6	0.452830188679245	-
PZE_101020971	1	25.3	12255563	29	0.514285714285714	-	20.6	0.482014388489209	-							38.7	0.58974358974359	-	32.9	0.572463768115942	-
PZE_101021455	1	25.6	12362508	29.7	0.532894736842105	-	20.6	0.420168067226891	-		0.474074074074074	-	25.5	0.474074074074074	-													31.6	0.589041095890411	*	24.8	0.572368421052632	-	25.6	0.447619047619048	-
PZE_101022341	1	26.4	12822345																			28	0.542483660130719	-	27.9	0.529032258064516	-				25.5	0.578947368421053	-
PZE_101022796	1	26.7	12946006																			28.7	0.551948051948052	-	27.9	0.525641025641026	-	35.1	0.587837837837838	*				26.5	0.467289719626168	-
PZE_101023852	1	28.7	14032344	34.9	0.47953216374269	-	25.4	0.525547445255474	-		0.557046979865772	-	28.5	0.557046979865772	-													36.5	0.574324324324324	-	30.3	0.584415584415584	*	28.4	0.467289719626168	-
PZE_101024452	1	29.6	14510261	35.9	0.488372093023256	-	25.4	0.518518518518518	-		0.531914893617021	-	28.5	0.531914893617021	-													36.5	0.574324324324324	-	30.3	0.584415584415584	*	28.4	0.467289719626168	-
PZE_101024779	1	30.2	14852801																									36.5	0.574324324324324	-	30.3	0.584415584415584	*	28.4	0.467289719626168	-
PZE_101024808	1	30.2	14859085	36.8	0.485549132947977	-	25.4	0.522058823529412	-		0.535714285714286	-	28.5	0.535714285714286	-
PZE_101026096	1	31.7	15729259				26.3	0.514492753623188	-	27.6	0.546762589928058	-	30.4	0.546762589928058	-	43.4	0.554545454545455	-				32.8	0.551948051948052	-	33.3	0.483870967741935	-	39.3	0.560810810810811	-				30.3	0.471698113207547	-
PZE_101026148	1	31.7	15739094																			32.8	0.551948051948052	-	33.3	0.487179487179487	-	39.3	0.558620689655172	-				30.3	0.462264150943396	-
PZE_101026206	1	31.8	15781985																			32.8	0.551948051948052	-	33.3	0.487179487179487	-	39.3	0.560810810810811	-				30.3	0.467289719626168	-
PZE_101026314	1	31.8	15808888				27.6	0.542857142857143	-	28.6									38.1	0.475524475524476	-	32.8	0.551948051948052	-	33.3	0.487179487179487	-	39.3	0.557823129251701	-				31.2	0.462264150943396	-
PZE_101026386	1	31.9	15817248	39.8	0.465116279069767	-				29.2						44	0.553571428571429	-				32.8	0.543046357615894	-	33.3	0.490322580645161	-	39.3	0.572413793103448	-				31.2	0.457943925233645	-
PZE_101026429	1	32	15907469	39.8	0.497109826589595	-	28	0.528985507246377	-		0.546762589928058	-	30.4	0.546762589928058	-													39.3	0.560810810810811	-	35.1	0.603896103896104	**	31.2	0.462264150943396	-
PZE_101026621	1	32.2	15989724								0.546762589928058	-	30.4	0.546762589928058	-	44	0.54954954954955	-	38.1	0.556390977443609	-
PZE_101027125	1	32.5	16178511				29.2	0.551470588235294	-	31.6	0.539568345323741	-	30.4	0.539568345323741	-	44.6	0.536363636363636	-				32.8	0.551948051948052	-	34.6	0.487179487179487	-	39.3	0.557823129251701	-				33.1	0.466666666666667	-
PZE_101027158	1	32.5	16201810				29.2	0.551470588235294	-	31.6	0.550724637681159	-	30.4	0.550724637681159	-	44.6	0.540540540540541	-				32.8	0.549019607843137	-	34.6	0.483870967741935	-	39.3	0.568493150684932	-				33.1	0.457943925233645	-
PZE_101027362	1	32.8	16348917				30	0.558823529411765	-	32.2									38.1	0.555555555555556	-							39.3	0.557823129251701	-	35.8	0.61038961038961	**	33.1	0.452830188679245	-
PZE_101027182	1	32.8	16371704	41.2	0.473988439306358	-	30	0.551470588235294	-							44.6	0.544642857142857	-	38.1	0.549618320610687	-	32.8	0.559210526315789	-	34.6	0.503311258278146	-	39.3	0.545454545454545	-				33.1	0.49	-
PZE_101027807	1	33.2	16602399	41.5	0.464705882352941	-	30	0.554744525547445	-		0.543478260869565	-	30.4	0.543478260869565	-							32.8	0.551948051948052	-	35.9	0.487179487179487	-	40	0.567567567567568	-				33.1	0.457943925233645	-
PZE_101028121	1	33.5	16788736																			33.4	0.545454545454545	-	35.9	0.490322580645161	-				36.5	0.603896103896104	**
PZE_101028242	1	33.5	16802074				30.4	0.544117647058823	-	32.9									39.8	0.569343065693431	-
PZE_101028351	1	33.6	16826343	41.8	0.452380952380952	-				32.9						44.6	0.536363636363636	-
PZE_101029587	1	35	17695889																			34.1	0.551948051948052	-	39.2	0.506410256410256	-				37.2	0.61038961038961	**
PZE_101029689	1	35.1	17739746				33.1	0.564285714285714	-	34.5									39.1	0.557971014492754	-
PZE_101029737	1	35.2	17828621																			34.1	0.551948051948052	-	39.2	0.503225806451613	-	41.4	0.587412587412587	*				36	0.471698113207547	-
PZE_101029748	1	35.2	17832205								0.560606060606061	-	31	0.560606060606061	-	45.1	0.546296296296296	-				34.1	0.559440559440559	-	39.2	0.5	-				37.2	0.602649006622517	*
PZE_101029759	1	35.2	17843007	45.1	0.479041916167665	-				35.2	0.542857142857143	-	31	0.542857142857143	-				39.8	0.565217391304348	-
PZE_101029990	1	35.4	17963080																			34.1	0.546052631578947	-	39.2	0.506410256410256	-				37.9	0.601307189542484	*
PZE_101030022	1	35.4	17976792								0.539568345323741	-	31	0.539568345323741	-	45.1	0.55045871559633	-	39.8	0.561151079136691	-	34.1	0.555555555555556	-	39.2	0.503225806451613	-				37.9	0.598684210526316	*
PZE_101030220	1	35.8	18198129				34.7	0.548872180451128	-	37.3	0.545454545454545	-	31	0.545454545454545	-	45	0.570175438596491	-										41.4	0.601398601398601	*	37.9	0.605263157894737	**	36	0.457142857142857	-
PZE_101030561	1	36.5	18643856	45.9	0.48502994011976	-				37	0.531914893617021	-	31.6	0.531914893617021	-				39.1	0.557971014492754	-	34.1	0.549019607843137	-	41.1	0.496774193548387	-				37.9	0.603896103896104	**
PZE_101030692	1	37	18957087				34.7	0.537878787878788	-	37									39.8	0.565217391304348	-							41.4	0.581081081081081	*	38.6	0.618421052631579	**	36	0.467289719626168	-
PZE_101031043	1	37.2	19080916								0.528571428571429	-	31.6	0.528571428571429	-	45.6	0.535714285714286	-	39.8	0.557142857142857	-
PZE_101031077	1	37.2	19100675								0.531914893617021	-	31.6	0.531914893617021	-	45.6	0.544642857142857	-	39.1	0.542857142857143	-	34.8	0.549019607843137	-	41.1	0.5	-	41.4	0.575342465753425	-				36.9	0.466666666666667	-
PZE_101031146	1	37.2	19103803				34.7	0.538461538461538	-	38.6	0.531914893617021	-	31.6	0.531914893617021	-	45.6	0.539823008849557	-
PZE_101031542	1	37.4	19262378																									42.1	0.574324324324324	-	40.6	0.616883116883117	**	37.8	0.452830188679245	-
PZE_101031655	1	37.6	19346576																									42.1	0.611510791366906	**	40.6	0.609271523178808	**	37.8	0.450980392156863	-
PZE_101032231	1	38.1	19696259	48.3	0.517647058823529	-	35.8	0.529850746268657	-		0.524475524475524	-	32.2	0.524475524475524	-										43.7	0.5	-	42.1	0.574324324324324	-	40.6	0.616883116883117	**
PZE_101032246	1	38.1	19699766																						43.7	0.5	-							38.7	0.457943925233645	-
PZE_101032249	1	38.1	19699932																						43.7	0.503225806451613	-							38.7	0.466666666666667	-
PZE_101032318	1	38.2	19792097	48.6	0.505952380952381	-	35.8	0.546153846153846	-		0.535714285714286	-	32.2	0.535714285714286	-													42.1	0.594405594405594	*	40.6	0.616883116883117	**	38.7	0.457943925233645	-
PZE_101032703	1	38.7	20096805				36.4	0.522388059701492	-	40.1									39.8	0.557971014492754	-
PZE_101032704	1	38.7	20096952	49.2	0.505952380952381	-	36.4	0.526315789473684	-							46.5	0.540540540540541	-	39.8	0.557142857142857	-
PZE_101032956	1	39.9	20916117																						43.7	0.493506493506494	-	43.5	0.557823129251701	-	40.6	0.609271523178808	**
PZE_101033184	1	40.6	21389891				36.9	0.515151515151515	-	40.1									39.8	0.565217391304348	-				43.7	0.5	-	43.5	0.554794520547945	-	40.6	0.618421052631579	**
PZE_101033489	1	40.8	21568570	49.2	0.502958579881657	-				40.6						46.5	0.536363636363636	-							43.7	0.5	-	44.9	0.554794520547945	-	40.6	0.616883116883117	**
PZE_101033622	1	41	21684527	49.2	0.505952380952381	-				40.6	0.538461538461538	-	32.3	0.538461538461538	-				40.2	0.54014598540146	-				43.7	0.5	-	44.9	0.560810810810811	-	40.6	0.616883116883117	**
PZE_101034395	1	41.9	22375781																						45	0.512820512820513	-	45.6	0.547945205479452	-	41.9	0.616883116883117	**
PZE_101034427	1	41.9	22383310								0.525179856115108	-	34.7	0.525179856115108	-	48.3	0.527272727272727	-	41.6	0.518796992481203	-				45	0.506493506493506	-	45.6	0.545454545454545	-	41.9	0.61437908496732	**
PZE_101035008	1	42.3	22645687	50.5	0.497005988023952	-	40.6	0.511278195488722	-							48.3	0.522522522522523	-	42	0.551470588235294	-				45	0.512820512820513	-							39.6	0.452830188679245	-
PZE_101035105	1	42.4	22774453																									45.6	0.554054054054054	-	41.9	0.616883116883117	**	39.6	0.448598130841121	-
PZE_101035341	1	42.8	23054862																									45.6	0.56551724137931	-	41.9	0.616883116883117	**	40.5	0.457943925233645	-
PZE_101035737	1	43	23229801								0.513513513513513	-	35.2	0.513513513513513	-	48.3	0.527272727272727	-	42	0.543478260869565	-
PZE_101036310	1	43.5	23615254	51.4	0.509090909090909	-	41.6	0.50381679389313	-							49.8	0.495495495495495	-	42	0.544117647058823	-
PZE_101036318	1	43.5	23615962								0.506756756756757	-	35.6	0.506756756756757	-	49.8	0.5	-	42	0.54014598540146	-				45	0.512820512820513	-	47	0.564625850340136	-	44.6	0.62987012987013	**
PZE_101036338	1	43.5	23618315								0.506756756756757	-	35.6	0.506756756756757	-	49.8	0.5	-	42	0.543478260869565	-							47	0.564625850340136	-	44.6	0.62987012987013	**	41.4	0.467289719626168	-
PZE_101036609	1	44	23965965	51.4	0.506024096385542	-	41.6	0.511450381679389	-		0.503401360544218	-	35.6	0.503401360544218	-													47	0.564625850340136	-	44.6	0.62987012987013	**	41.4	0.467289719626168	-
PZE_101036799	1	44.3	24194242																						45	0.512820512820513	-	47	0.571428571428571	-	44.6	0.627450980392157	**
PZE_101036862	1	44.3	24203717	52	0.529801324503311	-	41.6	0.488	-		0.482269503546099	-	35.6	0.482269503546099	-										45	0.519736842105263	-							41.4	0.521276595744681	-
PZE_101036991	1	44.4	24296248	52.4	0.528735632183908	-	42.7	0.482269503546099	-		0.480519480519481	-	35.6	0.480519480519481	-										45.6	0.52258064516129	-	47.7	0.578231292517007	-	44.6	0.633986928104575	***
PZE_101037211	1	44.7	24510735	52.4	0.5	-	42.7	0.51937984496124	-							50.7	0.504424778761062	-	42.4	0.562043795620438	-				46.2	0.529032258064516	-	48.4	0.581081081081081	*	45.3	0.618421052631579	**
PZE_101037265	1	44.8	24585875	52.4	0.496932515337423	-	42.7	0.522727272727273	-							50.7	0.491071428571429	-	42.4	0.550724637681159	-
PZE_101037751	1	45.2	24931201																									48.4	0.579310344827586	-	46	0.625	**	43.3	0.467289719626168	-
PZE_101037854	1	45.4	25101603																									48.4	0.581081081081081	*	46	0.62987012987013	**	43.3	0.467289719626168	-
PZE_101038176	1	45.7	25376989	53.8	0.5	-	44.5	0.511278195488722	-							51.7	0.522522522522523	-	42.8	0.562962962962963	-							48.4	0.593103448275862	*	46	0.638157894736842	***	43.3	0.462264150943396	-
PZE_101038250	1	45.7	25381332	53.8	0.5	-	44.5	0.507462686567164	-		0.510204081632653	-	36.9	0.510204081632653	-
PZE_101038492	1	46	25623520	53.8	0.52046783625731	-	44.5	0.482269503546099	-		0.510204081632653	-	36.9	0.510204081632653	-										50.9	0.493589743589744	-	48.4	0.586206896551724	*	46	0.62987012987013	**
PZE_101038611	1	46	25635415	53.8	0.496894409937888	-	44.5	0.511111111111111	-							51.7	0.495575221238938	-	43.2	0.543478260869565	-				50.9	0.493589743589744	-	48.4	0.578231292517007	-	46	0.627450980392157	**
PZE_101038678	1	46.1	25710814								0.506849315068493	-	36.9	0.506849315068493	-	51.7	0.5	-	43.2	0.536231884057971	-
PZE_101038989	1	46.3	25878895																									48.4	0.581081081081081	*	46.7	0.623376623376623	**	44.2	0.476635514018692	-
PZE_101039024	1	46.3	25884891																						50.9	0.496774193548387	-	48.4	0.584507042253521	*	46.7	0.620915032679739	**
PZE_101039199	1	47	26433098	53.8	0.496932515337423	-	44.5	0.511111111111111	-		0.506849315068493	-	36.9	0.506849315068493	-													48.4	0.581081081081081	*	46.7	0.623376623376623	**	44.2	0.476635514018692	-
PZE_101039207	1	47	26433514																									48.4	0.585034013605442	*	46.7	0.620915032679739	**	44.2	0.476635514018692	-
PZE_101039351	1	47.1	26574295	54.5	0.481707317073171	-	44.9	0.522388059701492	-							52.2	0.495575221238938	-	43.5	0.543478260869565	-
PZE_101039440	1	47.3	26692135	54.5	0.51219512195122	-	44.9	0.522388059701492	-		0.506849315068493	-	36.9	0.506849315068493	-
PZE_101039648	1	47.5	26917064								0.516778523489933	-	38.7	0.516778523489933	-	53.2	0.508928571428571	-	45.1	0.525547445255474	-
PZE_101039655	1	47.6	26948708	55.6	0.51219512195122	-	44.9	0.522388059701492	-		0.516778523489933	-	38.7	0.516778523489933	-
PZE_101040607	1	48.1	27395156																						54.2	0.487179487179487	-				48.7	0.616883116883117	**
PZE_101040838	1	48.3	27555261	57.2	0.518292682926829	-	45.7	0.507352941176471	-		0.503355704697987	-	39.9	0.503355704697987	-										54.2	0.490322580645161	-							46.1	0.509615384615385	-
PZE_101040895	1	48.3	27626654								0.506756756756757	-	39.9	0.506756756756757	-	55.9	0.495575221238938	-	48.2	0.532846715328467	-
PZE_101041088	1	48.5	27776090	57.2	0.524691358024691	-	45.7	0.511450381679389	-							55.9	0.508928571428571	-	48.1	0.544776119402985	-				54.2	0.490322580645161	-							46.1	0.509615384615385	-
PZE_101041178	1	48.5	27804092	57.2	0.521472392638037	-	45.7	0.522388059701492	-							55.9	0.5	-	48.6	0.536764705882353	-				54.2	0.490322580645161	-	51.9	0.564625850340136	-	48.7	0.625	**
PZE_101041380	1	48.7	27980406	57.2	0.524390243902439	-	45.7	0.518518518518518	-		0.5	-	39.9	0.5	-							37.5	0.545454545454545	-	54.2	0.487179487179487	-				48.7	0.616883116883117	**
PZE_101041588	1	49.2	28417212	57.2	0.515151515151515	-	46.1	0.514925373134328	-		0.516778523489933	-	40.4	0.516778523489933	-								0.681818181818182	***
PZE_101041854	1	49.4	28596991																						54.8	0.480769230769231	-				49.4	0.61038961038961	**
PZE_101041995	1	49.4	28614487																			40.2	0.545454545454545	-	54.8	0.480769230769231	-				49.4	0.61038961038961	**
PZE_101042039	1	49.5	28632923																												49.4	0.61038961038961	**	47	0.504672897196262	-
PZE_101042040	1	49.5	28633411								0.513513513513513	-	40.9	0.513513513513513	-	56.9	0.513274336283186	-	48.6	0.543478260869565	-										49.4	0.607843137254902	**	47	0.504672897196262	-
PZE_101042041	1	49.5	28636325	57.2	0.5125	-	46.1	0.514925373134328	-		0.513513513513513	-	40.9	0.513513513513513	-								0.671052631578947	***
PZE_101042060	1	49.5	28642804								0.516778523489933	-	40.9	0.516778523489933	-	56.9	0.517857142857143	-	48.6	0.550724637681159	-				54.8	0.480769230769231	-				49.4	0.61038961038961	**
PZE_101042195	1	49.6	28796497	57.2	0.515527950310559	-	46.1	0.514925373134328	-		0.513513513513513	-	40.9	0.513513513513513	-										54.8	0.480769230769231	-							47	0.509433962264151	-
PZE_101042196	1	49.6	28796566																						54.8	0.480769230769231	-							47	0.509433962264151	-
PZE_101042424	1	49.8	28964147																						54.8	0.480769230769231	-				49.4	0.61038961038961	**
PZE_101043094	1	50.2	29355317	57.2	0.518518518518518	-	47.1	0.485074626865672	-		0.516778523489933	-	40.9	0.516778523489933	-													52.6	0.564625850340136	-	49.4	0.607843137254902	**	47.9	0.514018691588785	-
PZE_101043096	1	50.2	29355902	57.2	0.538461538461538	-	47.1	0.477272727272727	-							56.9	0.5	-	48.6	0.548148148148148	-							52.6	0.583333333333333	*	49.4	0.618421052631579	**	47.9	0.509433962264151	-
PZE_101043180	1	50.3	29400930	57.2	0.521472392638037	-	47.1	0.485294117647059	-		0.5	-	41.2	0.5	-							40.2	0.545454545454545	-	55.4	0.474358974358974	-	52.6	0.567567567567568	-				47.9	0.528846153846154	-
PZE_101043189	1	50.3	29404442	57.2	0.521472392638037	-	47.1	0.488888888888889	-							56.9	0.509090909090909	-	48.6	0.550724637681159	-	40.2	0.549019607843137	-	55.4	0.480519480519481	-	52.6	0.567567567567568	-				47.9	0.523809523809524	-
PZE_101043507	1	50.4	29550398	57.2	0.521472392638037	-	47.3	0.488888888888889	-							56.6	0.52212389380531	-	48.6	0.546762589928058	-							52.6	0.564625850340136	-	49.4	0.607843137254902	**	48.8	0.523364485981308	-
PZE_101043512	1	50.4	29551638	57.8	0.506172839506173	-	47.3	0.492537313432836	-		0.526666666666667	-	42	0.526666666666667	-							40.2	0.545454545454545	-	55.4	0.474358974358974	-	52.6	0.561643835616438	-				48.8	0.538461538461538	-
PZE_101043600	1	50.6	29681768	57.8	0.509090909090909	-	47.3	0.496296296296296	-		0.526315789473684	-	42.8	0.526315789473684	-													52.6	0.567567567567568	-	49.4	0.61038961038961	**	48.8	0.523364485981308	-
PZE_101043656	1	50.6	29694518	58.2	0.508982035928144	-	47.7	0.496350364963504	-							57.6	0.544642857142857	-	49.1	0.557142857142857	-	41.5	0.558441558441558	-	55.4	0.47741935483871	-				49.4	0.61038961038961	**
PZE_101043682	1	50.7	29784435								0.52	-	43.7	0.52	-	57.6	0.539823008849557	-	49.1	0.561151079136691	-	41.5	0.555555555555556	-	55.4	0.474358974358974	-	52.6	0.567567567567568	-				48.8	0.523364485981308	-
PZE_101044313	1	51.2	30279417	59.2	0.49112426035503	-	48.1	0.503703703703704	-							58.3	0.527272727272727	-	49.9	0.55	-
PZE_101044715	1	51.5	30571714	59.4	0.494117647058824	-	49.7	0.5	-		0.523809523809524	-	44.6	0.523809523809524	-
PZE_101044721	1	51.6	30612195	59.4	0.5	-	49.7	0.5	-		0.523809523809524	-	44.6	0.523809523809524	-
PZE_101044879	1	51.6	30684307																									55.4	0.575342465753425	-	51.4	0.603896103896104	**	50.7	0.514285714285714	-
PZE_101044770	1	51.6	30695765	59.4	0.497005988023952	-	50.2	0.5	-							58.3	0.540540540540541	-	51.6	0.543478260869565	-	43.5	0.564935064935065	-	57.3	0.467948717948718	-				51.4	0.603896103896104	**
PZE_101045021	1	51.7	30762295	59.4	0.494047619047619	-	50.2	0.503649635036496	-		0.520547945205479	-	45	0.520547945205479	-													55.4	0.567567567567568	-	51.4	0.603896103896104	**	50.7	0.518867924528302	-
PZE_101045001	1	51.8	30805134	59.4	0.502958579881657	-	50.2	0.474452554744526	-							58.9	0.539823008849557	-	51.6	0.543478260869565	-							55.4	0.58041958041958	-	51.4	0.603896103896104	**	50.7	0.518867924528302	-
PZE_101045068	1	51.8	30889881																									55.4	0.567567567567568	-	51.4	0.603896103896104	**	50.7	0.523364485981308	-
PZE_101045197	1	52	31060951	59.4	0.494047619047619	-	50.2	0.5	-							58.9	0.522522522522523	-	51.6	0.536231884057971	-	43.5	0.564935064935065	-	57.3	0.467948717948718	-				51.4	0.603896103896104	**
PZE_101045153	1	52	31064736	59.4	0.497005988023952	-	50.2	0.496296296296296	-		0.513888888888889	-	45.1	0.513888888888889	-
PZE_101045145	1	52	31064990								0.527027027027027	-	45	0.527027027027027	-	58.9	0.536363636363636	-	51.6	0.54014598540146	-							55.4	0.567567567567568	-	51.4	0.601307189542484	*	50.7	0.528301886792453	-
PZE_101045108	1	52	31071829	59.4	0.491017964071856	-	50.2	0.5	-		0.517241379310345	-	45	0.517241379310345	-
PZE_101045549	1	52.5	31582444								0.492857142857143	-	45	0.492857142857143	-	58.9	0.518181818181818	-	51.6	0.515384615384615	-	43.5	0.537931034482759	-	57.3	0.464516129032258	-				51.4	0.590604026845638	*
PZE_101047925	1	54.1	33123139								0.527397260273973	-	47.6	0.527397260273973	-	60.9	0.540540540540541	-	52.2	0.536764705882353	-
PZE_101048164	1	54.2	33266743																									55.4	0.571428571428571	-	53.4	0.61038961038961	**	51.6	0.514018691588785	-
PZE_101048744	1	54.4	33459445	60.2	0.493827160493827	-	51.5	0.466666666666667	-							62.9	0.523364485981308	-	54	0.553030303030303	-	46.2	0.552631578947368	-	59.9	0.451612903225806	-				53.4	0.602649006622517	*
PZE_101048857	1	54.6	33630372	60.2	0.475903614457831	-	51.5	0.481751824817518	-							62.9	0.5	-	54.6	0.536764705882353	-	46.2	0.551948051948052	-	59.9	0.455128205128205	-	56.1	0.574324324324324	-				51.6	0.523809523809524	-
PZE_101048892	1	54.6	33672279	60.7	0.497076023391813	-	51.5	0.489208633093525	-							62.9	0.513274336283186	-	54.6	0.546762589928058	-
PZE_101049091	1	54.8	33824383																									56.1	0.602836879432624	*	53.4	0.61437908496732	**	51.6	0.5	-
PZE_101049120	1	54.8	33831008	60.7	0.481927710843373	-	52.6	0.507246376811594	-		0.503401360544218	-	50.4	0.503401360544218	-													56.1	0.574324324324324	-	53.4	0.61038961038961	**	51.6	0.509433962264151	-
PZE_101049396	1	54.9	33968557								0.5	-	50.4	0.5	-	62.9	0.5	-	54.6	0.543478260869565	-	47.5	0.546052631578947	-	59.9	0.451612903225806	-				53.4	0.597315436241611	*
PZE_101049608	1	55.2	34255898	61.1	0.491017964071856	-	52.6	0.503649635036496	-							62.9	0.5	-	54.6	0.543478260869565	-	47.5	0.538961038961039	-	59.9	0.451612903225806	-	56.8	0.567567567567568	-				51.6	0.514018691588785	-
PZE_101049707	1	55.3	34397744																			47.5	0.542483660130719	-	59.9	0.455128205128205	-	56.8	0.567567567567568	-				51.6	0.518867924528302	-
PZE_101050010	1	55.6	34663575																			47.5	0.539473684210526	-	59.9	0.455128205128205	-	56.8	0.567567567567568	-				51.6	0.514018691588785	-
PZE_101050072	1	55.7	34810799	61.5	0.497005988023952	-	52.6	0.496350364963504	-							62.9	0.5	-	54.6	0.543478260869565	-	48.2	0.549019607843137	-	59.9	0.458064516129032	-				53.4	0.61038961038961	**
PZE_101050207	1	55.8	34896374	61.5	0.494047619047619	-	52.6	0.492647058823529	-							62.9	0.5	-	54.6	0.543478260869565	-							56.8	0.571428571428571	-	53.4	0.61038961038961	**	51.6	0.504761904761905	-
PZE_101051733	1	56.6	35759340																			49.5	0.56	-	61.2	0.461038961038961	-	58.9	0.564625850340136	-				52.5	0.504672897196262	-
PZE_101051858	1	56.7	35832791																			49.5	0.555555555555556	-	61.2	0.464516129032258	-				55.4	0.603896103896104	**
PZE_101052027	1	56.8	35972402	63.2	0.497005988023952	-	53.1	0.481751824817518	-							63.5	0.5	-	57.8	0.542857142857143	-							58.9	0.580882352941177	-	55.4	0.61744966442953	**	52.5	0.479591836734694	-
PZE_101052155	1	57	36155708	63.5	0.511764705882353	-	53.1	0.481751824817518	-							63.5	0.513513513513513	-	58.2	0.535714285714286	-
PZE_101052221	1	57	36216181	63.2	0.505882352941176	-	53.1	0.481751824817518	-							63.5	0.513274336283186	-	57.8	0.542857142857143	-							58.9	0.560810810810811	-	55.4	0.603896103896104	**	52.5	0.504672897196262	-
PZE_101052294	1	57	36220419	63.2	0.511904761904762	-	53.1	0.481751824817518	-							63.5	0.504424778761062	-	57.8	0.542857142857143	-							58.9	0.557823129251701	-	55.4	0.603896103896104	**	52.5	0.509433962264151	-
PZE_101052733	1	57.6	36800951	63.8	0.502994011976048	-	53.1	0.481751824817518	-							63.5	0.504424778761062	-	58.6	0.529411764705882	-
PZE_101053027	1	57.7	36917796								0.510204081632653	-	54.3	0.510204081632653	-	63.5	0.517857142857143	-	59	0.539007092198582	-
PZE_101053184	1	57.9	37124897	63.8	0.511764705882353	-	53.1	0.478260869565217	-		0.506756756756757	-	54.8	0.506756756756757	-							50.2	0.551948051948052	-							55.4	0.601307189542484	*
PZE_101053230	1	57.9	37127896	63.8	0.523255813953488	-	53.6	0.454545454545455	-		0.470198675496689	-	55.4	0.470198675496689	-
PZE_101053346	1	57.9	37154037																			50.2	0.559210526315789	-							55.4	0.603896103896104	**
PZE_101053438	1	58	37314987	63.8	0.518292682926829	-	54.1	0.477611940298507	-		0.5	-	56.1	0.5	-													60.3	0.568493150684932	-	55.4	0.603896103896104	**	52.5	0.495238095238095	-
PZE_101053445	1	58	37315231																									60.3	0.556390977443609	-	55.4	0.60958904109589	**	52.5	0.5	-
PZE_101053510	1	58.1	37385991	63.8	0.50887573964497	-	54.1	0.481751824817518	-		0.5	-	56.1	0.5	-							50.2	0.551948051948052	-							55.4	0.603896103896104	**
PZE_101053696	1	58.5	37841892								0.490066225165563	-	56.6	0.490066225165563	-	65.2	0.504504504504504	-	59.4	0.542857142857143	-
PZE_101053675	1	58.5	37850063	64.1	0.505952380952381	-	54.1	0.481751824817518	-		0.5	-	56.6	0.5	-
PZE_101053810	1	58.7	38004465	64.1	0.505952380952381	-	54.1	0.477941176470588	-							65.2	0.518181818181818	-	59.4	0.55	-
PZE_101053919	1	58.8	38131735								0.496644295302013	-	56.6	0.496644295302013	-	65.2	0.5	-	59.4	0.546099290780142	-							59.9	0.575342465753425	-	55.4	0.603896103896104	**	52.5	0.504672897196262	-
PZE_101054047	1	58.9	38203410	64.1	0.502958579881657	-	54.1	0.477941176470588	-							65.2	0.518518518518518	-	59.4	0.546099290780142	-
PZE_101054136	1	58.9	38250642								0.493333333333333	-	57.1	0.493333333333333	-	65.8	0.491071428571429	-	59.4	0.546099290780142	-	50.2	0.549019607843137	-							55.4	0.601307189542484	*
PZE_101054452	1	59.2	38617574								0.483221476510067	-	57.6	0.483221476510067	-	65.8	0.5	-	59.4	0.546099290780142	-
PZE_101054457	1	59.2	38633093	64.1	0.505952380952381	-	54.1	0.481751824817518	-							65.8	0.5	-	59.4	0.546099290780142	-
PZE_101054527	1	59.3	38733586																			50.2	0.555555555555556	-				61	0.567567567567568	-
PZE_101054533	1	59.3	38734657	64.1	0.502994011976048	-	54.1	0.481751824817518	-		0.486666666666667	-	57.6	0.486666666666667	-
PZE_101054564	1	59.3	38739125								0.493333333333333	-	57.6	0.493333333333333	-	66.4	0.5	-	59.4	0.55	-
PZE_101054604	1	59.3	38741736	64.1	0.50887573964497	-	54.1	0.481751824817518	-							66.4	0.495495495495495	-	59.4	0.542857142857143	-
PZE_101054650	1	59.4	38847019								0.451388888888889	-	57.6	0.451388888888889	-	66.4	0.457943925233645	-	59.4	0.507692307692308	-
PZE_101054681	1	59.4	38849559	64.1	0.5	-	54.1	0.481751824817518	-		0.486666666666667	-	57.6	0.486666666666667	-							50.2	0.559210526315789	-				61.7	0.560810810810811	-
PZE_101055099	1	59.6	39065286								0.483221476510067	-	57.6	0.483221476510067	-	66.9	0.5	-	59.4	0.549295774647887	-
PZE_101055223	1	59.7	39116930	64.8	0.508982035928144	-	54.6	0.492753623188406	-							67.4	0.491071428571429	-	59.4	0.549295774647887	-							63.4	0.551020408163265	-	57.4	0.61038961038961	**	53.4	0.509433962264151	-
PZE_101055749	1	60.2	39731530																			50.9	0.565789473684211	-	63.8	0.480769230769231	-	65.1	0.540540540540541	-				55.3	0.532710280373832	-
PZE_101055771	1	60.3	39742242								0.482993197278912	-	57.6	0.482993197278912	-	68.5	0.517857142857143	-	60.4	0.557971014492754	-	50.9	0.558441558441558	-	63.8	0.480769230769231	-	65.1	0.540540540540541	-				55.3	0.532710280373832	-
PZE_101055906	1	60.3	39756606																			50.9	0.562091503267974	-	63.8	0.480769230769231	-	65.8	0.554794520547945	-				55.3	0.537735849056604	-
PZE_101056000	1	60.4	39855595	65.5	0.506024096385542	-	55.6	0.470588235294118	-							68.5	0.5	-	60.2	0.549295774647887	-	51.6	0.572368421052632	-				65.8	0.54421768707483	-
PZE_101056102	1	60.4	39901939																			52.3	0.562091503267974	-				66.5	0.540540540540541	-
PZE_101056681	1	60.8	40354645																									68.6	0.547297297297297	-	60.8	0.590909090909091	*	58.2	0.542056074766355	-
PZE_101056687	1	60.8	40356668																									68.6	0.547297297297297	-	60.8	0.594771241830065	*	58.2	0.547169811320755	-
PZE_101057000	1	60.9	40511560																				0.875816993464052	***							61.5	0.594771241830065	*
PZE_101057190	1	61.1	40728786	66.2	0.529761904761905	-	56.6	0.463235294117647	-		0.463576158940397	-	58.9	0.463576158940397	-
PZE_101057232	1	61.2	40803684																			53.6	0.562091503267974	-	65.7	0.487179487179487	-	68.6	0.541095890410959	-				58.2	0.542056074766355	-
PZE_101058157	1	62.1	41852202	66.2	0.526946107784431	-	56.6	0.463235294117647	-		0.470198675496689	-	59.3	0.470198675496689	-							54.9	0.559210526315789	-	65.7	0.496732026143791	-	70	0.551020408163265	-				58.2	0.542056074766355	-
PZE_101058273	1	62.3	42013458	66.2	0.526946107784431	-	57.1	0.45985401459854	-		0.466666666666667	-	59.3	0.466666666666667	-							54.9	0.558441558441558	-				70	0.54421768707483	-
PZE_101058274	1	62.3	42013513																			54.9	0.558441558441558	-				70	0.547297297297297	-
PZE_101058277	1	62.3	42013641	66.2	0.532934131736527	-	57.1	0.455882352941176	-		0.470198675496689	-	59.3	0.470198675496689	-
PZE_101058322	1	62.3	42018755																			54.9	0.562913907284768	-				70	0.554794520547945	-
PZE_101058333	1	62.3	42019536																			54.9	0.565789473684211	-				70	0.547297297297297	-
PZE_101059068	1	63.1	42923409	66.5	0.538922155688623	-				47.4	0.456375838926175	-	62	0.456375838926175	-				62.3	0.545454545454545	-		0.87012987012987	***	65.7	0.487179487179487	-				61.5	0.597402597402597	*
PZE_101059129	1	63.2	43057057	66.5	0.535714285714286	-				47.4	0.46	-	62	0.46	-				62.3	0.545454545454545	-	54.9	0.555555555555556	-	65.7	0.483870967741935	-	70	0.54421768707483	-				58.2	0.542056074766355	-
PZE_101059325	1	63.3	43125988																				0.87012987012987	***	65.7	0.487012987012987	-	70	0.547297297297297	-				58.2	0.552380952380952	-
PZE_101059495	1	63.5	43355278																			54.9	0.562913907284768	-							61.5	0.597402597402597	*
PZE_101059783	1	63.8	43681143																			54.9	0.555555555555556	-	67	0.474358974358974	-				62.2	0.588235294117647	*
PZE_101059816	1	63.8	43686560	66.7	0.535714285714286	-				48	0.443708609271523	-	62.4	0.443708609271523	-				63.1	0.553191489361702	-		0.875	***				70.7	0.541095890410959	-
PZE_101060224	1	64	43970480																				0.865771812080537	***	67.6	0.467948717948718	-				62.9	0.594771241830065	*
PZE_101060288	1	64.1	44029521																				0.87012987012987	***							63.6	0.598684210526316	*
PZE_101060303	1	64.1	44031057	66.9	0.535714285714286	-				49.2						71.2	0.535714285714286	-
PZE_101060335	1	64.2	44162995	66.9	0.535714285714286	-				49.2						71.2	0.543859649122807	-					0.868421052631579	***							63.6	0.588235294117647	*
PZE_101061035	1	64.9	44956540								0.473333333333333	-	67.9	0.473333333333333	-	72.2	0.535087719298246	-	65.9	0.571428571428571	-
PZE_101061168	1	65	45101401	67.2	0.535714285714286	-				51	0.480263157894737	-	67.9	0.480263157894737	-				65.9	0.592857142857143	*	56.9	0.576158940397351	-				73.5	0.547945205479452	-
PZE_101061225	1	65	45115245	67.2	0.529411764705882	-				51						72.2	0.542372881355932	-
PZE_101062009	1	65.5	45633273	68.2	0.535714285714286	-				52.3						73.2	0.53448275862069	-
PZE_101062090	1	65.6	45743235																									74.2	0.547297297297297	-	65.6	0.584415584415584	*	60.1	0.560747663551402	-
PZE_101062246	1	65.6	45786956																				0.811688311688312	***	71.6	0.480769230769231	-	74.2	0.547297297297297	-				60.1	0.560747663551402	-
PZE_101062642	1	65.7	45949319																			56.9	0.576158940397351	-	71.6	0.480519480519481	-				65.6	0.581699346405229	*
PZE_101062737	1	65.9	46074619																									74.2	0.547297297297297	-	65.6	0.581699346405229	*
PZE_101062825	1	65.9	46126043	69.2	0.541666666666667	-				52.8						75.4	0.535087719298246	-				56.9	0.563758389261745	-	71.6	0.480519480519481	-				65.6	0.582781456953642	*
PZE_101063113	1	66.1	46407120								0.46	-	71.3	0.46	-	75.4	0.521739130434783	-	67.3	0.589928057553957	*	56.9	0.562091503267974	-				74.2	0.547297297297297	-
PZE_101063328	1	66.3	46628357	69.5	0.530120481927711	-				52.8	0.443708609271523	-	71.3	0.443708609271523	-				67.3	0.577464788732394	-							74.2	0.558620689655172	-	65.6	0.581699346405229	*
PZE_101063406	1	66.4	46678570																									74.2	0.547297297297297	-	65.6	0.578947368421053	-
PZE_101063527	1	66.4	46684873	69.5	0.541176470588235	-				52.8	0.459459459459459	-	71.8	0.459459459459459	-				68.2	0.568345323741007	-							74.2	0.547297297297297	-	66.3	0.57516339869281	-
PZE_101063665	1	66.5	46839446	69.5	0.526627218934911	-				53.8	0.480519480519481	-	72.3	0.480519480519481	-				68.2	0.574468085106383	-	56.9	0.572368421052632	-	72.2	0.487179487179487	-				66.3	0.577922077922078	-
PZE_101064331	1	67.1	47468982	69.5	0.535714285714286	-				54.8	0.456953642384106	-	73.6	0.456953642384106	-				71	0.557142857142857	-							76.3	0.551020408163265	-	66.3	0.57516339869281	-
PZE_101064448	1	67.1	47505728								0.460526315789474	-	73.6	0.460526315789474	-	76.5	0.5	-	71	0.557142857142857	-										66.3	0.577922077922078	-
PZE_101064466	1	67.1	47507353																												66.3	0.577922077922078	-
PZE_101064477	1	67.1	47508424	69.5	0.535714285714286	-				54.8						76.5	0.5	-										76.3	0.554054054054054	-	66.3	0.577922077922078	-
PZE_101064875	1	67.4	47900355	69.8	0.547058823529412	-				54.8						76.5	0.521739130434783	-										76.3	0.570422535211268	-	66.3	0.589403973509934	*
PZE_101064893	1	67.5	47989446																							0.826923076923077	***	76.3	0.557823129251701	-	66.3	0.577922077922078	-
PZE_101065183	1	68	48537251																						74.9	0.5	-				66.3	0.577922077922078	-
PZE_101065262	1	68	48547575																						74.9	0.5	-				66.3	0.577922077922078	-
PZE_101065728	1	68.1	48684547								0.467105263157895	-	76.7	0.467105263157895	-	78.2	0.504347826086956	-	72.3	0.55	-	59.6	0.555555555555556	-				77	0.560810810810811	-
PZE_101066275	1	68.7	49392388																												66.3	0.577922077922078	-	64	0.575471698113208	-
PZE_101066291	1	68.7	49393138																									77	0.559440559440559	-	66.3	0.578947368421053	-	64	0.575471698113208	-
PZE_101066402	1	69	49724651								0.467532467532468	-	76.7	0.467532467532468	-	78.7	0.508620689655172	-	72.3	0.549295774647887	-							77	0.557823129251701	-	66.3	0.577922077922078	-	64	0.579439252336449	-
PZE_101066497	1	69	49780141								0.470588235294118	-	76.7	0.470588235294118	-	78.7	0.51304347826087	-	72.3	0.549295774647887	-							77	0.560810810810811	-	66.3	0.581699346405229	*	64	0.579439252336449	-
PZE_101066898	1	69.5	50438197								0.474025974025974	-	76.7	0.474025974025974	-	78.7	0.51304347826087	-	72.3	0.549295774647887	-
PZE_101067102	1	69.8	50713316																												66.3	0.572368421052632	-	64	0.580952380952381	-
PZE_101067487	1	70	51010189																						76.2	0.5	-				67	0.571428571428571	-
PZE_101067725	1	70.2	51293990								0.483660130718954	-	77.8	0.483660130718954	-	80.3	0.486725663716814	-	73.1	0.543478260869565	-
PZE_101068242	1	70.4	51461614																							0.756410256410256	***	79.1	0.554054054054054	-	67	0.57516339869281	-
PZE_101068682	1	70.9	52081304								0.493421052631579	-	78.5	0.493421052631579	-	81.1	0.513761467889908	-	74.3	0.571428571428571	-	62.3	0.559210526315789	-				79.8	0.541095890410959	-
PZE_101068745	1	70.9	52090407				61	0.441176470588235	-	56									74.3	0.588235294117647	*	62.3	0.566666666666667	-	77.5	0.509803921568627	-				67	0.571428571428571	-
PZE_101068888	1	70.9	52098757																									79.8	0.547297297297297	-	67	0.57516339869281	-
PZE_101069006	1	70.9	52160048																									79.8	0.547297297297297	-	67	0.571428571428571	-
PZE_101069059	1	70.9	52162229				61	0.466165413533835	-	56									74.3	0.567375886524823	-	63	0.553333333333333	-				79.8	0.541095890410959	-
PZE_101069158	1	71	52256596								0.477124183006536	-	78.8	0.477124183006536	-	81.1	0.486486486486487	-	74.3	0.563380281690141	-	62.3	0.562913907284768	-				80.5	0.537414965986395	-
PZE_101069159	1	71	52256755								0.486842105263158	-	78.8	0.486842105263158	-	81.1	0.495575221238938	-	74.3	0.567375886524823	-	62.3	0.549019607843137	-	79.4	0.493589743589744	-				67	0.568627450980392	-
PZE_101069270	1	71.2	52460615																			62.3	0.555555555555556	-				81.9	0.527027027027027	-
PZE_101069879	1	71.4	52768054								0.493333333333333	-	79.5	0.493333333333333	-	81.9	0.504424778761062	-	74.8	0.5625	-	62.3	0.56	-	80	0.496732026143791	-				67.7	0.57516339869281	-
PZE_101070341	1	71.7	53154387	72	0.542168674698795	-				56.8						81.9	0.513513513513513	-				63	0.562091503267974	-				81.9	0.520547945205479	-
PZE_101070408	1	71.7	53158367																									81.9	0.530612244897959	-	67.7	0.585526315789474	*
PZE_101070910	1	72	53422803																									83.3	0.527027027027027	-	69.7	0.597402597402597	*	65.9	0.579439252336449	-
PZE_101070948	1	72	53425158	72.7	0.582857142857143	*				57.7						81.9	0.547826086956522	-				63	0.559210526315789	-	81.3	0.5	-	83.3	0.527027027027027	-				65.9	0.584905660377358	-
PZE_101071092	1	72.1	53621515	72.7	0.55688622754491	-				57.7						81.9	0.504504504504504	-
PZE_101071115	1	72.1	53623147	72.7	0.562130177514793	-				57.7	0.503311258278146	-	81.4	0.503311258278146	-				77.9	0.553956834532374	-
PZE_101071162	1	72.1	53630937	73.1	0.57396449704142	-				57.7	0.5	-	81.4	0.5	-				77.9	0.557142857142857	-	63	0.558441558441558	-							71	0.61038961038961	**
PZE_101071273	1	72.1	53663576																						81.3	0.5	-							65.9	0.579439252336449	-
PZE_101071282	1	72.1	53666269	73.8	0.566265060240964	-				57.7	0.513333333333333	-	81.7	0.513333333333333	-				78.4	0.55	-	63	0.559210526315789	-	81.3	0.493421052631579	-				71	0.607843137254902	**
PZE_101071289	1	72.2	53683304								0.493243243243243	-	81.7	0.493243243243243	-	81.9	0.513513513513513	-	78.4	0.529850746268657	-				81.3	0.496774193548387	-	85.6	0.546099290780142	-	71	0.615894039735099	**
PZE_101071350	1	72.3	53828849								0.506756756756757	-	81.7	0.506756756756757	-	82.6	0.508928571428571	-	78.4	0.553956834532374	-				81.3	0.5	-	85.6	0.547945205479452	-	71	0.607843137254902	**
PZE_101071373	1	72.3	53850163								0.51006711409396	-	81.7	0.51006711409396	-	81.9	0.518181818181818	-				63	0.555555555555556	-				85.6	0.551724137931034	-
PZE_101071564	1	72.5	54129896	73.8	0.55421686746988	-				57.7						82.6	0.517857142857143	-				63	0.552631578947368	-				85.6	0.547297297297297	-
PZE_101071843	1	72.6	54277268	73.8	0.511494252873563	-				57.7	0.58	-	81.7	0.58	-				78.4	0.575342465753425	-	63	0.562091503267974	-							71	0.626666666666667	**	66.8	0.549019607843137	-
PZE_101071808	1	72.6	54279058	73.8	0.562874251497006	-				57.7	0.503311258278146	-	81.7	0.503311258278146	-				78.4	0.546099290780142	-	63	0.562091503267974	-	81.3	0.5	-	86.4	0.537414965986395	-				66.8	0.570093457943925	-
PZE_101071795	1	72.6	54279745	73.8	0.560240963855422	-				57.7						82.6	0.517857142857143	-										86.3	0.54421768707483	-	71	0.61038961038961	**	66.8	0.570093457943925	-
PZE_101071793	1	72.6	54279909	73.8	0.557575757575758	-				57.7	0.509933774834437	-	81.7	0.509933774834437	-				78.4	0.542857142857143	-				81.3	0.5	-							66.8	0.570093457943925	-
PZE_101072651	1	73.3	55146665	74.1	0.562874251497006	-				58.7	0.506666666666667	-	81.7	0.506666666666667	-				78.4	0.553956834532374	-	63	0.562091503267974	-	82.6	0.5	-	86.3	0.531034482758621	-				66.8	0.575471698113208	-
PZE_101072751	1	73.5	55386821	74.1	0.55688622754491	-				58.7						82.6	0.522522522522523	-							82.6	0.5	-							66.8	0.570093457943925	-
PZE_101072822	1	73.5	55454453	74.1	0.553571428571429	-				58.7						82.6	0.508771929824561	-							82.6	0.5	-							66.8	0.575471698113208	-
PZE_101073078	1	73.8	55759948	73.8	0.560240963855422	-				58.7						82.6	0.522522522522523	-
PZE_101073248	1	74	56076667	73.8	0.55688622754491	-				58.7	0.519736842105263	-	82.1	0.519736842105263	-				78.8	0.539007092198582	-	63	0.558441558441558	-							71	0.611842105263158	**	66.8	0.570093457943925	-
PZE_101073492	1	74.1	56224216	73.8	0.560240963855422	-				58.7						83.1	0.536363636363636	-
PZE_101073493	1	74.1	56224437	73.8	0.560240963855422	-				58.7						83.1	0.531531531531532	-
PZE_101073494	1	74.1	56225417	73.8	0.55688622754491	-				58.7	0.513157894736842	-	82.1	0.513157894736842	-				79.2	0.546099290780142	-
PZE_101073593	1	74.2	56308452																									86.8	0.56551724137931	-	71.7	0.620915032679739	**	67.7	0.567307692307692	-
PZE_101073696	1	74.3	56444557	73.8	0.552795031055901	-				58.7	0.513157894736842	-	82.5	0.513157894736842	-				79.2	0.546099290780142	-
PZE_101074193	1	74.6	56895750	74.7	0.58433734939759	*				61						84.5	0.574074074074074	-				63.7	0.568627450980392	-							77.2	0.564935064935065	-	70.3	0.60377358490566	*
PZE_101074389	1	74.9	57249282	74.7	0.571428571428571	-				61	0.516339869281046	-	83.6	0.516339869281046	-				82.1	0.578571428571429	-
PZE_101074451	1	74.9	57349551	75	0.578313253012048	*				61	0.509933774834437	-	83.6	0.509933774834437	-				82.1	0.571428571428571	-
PZE_101074529	1	75	57481064								0.506666666666667	-	83.6	0.506666666666667	-	84.5	0.574074074074074	-	82.1	0.575539568345324	-
PZE_101074699	1	75.5	58053788	75	0.574850299401198	-				61	0.509933774834437	-	83.6	0.509933774834437	-				82.1	0.575539568345324	-
PZE_101074929	1	75.7	58448040								0.506578947368421	-	83.6	0.506578947368421	-	84.9	0.564814814814815	-	82.1	0.575539568345324	-
PZE_101074977	1	75.8	58456948																									90.3	0.527027027027027	-	79.2	0.556291390728477	-	70.3	0.613207547169811	*
PZE_101075097	1	75.8	58503830																			63.7	0.564935064935065	-							79.2	0.562091503267974	-	70.3	0.607476635514019	*
PZE_101075225	1	75.8	58577657																			63.7	0.559210526315789	-							79.2	0.558441558441558	-
PZE_101075328	1	75.9	58720638	76	0.553571428571429	-				62.4						86.3	0.513761467889908	-										91.1	0.523809523809524	-	79.9	0.551948051948052	-	70.3	0.60377358490566	*
PZE_101075523	1	76.2	59070700	76.4	0.570552147239264	-				62.4						86.3	0.542857142857143	-										91.1	0.52027027027027	-	79.9	0.551948051948052	-	70.3	0.607476635514019	*
PZE_101075790	1	76.5	59467269																			63.7	0.565789473684211	-				91.1	0.513698630136986	-
PZE_101076213	1	76.8	59959333								0.480519480519481	-	84.7	0.480519480519481	-	86.3	0.533333333333333	-	83	0.579710144927536	-	63.7	0.564935064935065	-				91.1	0.52027027027027	-
PZE_101076333	1	76.9	60091204								0.477124183006536	-	84.7	0.477124183006536	-				83	0.575539568345324	-	63.7	0.564935064935065	-				91.1	0.52027027027027	-
PZE_101076734	1	77.3	60701388	77.6	0.570552147239264	-				64.2	0.487012987012987	-	85.1	0.487012987012987	-				83	0.58273381294964	-							91.1	0.52027027027027	-	81.9	0.532467532467532	-	70.3	0.607476635514019	*
PZE_101076878	1	77.4	60830639								0.490066225165563	-	85.1	0.490066225165563	-	86.3	0.561904761904762	-	83.9	0.594202898550725	*
PZE_101076881	1	77.4	60831742																			63.7	0.564935064935065	-				91.1	0.52027027027027	-
PZE_101076890	1	77.4	60832418								0.490196078431373	-	85.1	0.490196078431373	-	86.3	0.547169811320755	-	83.9	0.592857142857143	*	63.7	0.568627450980392	-				91.1	0.523809523809524	-
PZE_101076915	1	77.5	60862817	77.6	0.583850931677019	*				64.2						86.3	0.538461538461538	-
PZE_101076946	1	77.5	60869248	77.6	0.553571428571429	-				64.2						86.3	0.527777777777778	-
PZE_101077314	1	77.9	61452080								0.490196078431373	-	85.1	0.490196078431373	-	86.3	0.542857142857143	-	83.9	0.597122302158273	*
PZE_101077530	1	78	61667318								0.490196078431373	-	85.8	0.490196078431373	-	86.3	0.547169811320755	-	83.9	0.597122302158273	*
PZE_101077708	1	78.2	61940614																									91.1	0.52027027027027	-	82.6000000000001	0.529411764705882	-	70.3	0.60377358490566	*
PZE_101077709	1	78.2	61941155	77.6	0.58125	*				64.2						87	0.561904761904762	-
PZE_101077867	1	78.4	62198648																			65	0.585526315789474	*				91.1	0.531034482758621	-
PZE_101077866	1	78.4	62198727								0.493421052631579	-	85.8	0.493421052631579	-	87.7	0.566037735849057	-	84.3	0.589928057553957	*	65	0.585526315789474	*				91.1	0.517006802721088	-
PZE_101077878	1	78.4	62226090	78.1	0.575	-				65.1						87.7	0.571428571428571	-				65	0.581699346405229	*				91.1	0.517006802721088	-
PZE_101077934	1	78.4	62234339	78.1	0.569620253164557	-				65.1
PZE_101077918	1	78.4	62242735																			65	0.577922077922078	-							82.6	0.525974025974026	-	71.6	0.598130841121495	*
PZE_101078239	1	78.6	62489560	78.1	0.63905325443787	***				65.6						88.5	0.614678899082569	*										91.8	0.527027027027027	-	82.6	0.526315789473684	-	72.5	0.586538461538462	-
PZE_101078656	1	78.9	63040006								0.483870967741935	-	85.8	0.483870967741935	-	88.5	0.554545454545455	-	84.3	0.585714285714286	*
PZE_101078752	1	79	63102911																									91.8	0.527027027027027	-	83.3000000000001	0.519480519480519	-	72.5	0.588785046728972	-
PZE_101078991	1	79.1	63354603								0.496732026143791	-	86.3	0.496732026143791	-	88.5	0.560747663551402	-	84.3	0.585714285714286	*
PZE_101079160	1	79.3	63558834								0.493421052631579	-	86.3	0.493421052631579	-	88.5	0.560747663551402	-	84.3	0.585714285714286	*							91.8	0.527027027027027	-	83.3	0.522875816993464	-	73.4	0.6	*
PZE_101079397	1	79.5	63894760								0.5	-	86.3	0.5	-	88.5	0.564814814814815	-	84.3	0.589928057553957	*
PZE_101079826	1	79.8	64389681	79	0.575949367088608	-				66						88.5	0.559633027522936	-
PZE_101079825	1	79.8	64389795	79	0.565217391304348	-				66						88.5	0.554545454545455	-										91.8	0.527027027027027	-	83.3	0.519480519480519	-	73.4	0.598130841121495	*
PZE_101079797	1	79.8	64396512	79	0.577639751552795	*				66						88.5	0.559633027522936	-										91.8	0.527027027027027	-	83.3	0.519480519480519	-	73.4	0.598130841121495	*
PZE_101079844	1	79.9	64492522	79	0.56875	-				66						88.5	0.555555555555556	-										91.8	0.520547945205479	-	83.3	0.522875816993464	-	73.4	0.611650485436893	*
PZE_101080201	1	80.1	64831408																			66.3	0.564935064935065	-							83.3	0.519480519480519	-	73.4	0.598130841121495	*
PZE_101080257	1	80.2	64940426								0.496774193548387	-	86.8	0.496774193548387	-	88.5	0.564814814814815	-	84.3	0.581560283687943	-
PZE_101080259	1	80.2	64940795								0.513513513513513	-	86.8	0.513513513513513	-	88.5	0.546296296296296	-	84.3	0.576642335766423	-	67	0.578947368421053	-							83.3	0.516339869281046	-	73.4	0.6	*
PZE_101080306	1	80.2	64971553																			67	0.571428571428571	-				93.2	0.513513513513513	-
PZE_101080319	1	80.2	64972459	79.5	0.567901234567901	-				66						89.1	0.55045871559633	-
PZE_101080378	1	80.3	65086634																			67	0.571428571428571	-							84.6000000000001	0.519480519480519	-	74.3	0.584905660377358	-
PZE_101080420	1	80.3	65094545	79.5	0.577639751552795	*				66						89.1	0.54954954954955	-
PZE_101080504	1	80.4	65343867																			67.7	0.564935064935065	-				94.6	0.513513513513513	-
PZE_101080614	1	80.5	65419214	79.5	0.567901234567901	-				66						90.2	0.563636363636364	-										94.6	0.513513513513513	-	84	0.525974025974026	-	74.3	0.584905660377358	-
PZE_101080594	1	80.5	65481668	79.5	0.571428571428571	-				66						90.2	0.554545454545455	-				68.3	0.552631578947368	-							85.9	0.516339869281046	-	74.3	0.6	*
PZE_101080672	1	80.6	65619901	79.5	0.567901234567901	-				66						90.2	0.563636363636364	-							84.2	0.5	-							74.3	0.588785046728972	-
PZE_101080712	1	80.7	65657820																			68.3	0.558441558441558	-				94.6	0.524137931034483	-
PZE_101080824	1	80.7	65745527																						84.2	0.503225806451613	-							74.3	0.594339622641509	-
PZE_101119915	1	80.9	66015035	81.2	0.561728395061728	-				68.1						91.5	0.563636363636364	-
PZE_101120107	1	81.1	66295354								0.483870967741935	-	88.2	0.483870967741935	-	90.2	0.563636363636364	-	84.3	0.585714285714286	*	69.1	0.549019607843137	-	84.2	0.493589743589744	-				87.2	0.519480519480519	-
PZE_101120118	1	81.1	66309949																			69.1	0.551948051948052	-	84.2	0.5	-				87.2	0.519480519480519	-
PZE_101120125	1	81.1	66316418	80.3	0.590062111801242	*				66.7						90.2	0.574074074074074	-				69.1	0.555555555555556	-	84.2	0.493589743589744	-				87.2	0.519480519480519	-
PZE_101120159	1	81.1	66395872																			69.1	0.549019607843137	-	84.2	0.5	-				87.2	0.519480519480519	-
PZE_101120184	1	81.1	66396816	80.3	0.571428571428571	-				66						90.2	0.564814814814815	-
PZE_101120262	1	81.2	66580898	80.3	0.577639751552795	*				66	0.487012987012987	-	87.5	0.487012987012987	-				84.3	0.585714285714286	*	69.1	0.555555555555556	-	84.2	0.5	-	94.6	0.517006802721088	-				74.3	0.588785046728972	-
PZE_101120365	1	81.4	66770887																			69.1	0.517482517482518	-	84.2	0.483443708609272	-	94.6	0.562962962962963	-				74.3	0.561224489795918	-
PZE_101081959	1	81.5	66973584	81.2	0.582278481012658	*				70.4						91.5	0.567567567567568	-				69.1	0.559210526315789	-							89.8	0.522875816993464	-	77.1	0.605769230769231	*
PZE_101081964	1	81.5	66974076																									94.6	0.517006802721088	-	89.8	0.530201342281879	-	77.1	0.605769230769231	*
PZE_101082224	1	81.7	67246670								0.490445859872611	-	88.9	0.490445859872611	-	91.5	0.5625	-	84.3	0.58695652173913	*	69.1	0.555555555555556	-				94.6	0.513513513513513	-
PZE_101082227	1	81.7	67246918																			69.1	0.552631578947368	-							88.5	0.516339869281046	-	76.2	0.613207547169811	*
PZE_101082238	1	81.7	67250552								0.490445859872611	-	88.9	0.490445859872611	-	91.5	0.557522123893805	-	84.3	0.58273381294964	-							94.6	0.510344827586207	-	88.5	0.516339869281046	-	76.2	0.607476635514019	*
PZE_101080941	1	82	67769964								0.5	-	89.6	0.5	-	91.5	0.557522123893805	-	84.8	0.597122302158273	*				85.8	0.47741935483871	-	94.6	0.510204081632653	-	89.8	0.516339869281046	-
PZE_101081178	1	82.2	68134539	81.2	0.59748427672956	*				70.4						91.5	0.583333333333333	-				69.1	0.555555555555556	-							89.8	0.516339869281046	-	77.1	0.622641509433962	*
PZE_101081269	1	82.3	68241700																									94.6	0.503448275862069	-	89.8	0.519480519480519	-	77.1	0.622641509433962	*
PZE_101081497	1	82.5	68563589																									94.6	0.506849315068493	-	89.8	0.516339869281046	-	77.1	0.628571428571429	**
PZE_101081841	1	82.9	69289096	81.4	0.56875	-				70.4						93.7	0.567567567567568	-
PZE_101081855	1	82.9	69289769	81.4	0.593548387096774	*				70.4						93.7	0.570093457943925	-							86.4	0.490322580645161	-	94.6	0.524137931034483	-	89.8	0.522875816993464	-
PZE_101082812	1	83.4	70138917																			70.6	0.572368421052632	-				94.6	0.513513513513513	-
PZE_101082928	1	83.7	70518275								0.496815286624204	-	90.4	0.496815286624204	-	95.1	0.572727272727273	-	85.2	0.591240875912409	*										91.1	0.506493506493506	-	79	0.616822429906542	*
PZE_101083165	1	83.8	70750917																						86.4	0.490322580645161	-				91.1	0.509803921568627	-
PZE_101083582	1	84.1	71208658																						87.7	0.487179487179487	-				91.8	0.5	-
PZE_101083643	1	84.2	71335409								0.506410256410256	-	91.5	0.506410256410256	-	95.1	0.585585585585586	-	85.2	0.58955223880597	*				87.7	0.480519480519481	-				92.5	0.493506493506494	-
PZE_101083752	1	84.3	71606811	81.9	0.55625	-	69.6	0.405797101449275	*							95.1	0.581818181818182	-	85.2	0.583941605839416	*										92.5	0.493506493506494	-	79.9	0.626168224299065	**
PZE_101083788	1	84.3	71630721																									97.4	0.503448275862069	-	92.5	0.493506493506494	-	79.9	0.615384615384615	*
PZE_101083950	1	84.6	72010746																						88.3	0.496774193548387	-	97.4	0.510344827586207	-	92.5	0.496732026143791	-
PZE_101083942	1	84.6	72011396																						88.8999999999999	0.503225806451613	-							79.9	0.622641509433962	*
PZE_101083914	1	84.6	72012660																						89.4999999999999	0.509677419354839	-				92.5	0.490066225165563	-
PZE_101083913	1	84.6	72012732	81.9	0.55625	-	70.3	0.402877697841727	*							95.1	0.576576576576577	-	87	0.601449275362319	*				89.5	0.506410256410256	-				93.2	0.496732026143791	-
PZE_101083968	1	84.6	72093955	81.9	0.55625	-	70.3	0.402877697841727	*							95.1	0.572727272727273	-	87	0.602941176470588	*										93.2	0.486666666666667	-	79.9	0.626168224299065	**
PZE_101083984	1	84.6	72094577								0.509803921568627	-	92.7	0.509803921568627	-	95.1	0.567567567567568	-	87	0.598540145985402	*	73.7	0.562091503267974	-	89.5	0.509677419354839	-				93.2	0.496732026143791	-
PZE_101084058	1	84.7	72224033																						89.5	0.509677419354839	-				93.2	0.503267973856209	-
PZE_101084013	1	84.7	72232958	81.9	0.542682926829268	-	70.3	0.4	*							95.1	0.567567567567568	-	87	0.594202898550725	*
PZE_101084026	1	84.7	72234302																						89.5	0.512987012987013	-							79.9	0.622641509433962	*
PZE_101084096	1	84.8	72351869	81.9	0.563291139240506	-	70.3	0.4	*							95.1	0.576576576576577	-	87	0.602941176470588	*										93.2	0.5	-	79.9	0.622641509433962	*
PZE_101084525	1	85.3	73232966																			74.4	0.564935064935065	-	90.8	0.506410256410256	-				93.9	0.493506493506494	-
PZE_101084593	1	85.3	73337098								0.512987012987013	-	92.7	0.512987012987013	-	95.1	0.572727272727273	-	87	0.6	*				90.8	0.512987012987013	-							79.9	0.626168224299065	**
PZE_101084617	1	85.3	73340169																						90.8	0.506410256410256	-				93.9	0.493506493506494	-
PZE_101084671	1	85.3	73349070								0.509677419354839	-	92.7	0.509677419354839	-	96.3	0.576576576576577	-	87	0.598540145985402	*	74.4	0.553333333333333	-	90.8	0.506410256410256	-				93.9	0.496732026143791	-
PZE_101085077	1	85.9	74230036																			74.4	0.559210526315789	-	90.7999999999999	0.506410256410256	-				94.6000000000001	0.487012987012987	-
PZE_101085101	1	85.9	74263935																						90.8	0.509677419354839	-				94.6	0.480263157894737	-
PZE_101085273	1	86.1	74631561								0.519736842105263	-	92.7	0.519736842105263	-	96.3	0.567567567567568	-	87.5	0.6	*
PZE_101085546	1	86.4	75148776	84.2	0.554140127388535	-	72.2	0.411347517730496	*							96.3	0.567567567567568	-	87.9	0.602941176470588	*				90.8	0.506410256410256	-	99.5	0.503401360544218	-	94.6	0.487012987012987	-
PZE_101085526	1	86.4	75156367								0.513157894736842	-	92.7	0.513157894736842	-	96.3	0.572727272727273	-	87.9	0.604477611940298	*	74.4	0.564935064935065	-							94.6	0.487012987012987	-	79.9	0.619047619047619	*
PZE_101085696	1	86.5	75397820																						90.8	0.503267973856209	-	99.5	0.510344827586207	-	94.6	0.487012987012987	-
PZE_101085779	1	86.7	75627286	84.9	0.601226993865031	**	72.6	0.386206896551724	**							96.3	0.587719298245614	-	87.9	0.617021276595745	**				90.8	0.506410256410256	-							80.8	0.635514018691589	**
PZE_101085910	1	86.8	75898423	84.9	0.557692307692308	-	72.6	0.401408450704225	*							96.3	0.563636363636364	-	87.9	0.602941176470588	*	75.1	0.571428571428571	-				100.2	0.5	-
PZE_101085916	1	86.8	75898561	84.9	0.564935064935065	-	72.6	0.401408450704225	*							96.3	0.572727272727273	-	87.9	0.605839416058394	*
PZE_101086015	1	86.8	75959467																			75.1	0.571428571428571	-				100.2	0.5	-
PZE_101086075	1	86.8	75963363	84.9	0.539877300613497	-	73.3	0.408450704225352	*		0.531645569620253	-	92.7	0.531645569620253	-							75.1	0.572368421052632	-							94.6	0.490196078431373	-	80.8	0.631067961165049	**
PZE_101086107	1	86.9	76015710	84.9	0.573248407643312	-	73.3	0.406896551724138	*							96.9	0.567567567567568	-	88.7	0.585185185185185	*	75.1	0.571428571428571	-	90.8	0.506410256410256	-				94.6	0.487012987012987	-
PZE_101086197	1	87	76314212	84.9	0.562091503267974	-	73.3	0.412587412587413	*							96.9	0.563636363636364	-	88.7	0.58955223880597	*										94.6	0.487012987012987	-	80.8	0.653846153846154	**
PZE_101086467	1	87.3	76732702	84.9	0.569620253164557	-	74.2	0.405594405594406	*							96.9	0.567567567567568	-	89.5	0.57037037037037	-
PZE_101086524	1	87.3	76849014																						90.8	0.512987012987013	-							80.8	0.647619047619048	**
PZE_101086823	1	87.5	77146116																						94.1	0.509677419354839	-							80.8	0.641509433962264	**
PZE_101086985	1	87.6	77250254																			75.1	0.571428571428571	-	94.0999999999999	0.506410256410256	-				95.3	0.480519480519481	-
PZE_101087151	1	87.7	77488845																						95.3999999999999	0.509677419354839	-							80.8	0.647619047619048	**
PZE_101087431	1	88	77967615	85.5	0.571428571428571	-	75.1	0.391608391608392	**							98	0.558558558558559	-	91.6	0.565217391304348	-
PZE_101087443	1	88	77969036																									103	0.496503496503497	-	95.3000000000001	0.486666666666667	-	80.8	0.645833333333333	**
PZE_101087503	1	88	78027428	85.5	0.571428571428571	-	75.1	0.391608391608392	**		0.490066225165563	-	95.5	0.490066225165563	-										96	0.496774193548387	-							80.8	0.625	*
PZE_101087732	1	88.3	78654218																			75.1	0.56953642384106	-	96	0.5	-	103	0.503401360544218	-				80.8	0.637254901960784	**
PZE_101087935	1	88.7	79261683																						95.9999999999999	0.5	-				95.3	0.480519480519481	-
PZE_101088004	1	88.8	79442791	86.1	0.582781456953642	*	75.1	0.387323943661972	**		0.47682119205298	-	95.5	0.47682119205298	-							75.1	0.562913907284768	-	96	0.503267973856209	-	103	0.513888888888889	-				80.8	0.621359223300971	*
PZE_101088153	1	88.9	79707503																			75.1	0.56953642384106	-							96.0000000000001	0.487012987012987	-	81.7	0.632075471698113	**
PZE_101088198	1	88.9	79734766	86.8	0.551020408163265	-	75.1	0.424242424242424	-		0.510344827586207	-	95.5	0.510344827586207	-
PZE_101088395	1	89.1	80055115																						96.5999999999999	0.516339869281046	-							81.7	0.632075471698113	**
PZE_101088417	1	89.1	80062995																			75.1	0.565789473684211	-	96.6	0.506410256410256	-				96	0.490196078431373	-
PZE_101088597	1	89.2	80189606	87.3	0.57051282051282	-	75.1	0.391608391608392	**		0.483660130718954	-	95.5	0.483660130718954	-							76.4	0.571428571428571	-	96.6	0.506410256410256	-				97.3000000000001	0.5	-
PZE_101089048	1	89.4	80698058																			77.7	0.568627450980392	-	96.6	0.503225806451613	-	103.7	0.503448275862069	-				82.6	0.625	*
PZE_101089182	1	89.5	80918241	87.8	0.56687898089172	-	75.5	0.388888888888889	**							99.2	0.542056074766355	-	92.4	0.567164179104478	-				96.6	0.506410256410256	-				97.3	0.496732026143791	-
PZE_101089776	1	89.8	81441044	88.7	0.569620253164557	-	76.3	0.363636363636364	**							100.3	0.518518518518518	-	93.2	0.576642335766423	-				98.5	0.503225806451613	-							82.6	0.616822429906542	*
PZE_101089901	1	89.9	81549504	88.7	0.566037735849057	-	76.3	0.368055555555556	**							100.3	0.518518518518518	-	93.2	0.573529411764706	-	78.4	0.577922077922078	-							97.3	0.496732026143791	-	82.6	0.622641509433962	*
PZE_101090321	1	90.1	81974761	88.7	0.5625	-	76.3	0.368055555555556	**							100.3	0.513761467889908	-	93.2	0.573529411764706	-	79.1	0.584415584415584	*							98	0.506493506493506	-	82.6	0.605769230769231	*
PZE_101090347	1	90.1	82020500	88.7	0.569620253164557	-	76.3	0.368055555555556	**		0.486842105263158	-	95.9	0.486842105263158	-							79.1	0.584415584415584	*							98.0000000000001	0.503267973856209	-	82.6	0.622641509433962	*
PZE_101090349	1	90.1	82021222	88.7	0.569620253164557	-	76.3	0.368055555555556	**							100.3	0.518518518518518	-	93.2	0.573529411764706	-				98.5	0.5	-							82.6	0.613207547169811	*
PZE_101090371	1	90.1	82023292	88.7	0.563291139240506	-	76.3	0.368055555555556	**		0.490196078431373	-	95.9	0.490196078431373	-										98.5	0.5	-							82.6	0.616822429906542	*
PZE_101090870	1	90.5	82702375	89.7	0.54375	-	76.3	0.366197183098592	**							102	0.504587155963303	-	95.5	0.551470588235294	-	79.8	0.577922077922078	-	98.5	0.5	-	104.4	0.496598639455782	-				82.6	0.622641509433962	*
PZE_101091094	1	90.6	82945308																			79.8	0.577922077922078	-	98.4999999999999	0.5	-	104.4	0.5	-				82.6	0.616822429906542	*
PZE_101091535	1	90.9	83643770	90.2	0.546583850931677	-	78	0.392857142857143	*		0.48993288590604	-	97.2	0.48993288590604	-							79.8	0.577922077922078	-	99.1	0.493589743589744	-	104.4	0.5	-				82.6	0.616822429906542	*
PZE_101091687	1	91	83878781	90.2	0.55	-	78	0.392857142857143	*							101.6	0.495412844036697	-	95.9	0.555555555555556	-				99.1	0.496774193548387	-	104.4	0.503401360544218	-	100	0.487012987012987	-
PZE_101091769	1	91.2	84294294	90.2	0.54375	-	78	0.392857142857143	*							101.6	0.495412844036697	-	96	0.545454545454545	-
PZE_101091849	1	91.3	84347455	90.2	0.54320987654321	-	78	0.392857142857143	*		0.493333333333333	-	97.2	0.493333333333333	-							80.5	0.57516339869281	-				104.4	0.5	-
PZE_101092015	1	91.3	84435518	90.2	0.54320987654321	-	78.5	0.390070921985816	**							101.6	0.495495495495495	-	96.4	0.552238805970149	-
PZE_101092089	1	91.4	84540120	90.2	0.546583850931677	-	78.5	0.385714285714286	**		0.48993288590604	-	97.2	0.48993288590604	-							80.5	0.571428571428571	-	99.0999999999999	0.493589743589744	-				100.7	0.493506493506494	-
PZE_101092091	1	91.4	84542588	90.2	0.547169811320755	-	78.5	0.381294964028777	**							101.6	0.504587155963303	-	96.4	0.552238805970149	-	80.5	0.565789473684211	-	99.1	0.493589743589744	-				100.7	0.493506493506494	-
PZE_101092274	1	91.4	84684626								0.48993288590604	-	97.2	0.48993288590604	-	101.6	0.504504504504504	-	96.4	0.544776119402985	-
PZE_101092403	1	91.5	84763679								0.48993288590604	-	97.2	0.48993288590604	-	101.6	0.5	-	96.4	0.548148148148148	-	81.2	0.577922077922078	-	99.1	0.493589743589744	-				100.7	0.493506493506494	-
PZE_101092737	1	91.6	85031531								0.486486486486487	-	97.6	0.486486486486487	-	101.6	0.504587155963303	-	97.2	0.548148148148148	-	82.5	0.577922077922078	-	99.7	0.5	-				100.7	0.493506493506494	-
PZE_101093040	1	91.9	85716952																			82.5	0.577922077922078	-	99.6999999999999	0.503225806451613	-	106.5	0.482758620689655	-				82.6	0.622641509433962	*
PZE_101093079	1	91.9	85774507																						99.7	0.5	-	106.5	0.493243243243243	-	100.7	0.493506493506494	-
PZE_101093221	1	92	85831944								0.482993197278912	-	97.6	0.482993197278912	-	101.6	0.495495495495495	-	97.6	0.543478260869565	-	82.5	0.577922077922078	-	99.7	0.5	-				100.7	0.5	-
PZE_101093577	1	92.3	86498140	90.2	0.536585365853659	-	78.5	0.397163120567376	*							101.6	0.495495495495495	-	98	0.562962962962963	-				100.3	0.506410256410256	-							83.5	0.60377358490566	*
PZE_101093602	1	92.3	86590155																			83.2	0.578947368421053	-	100.3	0.506410256410256	-				100.7	0.493506493506494	-
PZE_101093639	1	92.3	86606867																			83.2	0.6	*							100.7	0.503311258278146	-	83.5	0.584158415841584	-
PZE_101093764	1	92.4	86844203																						100.9	0.512820512820513	-							83.5	0.607476635514019	*
PZE_101093841	1	92.6	87158842	90.2	0.531645569620253	-	79.6	0.422222222222222	-		0.496503496503497	-	97.6	0.496503496503497	-													107.2	0.50354609929078	-	100.7	0.506666666666667	-	83.5	0.56701030927835	-
PZE_101093863	1	92.6	87162735																			83.2	0.584415584415584	*	100.9	0.512820512820513	-	107.2	0.486486486486487	-				83.5	0.613207547169811	*
PZE_101093920	1	92.6	87298680																						100.9	0.512820512820513	-							83.5	0.607476635514019	*
PZE_101094004	1	92.8	87562343																									107.2	0.489795918367347	-	100.7	0.493506493506494	-	83.5	0.607476635514019	*
PZE_101094042	1	92.8	87600028	90.7	0.54320987654321	-	79.6	0.407142857142857	*		0.486666666666667	-	97.6	0.486666666666667	-										100.9	0.512820512820513	-	108.6	0.472972972972973	-	101.4	0.487012987012987	-
PZE_101094046	1	92.8	87601535	90.7	0.549382716049383	-	79.6	0.402877697841727	*		0.486666666666667	-	97.6	0.486666666666667	-							83.2	0.584415584415584	*				108.6	0.472972972972973	-
PZE_101094074	1	92.8	87602120	90.7	0.549382716049383	-	79.6	0.407142857142857	*		0.486666666666667	-	97.6	0.486666666666667	-										100.9	0.516129032258065	-	108.6	0.472972972972973	-	101.4	0.487012987012987	-
PZE_101094138	1	92.8	87766015	90.7	0.549382716049383	-	79.6	0.407142857142857	*		0.496688741721854	-	98	0.496688741721854	-										100.9	0.516129032258065	-	108.6	0.472972972972973	-	101.4	0.483660130718954	-
PZE_101094170	1	92.8	87769998																						100.9	0.512820512820513	-							83.5	0.60377358490566	*
PZE_101094178	1	92.8	87771496																			83.9	0.577922077922078	-				108.6	0.472972972972973	-
PZE_101097093	1	92.9	87916167	90.7	0.546583850931677	-	80.1	0.39568345323741	*		0.496644295302013	-	98.4	0.496644295302013	-
PZE_101097136	1	92.9	87983072	90.7	0.539877300613497	-	80.1	0.404255319148936	*		0.509933774834437	-	98.4	0.509933774834437	-										100.9	0.512987012987013	-							84.4	0.594339622641509	-
PZE_101097169	1	92.9	87993333	90.7	0.536585365853659	-	80.1	0.398550724637681	*		0.503355704697987	-	98.4	0.503355704697987	-
PZE_101097271	1	92.9	88014586																									108.6	0.482517482517482	-	102.1	0.496688741721854	-	85.3	0.58	-
PZE_101097273	1	92.9	88014649	90.7	0.539877300613497	-	80.1	0.39568345323741	*		0.5	-	98.4	0.5	-													108.6	0.472972972972973	-	102.1	0.493506493506494	-	85.3	0.6	*
PZE_101097442	1	93.1	88323086	91.9	0.539877300613497	-	80.6	0.391304347826087	*		0.5	-	98.4	0.5	-
PZE_101097465	1	93.1	88325250	91.9	0.536585365853659	-	80.6	0.391304347826087	*							102.3	0.486486486486487	-	99.3	0.580882352941177	-
PZE_101097596	1	93.2	88521819								0.5	-	99.2	0.5	-	102.5	0.491071428571429	-	100.2	0.567164179104478	-
PZE_101097662	1	93.2	88558387								0.513333333333333	-	99.6	0.513333333333333	-	102.5	0.5	-	100.2	0.583333333333333	-				102.2	0.512820512820513	-							86.2	0.567307692307692	-
PZE_101097716	1	93.2	88711777								0.513333333333333	-	99.6	0.513333333333333	-	102.5	0.491071428571429	-	100.2	0.562962962962963	-				102.2	0.516129032258065	-							86.2	0.579439252336449	-
PZE_101098216	1	93.5	89260329																						102.2	0.512820512820513	-							86.2	0.575471698113208	-
PZE_101098252	1	93.5	89287344																						103.5	0.512820512820513	-	109.3	0.458904109589041	-	102.8	0.483660130718954	-
PZE_101098295	1	93.5	89384498																						103.5	0.512820512820513	-	109.3	0.466216216216216	-	102.8	0.487012987012987	-
PZE_101098315	1	93.5	89440907								0.506666666666667	-	99.6	0.506666666666667	-	102.7	0.5	-	100.2	0.571428571428571	-
PZE_101098479	1	93.7	89961892								0.51006711409396	-	99.6	0.51006711409396	-	102.7	0.495575221238938	-	100.2	0.57037037037037	-				103.5	0.512820512820513	-	109.3	0.466216216216216	-	102.8	0.490196078431373	-
PZE_101098535	1	93.8	90000016								0.509933774834437	-	99.6	0.509933774834437	-	102.7	0.5	-	100.6	0.567164179104478	-				103.5	0.512820512820513	-							86.2	0.575471698113208	-
PZE_101098508	1	93.8	90074395																						103.5	0.503267973856209	-	109.3	0.455172413793103	-	102.8	0.47682119205298	-
PZE_101098698	1	93.8	90222759																						103.5	0.512820512820513	-	109.3	0.466216216216216	-	103.5	0.480519480519481	-
PZE_101098755	1	93.8	90226206								0.506666666666667	-	99.6	0.506666666666667	-	102.7	0.495575221238938	-	100.6	0.555555555555556	-
PZE_101098936	1	94.1	90790537	92.2	0.533333333333333	-	81	0.384057971014493	**							102.7	0.504424778761062	-	100.6	0.566176470588235	-
PZE_101098969	1	94.1	90821239	92.2	0.533742331288344	-	81	0.384057971014493	**							102.7	0.495495495495495	-	100.6	0.56390977443609	-
PZE_101099084	1	94.1	90953135																			84.6	0.571428571428571	-				109.3	0.466216216216216	-
PZE_101099237	1	94.2	91188438								0.5	-	100	0.5	-	102.7	0.495145631067961	-	101.4	0.581395348837209	-	85.3	0.567567567567568	-				109.3	0.472222222222222	-
PZE_101099335	1	94.2	91248976	92.2	0.533742331288344	-	81.9	0.381294964028777	**		0.503311258278146	-	100	0.503311258278146	-							86	0.571428571428571	-				109.3	0.466216216216216	-
PZE_101099498	1	94.3	91461737								0.503311258278146	-	100	0.503311258278146	-	103.4	0.490909090909091	-	101.4	0.575757575757576	-	86.7	0.57516339869281	-				112.1	0.465753424657534	-
PZE_101099594	1	94.3	91503784								0.503311258278146	-	100	0.503311258278146	-	103.4	0.491071428571429	-	101.4	0.575757575757576	-	86.7	0.577922077922078	-							104.2	0.474025974025974	-	85.9	0.570093457943925	-
PZE_101099584	1	94.3	91504570																			86.7	0.577922077922078	-							104.2	0.463576158940397	-	85.9	0.575471698113208	-
PZE_101099581	1	94.3	91504795								0.506666666666667	-	100	0.506666666666667	-	103.4	0.491071428571429	-	101.4	0.575757575757576	-
PZE_101099656	1	94.4	91646185								0.493506493506494	-	100	0.493506493506494	-	103.4	0.486725663716814	-	101.4	0.571428571428571	-	86.7	0.577922077922078	-							104.2	0.477124183006536	-	85.9	0.561904761904762	-
PZE_101099705	1	94.4	91765543	92.2	0.524390243902439	-	82.8	0.384057971014493	**							103.4	0.486486486486487	-	101.4	0.569230769230769	-	86.7	0.585526315789474	*							104.2	0.483443708609272	-	85.9	0.544554455445545	-
PZE_101099739	1	94.4	91871289								0.503311258278146	-	100	0.503311258278146	-	103.4	0.482142857142857	-	101.4	0.56390977443609	-
PZE_101099778	1	94.4	91872685								0.503311258278146	-	100	0.503311258278146	-	103.4	0.495495495495495	-	101.4	0.575757575757576	-	86.7	0.577922077922078	-							104.2	0.467105263157895	-	85.9	0.571428571428571	-
PZE_101099841	1	94.5	92022192								0.466666666666667	-	100	0.466666666666667	-	103.4	0.463636363636364	-	101.4	0.538461538461538	-
PZE_101094237	1	94.6	92218585	92.2	0.524096385542169	-	83.2	0.378571428571429	**							103.4	0.440677966101695	-	101.4	0.503448275862069	-	86.7	0.577922077922078	-							104.2	0.48993288590604	-	85.9	0.544554455445545	-
PZE_101094324	1	94.6	92241956																			86.7	0.577922077922078	-							104.2	0.474025974025974	-	85.9	0.570093457943925	-
PZE_101094436	1	94.6	92345008																			86.7	0.586666666666667	*				112.1	0.466216216216216	-
PZE_101094774	1	94.8	92786398																			86.7	0.577922077922078	-				112.1	0.466216216216216	-
PZE_101094860	1	94.8	92810118								0.496644295302013	-	101.1	0.496644295302013	-	103.4	0.491071428571429	-	101.4	0.578947368421053	-	86.7	0.577922077922078	-				112.1	0.466216216216216	-
PZE_101094823	1	94.8	92818673																			86.7	0.57516339869281	-							104.2	0.474025974025974	-	85.9	0.570093457943925	-
PZE_101094974	1	94.8	92907904																			86.7	0.57516339869281	-							104.2	0.470588235294118	-	85.9	0.561904761904762	-
PZE_101095023	1	94.8	93071242	92.8	0.530487804878049	-	83.2	0.378571428571429	**							103.9	0.482142857142857	-	102.2	0.592592592592593	*
PZE_101095031	1	94.8	93071406	92.8	0.524390243902439	-	83.2	0.378571428571429	**							103.9	0.486725663716814	-	102.2	0.58955223880597	*	86.7	0.577922077922078	-				112.1	0.469387755102041	-
PZE_101095175	1	94.8	93077115								0.496644295302013	-	101.1	0.496644295302013	-	103.9	0.482456140350877	-	102.6	0.6	*							112.1	0.466216216216216	-	104.2	0.474025974025974	-	85.9	0.570093457943925	-
PZE_101095192	1	94.9	93269172								0.496644295302013	-	101.1	0.496644295302013	-	103.9	0.482142857142857	-	102.6	0.597014925373134	*							112.1	0.466216216216216	-	104.2	0.474025974025974	-	85.9	0.567307692307692	-
PZE_101095712	1	95.1	93908636																			86.7	0.578947368421053	-				112.1	0.462585034013605	-
PZE_101095614	1	95.1	93969836								0.496644295302013	-	101.1	0.496644295302013	-	104.4	0.486725663716814	-	102.6	0.597014925373134	*
PZE_101095906	1	95.2	94301793	92.8	0.521472392638037	-	83.2	0.382978723404255	**							104.4	0.486725663716814	-	102.6	0.597014925373134	*	86.7	0.578947368421053	-				112.1	0.466216216216216	-
PZE_101095987	1	95.2	94366508	92.8	0.524691358024691	-	83.2	0.382978723404255	**							104.4	0.486725663716814	-	102.6	0.593984962406015	*
PZE_101096007	1	95.2	94367481								0.493333333333333	-	101.1	0.493333333333333	-	104.4	0.5	-	102.6	0.598484848484849	*
PZE_101096149	1	95.3	94423037								0.493421052631579	-	101.1	0.493421052631579	-	104.4	0.5	-	102.6	0.613138686131387	**	86.7	0.572368421052632	-							104.2	0.463087248322148	-	86.8	0.584905660377358	-
PZE_101096127	1	95.3	94469030								0.490066225165563	-	101.1	0.490066225165563	-	104.4	0.491071428571429	-	102.6	0.597014925373134	*	86.7	0.577922077922078	-							104.2	0.470588235294118	-	86.8	0.59047619047619	-
PZE_101096111	1	95.3	94485701	93.2	0.527950310559006	-	83.2	0.382978723404255	**							104.4	0.491071428571429	-	102.6	0.597014925373134	*	86.7	0.57516339869281	-							104.2	0.474025974025974	-	86.8	0.579439252336449	-
PZE_101096110	1	95.3	94485751	93.2	0.530864197530864	-	83.2	0.37410071942446	**							104.4	0.491071428571429	-	102.6	0.597014925373134	*	86.7	0.57516339869281	-							104.2	0.47682119205298	-	86.8	0.580952380952381	-
PZE_101096275	1	95.4	94818898	93.2	0.530864197530864	-	83.2	0.380281690140845	**		0.486666666666667	-	101.1	0.486666666666667	-													112.1	0.466216216216216	-	104.9	0.467532467532468	-	86.8	0.579439252336449	-
PZE_101096356	1	95.4	94822341								0.486666666666667	-	101.1	0.486666666666667	-	104.4	0.486725663716814	-	102.6	0.597014925373134	*							112.1	0.469387755102041	-	104.9	0.464052287581699	-	86.8	0.579439252336449	-
PZE_101096416	1	95.4	94881140								0.482993197278912	-	101.1	0.482993197278912	-	104.4	0.486486486486487	-	102.6	0.6	*
PZE_101096562	1	95.4	95105814																									112.8	0.462585034013605	-	105.5	0.477124183006536	-	86.8	0.576923076923077	-
PZE_101096906	1	95.5	95457579								0.531914893617021	-	101.5	0.531914893617021	-	104.9	0.523809523809524	-	103	0.663865546218487	***
PZE_101096836	1	95.6	95489395	95.1	0.530864197530864	-	83.9	0.366197183098592	**		0.503355704697987	-	101.5	0.503355704697987	-							87.4	0.572368421052632	-				112.8	0.45578231292517	-
PZE_101099948	1	95.7	96070039																									112.8	0.45578231292517	-	105.5	0.474025974025974	-	86.8	0.596153846153846	*
PZE_101100007	1	95.7	96081157	95.5	0.524691358024691	-	83.9	0.347826086956522	***		0.493055555555556	-	101.9	0.493055555555556	-													112.8	0.432624113475177	-	105.5	0.456375838926175	-	86.8	0.607843137254902	*
PZE_101100033	1	95.7	96112420	95.5	0.534591194968553	-	83.9	0.359712230215827	***							105.5	0.485981308411215	-	103	0.581395348837209	-							112.8	0.455172413793103	-	105.5	0.483443708609272	-	87.6	0.580952380952381	-
PZE_101100143	1	95.7	96241127	95.5	0.521472392638037	-	84.6	0.380281690140845	**							105.5	0.490909090909091	-	103	0.58955223880597	*							112.8	0.459459459459459	-	105.5	0.474025974025974	-	86.8	0.579439252336449	-
PZE_101100369	1	95.8	96309312	95.5	0.521472392638037	-	84.6	0.380281690140845	**		0.513513513513513	-	101.9	0.513513513513513	-													112.8	0.455172413793103	-	105.5	0.467105263157895	-	86.8	0.59047619047619	-
PZE_101100282	1	95.8	96315320																									112.8	0.462585034013605	-	105.5	0.470198675496689	-	86.8	0.567307692307692	-
PZE_101100465	1	95.8	96612118	95.5	0.515337423312883	-	84.6	0.384615384615385	**		0.526666666666667	-	101.9	0.526666666666667	-													112.8	0.472222222222222	-	105.5	0.474025974025974	-	86.8	0.575471698113208	-
PZE_101100477	1	95.8	96623011	95.5	0.524691358024691	-	84.6	0.380281690140845	**		0.513513513513513	-	101.9	0.513513513513513	-													112.8	0.462585034013605	-	105.5	0.474025974025974	-	86.8	0.579439252336449	-
PZE_101100604	1	95.9	96811016																			87.4	0.571428571428571	-				112.8	0.459459459459459	-
PZE_101100862	1	96.1	97525791																									112.8	0.464788732394366	-	105.5	0.473684210526316	-	86.8	0.571428571428571	-
PZE_101100960	1	96.1	97679432	95.5	0.50920245398773	-	84.6	0.391304347826087	*		0.516778523489933	-	101.9	0.516778523489933	-							87.4	0.563758389261745	-				112.8	0.455172413793103	-
PZE_101101030	1	96.1	97881265	95.5	0.521472392638037	-	84.6	0.382978723404255	**		0.51006711409396	-	101.9	0.51006711409396	-							87.4	0.571428571428571	-				112.8	0.462585034013605	-
PZE_101101031	1	96.1	97881742	95.5	0.521472392638037	-	84.6	0.385714285714286	**		0.51006711409396	-	101.9	0.51006711409396	-							87.4	0.576158940397351	-				112.8	0.455172413793103	-
PZE_101101076	1	96.2	98070373																			87.4	0.57516339869281	-				113.5	0.452702702702703	-
PZE_101101087	1	96.2	98094600	95.5	0.518518518518518	-	84.6	0.378571428571429	**		0.513513513513513	-	101.9	0.513513513513513	-
PZE_101101088	1	96.2	98094934	95.5	0.527950310559006	-	84.6000000000001	0.369565217391304	**		0.503401360544218	-	101.9	0.503401360544218	-
PZE_101101274	1	96.2	98320184	95.5	0.521739130434783	-	85.5000000000001	0.366906474820144	**		0.510204081632653	-	102.3	0.510204081632653	-
PZE_101101510	1	96.3	98760443																			88.1	0.57516339869281	-							104.9	0.470588235294118	-	86.8	0.576923076923077	-
PZE_101101536	1	96.3	98761833																			88.1	0.57516339869281	-							102.8	0.705882352941177	***	86.7	0.224137931034483	***
PZE_101101762	1	96.4	99172253																									113.5	0.465277777777778	-	104.9	0.473684210526316	-	86.8	0.571428571428571	-
PZE_101101899	1	96.5	99697433																									113.5	0.451388888888889	-	104.9	0.476510067114094	-	86.8	0.567307692307692	-
PZE_101101977	1	96.6	99974944																			88.1	0.581699346405229	*							104.9	0.460526315789474	-	86.8	0.584905660377358	-
PZE_101101991	1	96.6	99975432																			88.1	0.577922077922078	-				113.5	0.452702702702703	-
PZE_101102931	1	96.9	102248081																			88.1	0.563758389261745	-				113.5	0.489051094890511	-
PZE_101103135	1	97	102866551																			88.1	0.594594594594595	*				113.5	0.429577464788732	-
PZE_101103210	1	97	102894143																			88.1	0.57516339869281	-				113.5	0.458904109589041	-
PZE_101105211	1	97.6	107183068	95.5	0.51219512195122	-	86.6	0.373239436619718	**		0.470198675496689	-	102.3	0.470198675496689	-
PZE_101105288	1	97.6	107188250																									113.5	0.452702702702703	-	108	0.487012987012987	-	86.8	0.59047619047619	-
PZE_101105365	1	97.6	107289352	95.5	0.518518518518518	-	86.6000000000001	0.368794326241135	**		0.496688741721854	-	102.7	0.496688741721854	-							88.1	0.577922077922078	-				113.5	0.448979591836735	-
PZE_101105390	1	97.6	107309410	95.5	0.518518518518518	-	86.6	0.368794326241135	**		0.496688741721854	-	102.7	0.496688741721854	-							88.1	0.577922077922078	-				113.5	0.452702702702703	-
PZE_101105475	1	97.6	107448159																			88.1	0.57516339869281	-				113.5	0.448979591836735	-
PZE_101105515	1	97.6	107613214																			88.1	0.589403973509934	*				113.5	0.445205479452055	-
PZE_101105756	1	97.6	108013793	96.3	0.509316770186335	-	87	0.361702127659574	**							107.7	0.490909090909091	-	104.3	0.571428571428571	-							113.5	0.452702702702703	-	108	0.483443708609272	-	86.8	0.586538461538462	-
PZE_101105796	1	97.6	108066959																			88.1	0.577922077922078	-							108	0.480263157894737	-	86.8	0.584905660377358	-
PZE_101105797	1	97.6	108067006																												108	0.487012987012987	-	86.8	0.584905660377358	-
PZE_101105984	1	97.7	108622777	96.3	0.530487804878049	-	87	0.359154929577465	***		0.496688741721854	-	103.1	0.496688741721854	-							88.1	0.57516339869281	-							108	0.490196078431373	-	86.8	0.571428571428571	-
PZE_101106033	1	97.7	108805902	96.3	0.50609756097561	-	87	0.361702127659574	**		0.506578947368421	-	103.1	0.506578947368421	-													113.5	0.45578231292517	-	108	0.480263157894737	-	86.8	0.579439252336449	-
PZE_101106063	1	97.8	109387241	96.3	0.50920245398773	-	87	0.370629370629371	**		0.496644295302013	-	103.5	0.496644295302013	-													113.5	0.447552447552448	-	108	0.483221476510067	-	86.8	0.575471698113208	-
PZE_101106064	1	97.8	109387481																			88.1	0.581699346405229	*				113.5	0.452702702702703	-
PZE_101106147	1	97.8	109636372	96.3	0.50920245398773	-	87	0.361702127659574	**		0.496688741721854	-	103.1	0.496688741721854	-							88.1	0.577922077922078	-				113.5	0.452702702702703	-
PZE_101106143	1	97.8	109636752	96.3	0.512345679012346	-	87	0.361702127659574	**		0.503311258278146	-	103.5	0.503311258278146	-							88.1	0.57516339869281	-				113.5	0.452702702702703	-
PZE_101106191	1	97.8	109842266																									113.5	0.452702702702703	-	108	0.480263157894737	-	86.8	0.584905660377358	-
PZE_101106203	1	97.8	109897893	96.3	0.50920245398773	-	87.0000000000001	0.361702127659574	**							107.7	0.495495495495495	-	104.3	0.562962962962963	-							113.5	0.452702702702703	-	108	0.483660130718954	-	86.8	0.575471698113208	-
PZE_101106605	1	97.9	110913583	96.3	0.521739130434783	-	87	0.361702127659574	**							107.7	0.5	-	104.3	0.571428571428571	-	88.1	0.577922077922078	-							108	0.483660130718954	-	86.8	0.584905660377358	-
PZE_101106609	1	97.9	110913755																			88.1	0.57516339869281	-				113.5	0.452702702702703	-
PZE_101106663	1	97.9	110948901								0.5	-	103.5	0.5	-	107.7	0.5	-	104.3	0.56390977443609	-							113.5	0.452702702702703	-	108	0.493421052631579	-	86.8	0.584905660377358	-
PZE_101106833	1	97.9	111274590	96.3	0.5	-	87	0.372262773722628	**		0.503311258278146	-	103.5	0.503311258278146	-							88.1	0.554794520547945	-				113.5	0.468531468531469	-
PZE_101106839	1	97.9	111278477																			88.1	0.578947368421053	-							108	0.487012987012987	-	86.8	0.584905660377358	-
PZE_101106851	1	97.9	111281121	96.3	0.50314465408805	-	87	0.366906474820144	**		0.5	-	103.5	0.5	-													113.5	0.45	-	108	0.486842105263158	-	86.8	0.574257425742574	-
PZE_101107138	1	97.9	112147158	96.3	0.50920245398773	-	87	0.361702127659574	**		0.496688741721854	-	103.5	0.496688741721854	-							88.1	0.577922077922078	-							108	0.490196078431373	-	86.8	0.571428571428571	-
PZE_101107223	1	97.9	112334309	96.3	0.50609756097561	-	87	0.361702127659574	**							107.7	0.495495495495495	-	104.3	0.558823529411765	-	88.1	0.577922077922078	-				113.5	0.452702702702703	-
PZE_101107262	1	98	112408975																			88.1	0.577922077922078	-				113.5	0.452702702702703	-
PZE_101107323	1	98	112591885	96.3	0.51219512195122	-	87	0.361702127659574	**							107.7	0.495495495495495	-	104.3	0.562962962962963	-							113.5	0.452702702702703	-	108	0.487012987012987	-	86.8	0.579439252336449	-
PZE_101107461	1	98	112730032																			88.1	0.577922077922078	-							108	0.493421052631579	-	86.8	0.572815533980582	-
PZE_101107894	1	98	113676933																			88.1	0.577922077922078	-							108	0.487012987012987	-	86.8	0.579439252336449	-
PZE_101107966	1	98	113747969																			88.1	0.577922077922078	-							108	0.487012987012987	-	86.8	0.575471698113208	-
PZE_101108183	1	98.1	114222614																			88.1	0.577922077922078	-							108	0.490196078431373	-	86.8	0.579439252336449	-
PZE_101108339	1	98.1	115012268																			88.1	0.635714285714286	**							108	0.506756756756757	-	86.8	0.53125	-
PZE_101108474	1	98.1	115219801	96.7	0.512345679012346	-	87	0.361702127659574	**		0.509933774834437	-	104.6	0.509933774834437	-
PZE_101108994	1	98.1	116278634	97.1	0.518518518518518	-	87	0.361702127659574	**		0.509933774834437	-	104.6	0.509933774834437	-							88.1	0.577922077922078	-				113.5	0.452702702702703	-
PZE_101109014	1	98.1	116332711																			88.1	0.577922077922078	-				113.5	0.452702702702703	-
PZE_101109084	1	98.2	116455713	97.1	0.518518518518518	-	87	0.359712230215827	***		0.506666666666667	-	104.6	0.506666666666667	-							88.1	0.572368421052632	-				113.5	0.455172413793103	-
PZE_101109096	1	98.2	116459256	97.1	0.50920245398773	-	87	0.366197183098592	**		0.51006711409396	-	104.6	0.51006711409396	-
PZE_101109101	1	98.2	116459413																			88.1	0.577922077922078	-				113.5	0.452702702702703	-
PZE_101109112	1	98.2	116493680	97.1	0.515151515151515	-	87	0.361702127659574	**		0.506578947368421	-	104.6	0.506578947368421	-
PZE_101109213	1	98.2	116767513	97.1	0.515337423312883	-	87	0.361702127659574	**							108.3	0.504504504504504	-	104.3	0.56390977443609	-	88.1	0.577922077922078	-							108	0.493421052631579	-	86.8	0.571428571428571	-
PZE_101109565	1	98.2	117714326	97.1	0.52760736196319	-	87	0.361702127659574	**		0.493506493506494	-	104.6	0.493506493506494	-
PZE_101110210	1	98.3	119015457																			88.1	0.577922077922078	-							108	0.483660130718954	-	86.8	0.579439252336449	-
PZE_101110348	1	98.3	119156039	97.1	0.50920245398773	-	87	0.361702127659574	**		0.509933774834437	-	104.6	0.509933774834437	-							88.1	0.577922077922078	-							108	0.487012987012987	-	86.8	0.579439252336449	-
PZE_101110381	1	98.3	119213479								0.513333333333333	-	104.6	0.513333333333333	-	108.3	0.495495495495495	-	104.3	0.556390977443609	-	88.1	0.578947368421053	-							108	0.487012987012987	-	86.8	0.572815533980582	-
PZE_101110485	1	98.3	119334206	97.1	0.515337423312883	-	87	0.359154929577465	***							108.3	0.508928571428571	-	104.3	0.567164179104478	-	88.1	0.577922077922078	-							108	0.490196078431373	-	86.8	0.571428571428571	-
PZE_101110492	1	98.3	119376505								0.468531468531469	-	104.6	0.468531468531469	-	108.3	0.471698113207547	-	104	0.523809523809524	-	88.8	0.545454545454545	-				113.5	0.51937984496124	-
PZE_101111063	1	98.3	120247314	97.5	0.503067484662577	-	87.5	0.371428571428571	**							108.3	0.486486486486487	-	104	0.558823529411765	-	88.1	0.577922077922078	-				113.5	0.482014388489209	-
PZE_101111128	1	98.3	120365942	97.5	0.515527950310559	-	87.5	0.371428571428571	**		0.509803921568627	-	105	0.509803921568627	-							88.1	0.577922077922078	-				113.5	0.452702702702703	-
PZE_101111246	1	98.3	120848932	97.5	0.518292682926829	-	87.9	0.359712230215827	***							108	0.513761467889908	-	104.3	0.56390977443609	-	88.1	0.578947368421053	-				113.5	0.445205479452055	-
PZE_101111297	1	98.3	120903504	97.5	0.506172839506173	-	87.9	0.364285714285714	**		0.513157894736842	-	105	0.513157894736842	-							88.1	0.57516339869281	-				113.5	0.445205479452055	-
PZE_101111491	1	98.3	121488715																									113.5	0.452702702702703	-	108.8	0.470198675496689	-	86.8	0.584905660377358	-
PZE_101111520	1	98.3	121509133																			88.1	0.577922077922078	-							108.8	0.477124183006536	-	86.8	0.571428571428571	-
PZE_101111793	1	98.4	121972604	97.5	0.512345679012346	-	87.9000000000001	0.366906474820144	**							108.3	0.504587155963303	-	105.1	0.571428571428571	-	88.1	0.577922077922078	-				113.5	0.452054794520548	-
PZE_101111947	1	98.4	122399837								0.509803921568627	-	105	0.509803921568627	-	108.3	0.504504504504504	-	104.3	0.567164179104478	-
PZE_101112384	1	98.4	123738749	98.8	0.490683229813665	-	89.2	0.371428571428571	**		0.509803921568627	-	105	0.509803921568627	-							88.1	0.577922077922078	-				113.5	0.45578231292517	-
PZE_101112734	1	98.4	124669140	98.8	0.4875	-	89.2	0.366906474820144	**		0.503267973856209	-	105	0.503267973856209	-							88.1	0.577922077922078	-				113.5	0.452702702702703	-
PZE_101113278	1	98.5	126659590																									113.5	0.45578231292517	-	108.8	0.480519480519481	-	86.8	0.574257425742574	-
PZE_101116338	1	98.8	139950791	98.8	0.490683229813665	-	89.2	0.375886524822695	**		0.506578947368421	-	105	0.506578947368421	-							88.1	0.577922077922078	-				113.5	0.452702702702703	-
PZE_101116503	1	98.8	140259320																			88.1	0.570469798657718	-							108.8	0.462068965517241	-	87.6	0.595744680851064	-
PZE_101117015	1	98.8	141269963																			88.1	0.577922077922078	-							108.8	0.480519480519481	-	86.8	0.584905660377358	-
PZE_101117023	1	98.8	141275093																			88.1	0.572368421052632	-							108.8	0.477124183006536	-	86.8	0.579439252336449	-
PZE_101117251	1	98.8	141742297	98.8	0.484276729559748	-	89.2	0.375886524822695	**		0.52	-	105.4	0.52	-													113.5	0.452702702702703	-	108.8	0.466666666666667	-	86.8	0.592233009708738	-
PZE_101117480	1	98.8	142337816																									113.5	0.452702702702703	-	108.8	0.480519480519481	-	86.8	0.579439252336449	-
PZE_101117611	1	98.8	142651509	98.8	0.490683229813665	-	89.2	0.375886524822695	**		0.513157894736842	-	105.4	0.513157894736842	-
PZE_101118338	1	98.9	145133441	98.8	0.496932515337423	-	89.2	0.378571428571429	**		0.509803921568627	-	105.4	0.509803921568627	-
PZE_101118398	1	98.9	145312340	98.8	0.493827160493827	-	89.2000000000001	0.375886524822695	**		0.513157894736842	-	105.4	0.513157894736842	-
PZE_101118816	1	98.9	146248924	98.8	0.490683229813665	-	89.2	0.375886524822695	**		0.513157894736842	-	105.4	0.513157894736842	-							88.1	0.577922077922078	-							108.8	0.480519480519481	-	86.8	0.575471698113208	-
PZE_101118964	1	98.9	146506786	98.8	0.496894409937888	-	89.2	0.375886524822695	**		0.509803921568627	-	105.4	0.509803921568627	-							88.1	0.577922077922078	-							108.8	0.480519480519481	-	86.8	0.584905660377358	-
PZE_101119043	1	99	146686215																			88.1	0.577922077922078	-							108.8	0.470198675496689	-	86.8	0.579439252336449	-
PZE_101119153	1	99	146850458	98.8	0.509316770186335	-	89.6000000000001	0.380281690140845	**		0.503225806451613	-	105.4	0.503225806451613	-							88.1	0.581699346405229	*							108.8	0.480519480519481	-	86.8	0.575471698113208	-
PZE_101119345	1	99	147207031	98.8	0.490683229813665	-	90.0000000000001	0.390070921985816	**		0.519480519480519	-	105.8	0.519480519480519	-							88.1	0.577922077922078	-							108.8	0.480519480519481	-	86.8	0.579439252336449	-
PZE_101119758	1	99	147990460	98.8	0.490683229813665	-	90	0.390070921985816	**							108.3	0.513513513513513	-	104.3	0.576642335766423	-	88.1	0.577922077922078	-				113.5	0.452702702702703	-
PZE_101120516	1	99	148453754								0.513157894736842	-	106.2	0.513157894736842	-	108.3	0.504504504504504	-	104.3	0.573529411764706	-	88.1	0.577922077922078	-				113.5	0.452702702702703	-
PZE_101120639	1	99	148557116								0.513157894736842	-	106.2	0.513157894736842	-	108.3	0.508928571428571	-	104.3	0.569343065693431	-							113.5	0.45578231292517	-	108.8	0.473684210526316	-	86.8	0.575471698113208	-
PZE_101120770	1	99	148628650	99.3	0.496894409937888	-	90	0.390070921985816	**		0.513157894736842	-	106.2	0.513157894736842	-							88.1	0.577922077922078	-				113.5	0.45578231292517	-
PZE_101120780	1	99	148636643								0.513157894736842	-	106.2	0.513157894736842	-	108.3	0.513274336283186	-	104.3	0.579710144927536	-
PZE_101120982	1	99.1	149114111																									113.5	0.448979591836735	-	108.8	0.480519480519481	-	86.8	0.59047619047619	-
PZE_101121013	1	99.1	149187764	99.7	0.50625	-	90.4	0.397163120567376	*		0.513157894736842	-	106.2	0.513157894736842	-							88.1	0.57516339869281	-				113.5	0.458904109589041	-
PZE_101121137	1	99.1	149546385								0.510344827586207	-	106.2	0.510344827586207	-	108.8	0.533980582524272	-	104.3	0.566929133858268	-
PZE_101121148	1	99.1	149550018								0.513157894736842	-	106.2	0.513157894736842	-	108.8	0.527777777777778	-	104.3	0.572463768115942	-
PZE_101121412	1	99.1	150108067	100.1	0.496894409937888	-	90.4	0.397163120567376	*							108.8	0.513513513513513	-	104.3	0.569343065693431	-	88.1	0.577922077922078	-							108.8	0.477124183006536	-	87.6	0.584905660377358	-
PZE_101121415	1	99.1	150111937	100.1	0.496894409937888	-	90.4	0.392857142857143	*							108.8	0.513513513513513	-	104.3	0.569343065693431	-	88.1	0.577922077922078	-							108.8	0.480519480519481	-	86.8	0.579439252336449	-
PZE_101121447	1	99.1	150179689	99.9	0.518292682926829	-	90.4	0.390070921985816	**							108.8	0.522522522522523	-	104.3	0.585714285714286	*
PZE_101121477	1	99.1	150183087	100.1	0.506329113924051	-	90.4	0.4	*							108.8	0.522522522522523	-	104.3	0.569343065693431	-	88.1	0.577922077922078	-							108.8	0.480519480519481	-	86.8	0.579439252336449	-
PZE_101121559	1	99.1	150328751	100.1	0.493827160493827	-	90.4	0.402877697841727	*		0.509933774834437	-	106.2	0.509933774834437	-							88.1	0.572368421052632	-							108.8	0.483660130718954	-	86.8	0.601941747572815	*
PZE_101121742	1	99.1	150672221	100.1	0.496932515337423	-	90.4	0.39568345323741	*		0.503267973856209	-	106.2	0.503267973856209	-							88.1	0.581699346405229	*							108.8	0.477124183006536	-	86.8	0.59047619047619	-
PZE_101121872	1	99.1	150779907								0.509933774834437	-	106.2	0.509933774834437	-	109.3	0.517857142857143	-	105.1	0.573529411764706	-							113.5	0.423357664233577	-	108.8	0.466666666666667	-	86.8	0.607843137254902	*
PZE_101121874	1	99.1	150789947								0.509803921568627	-	106.2	0.509803921568627	-	109.3	0.513274336283186	-	105.1	0.573529411764706	-							113.5	0.45578231292517	-	108.8	0.480519480519481	-	86.8	0.579439252336449	-
PZE_101121877	1	99.1	150790280								0.513157894736842	-	106.2	0.513157894736842	-	109.3	0.508928571428571	-	104.7	0.579710144927536	-	88.1	0.577922077922078	-							108.8	0.480519480519481	-	86.8	0.579439252336449	-
PZE_101121953	1	99.1	150867008																			88.1	0.577922077922078	-				113.5	0.452702702702703	-
PZE_101122268	1	99.2	151467534																									113.5	0.452702702702703	-	108.8	0.480519480519481	-	86.8	0.580952380952381	-
PZE_101122331	1	99.2	151734000																									113.5	0.458904109589041	-	108.8	0.480519480519481	-	86.8	0.575471698113208	-
PZE_101122455	1	99.2	152084881	100.1	0.493827160493827	-	90.4000000000001	0.4	*		0.509933774834437	-	106.2	0.509933774834437	-													113.5	0.45578231292517	-	108.8	0.480519480519481	-	86.8	0.571428571428571	-
PZE_101122590	1	99.2	152503639								0.513157894736842	-	106.2	0.513157894736842	-	109.3	0.513274336283186	-	105.1	0.569343065693431	-	88.1	0.577922077922078	-				113.5	0.452702702702703	-
PZE_101122594	1	99.2	152504519								0.506578947368421	-	106.2	0.506578947368421	-	109.3	0.509090909090909	-	105.1	0.569343065693431	-	88.1	0.577922077922078	-				113.5	0.452702702702703	-
PZE_101122758	1	99.3	153344342								0.503267973856209	-	106.2	0.503267973856209	-	109.3	0.5	-	105.1	0.562043795620438	-	88.1	0.57516339869281	-				113.5	0.45578231292517	-
PZE_101122760	1	99.3	153344443								0.513157894736842	-	106.2	0.513157894736842	-	109.3	0.513274336283186	-	105.1	0.572463768115942	-	88.1	0.577922077922078	-				113.5	0.452702702702703	-
PZE_101122850	1	99.3	153696478	100.1	0.48780487804878	-	90.8	0.392857142857143	*							109.3	0.504504504504504	-	105.1	0.569343065693431	-
PZE_101123079	1	99.4	154077711								0.513157894736842	-	106.2	0.513157894736842	-	109.3	0.513274336283186	-	105.1	0.569343065693431	-	88.1	0.577922077922078	-				113.5	0.452702702702703	-
PZE_101123089	1	99.4	154080210																			88.1	0.577922077922078	-				113.5	0.45578231292517	-
PZE_101123090	1	99.4	154080340								0.509803921568627	-	106.2	0.509803921568627	-	109.3	0.517857142857143	-	105.1	0.583941605839416	*
PZE_101123156	1	99.4	154153417	100.1	0.48780487804878	-	90.8000000000001	0.392857142857143	*							109.3	0.508928571428571	-	105.1	0.569343065693431	-							113.5	0.452702702702703	-	108.8	0.477124183006536	-	86.8	0.579439252336449	-
PZE_101123171	1	99.4	154159228	100.1	0.487654320987654	-	90.8	0.388489208633094	**							109.3	0.513513513513513	-	105.1	0.569343065693431	-
PZE_101123210	1	99.4	154313077																									113.5	0.448979591836735	-	108.8	0.473684210526316	-	86.8	0.584905660377358	-
PZE_101123217	1	99.4	154314430	100.1	0.490909090909091	-	90.8	0.398550724637681	*							109.3	0.504504504504504	-	105.1	0.57037037037037	-							113.5	0.458904109589041	-	108.8	0.483660130718954	-	86.8	0.567307692307692	-
PZE_101123232	1	99.4	154318194																									113.5	0.462068965517241	-	108.8	0.480519480519481	-	86.8	0.571428571428571	-
PZE_101123337	1	99.4	154506274								0.5	-	106.2	0.5	-	109.3	0.509090909090909	-	105.1	0.574626865671642	-							113.5	0.455172413793103	-	108.8	0.466666666666667	-	86.8	0.59047619047619	-
PZE_101123359	1	99.4	154508506																			88.1	0.577922077922078	-				113.5	0.452702702702703	-
PZE_101123389	1	99.4	154518277																			88.1	0.577922077922078	-				113.5	0.45578231292517	-
PZE_101123504	1	99.4	154786289																									113.5	0.45578231292517	-	108.8	0.483660130718954	-	86.8	0.584905660377358	-
PZE_101123525	1	99.4	154792605								0.516778523489933	-	106.6	0.516778523489933	-	109.3	0.513513513513513	-	105.1	0.566176470588235	-	88.1	0.577922077922078	-							108.8	0.480519480519481	-	86.8	0.575471698113208	-
PZE_101123553	1	99.4	154875899	100.1	0.484848484848485	-	90.8	0.392857142857143	*		0.516556291390728	-	106.6	0.516556291390728	-							88.1	0.577922077922078	-							108.8	0.480519480519481	-	86.8	0.575471698113208	-
PZE_101123607	1	99.4	154954340																									113.5	0.454545454545455	-	108.8	0.480519480519481	-	86.8	0.584905660377358	-
PZE_101123702	1	99.4	155004012								0.506756756756757	-	106.6	0.506756756756757	-	109.3	0.513513513513513	-	105.1	0.569343065693431	-
PZE_101123927	1	99.4	155196958								0.51006711409396	-	106.6	0.51006711409396	-	109.3	0.513513513513513	-	105.5	0.562043795620438	-
PZE_101123981	1	99.5	155411898	100.1	0.48780487804878	-	91.2000000000001	0.385714285714286	**		0.487012987012987	-	106.6	0.487012987012987	-
PZE_101123996	1	99.5	155425941	100.1	0.490909090909091	-	91.2	0.381294964028777	**		0.513333333333333	-	106.6	0.513333333333333	-							88.1	0.577922077922078	-				114.2	0.448979591836735	-
PZE_101124014	1	99.5	155428248								0.51006711409396	-	106.6	0.51006711409396	-	109.3	0.535087719298246	-	105.5	0.584507042253521	*	88.1	0.577922077922078	-				114.2	0.445205479452055	-
PZE_101124069	1	99.5	155619912								0.513333333333333	-	106.6	0.513333333333333	-	109.3	0.508928571428571	-	105.5	0.562962962962963	-	88.1	0.577922077922078	-				114.2	0.452054794520548	-
PZE_101124105	1	99.5	155632781								0.509933774834437	-	106.6	0.509933774834437	-	109.3	0.508928571428571	-	105.5	0.562043795620438	-							114.2	0.445945945945946	-	109.5	0.480263157894737	-	87.1	0.594339622641509	-
PZE_101124161	1	99.5	155676868								0.513333333333333	-	106.6	0.513333333333333	-	109.3	0.5	-	105.5	0.568345323741007	-							114.2	0.445945945945946	-	109.5	0.483660130718954	-	87.1000000000001	0.584905660377358	-
PZE_101124180	1	99.5	155872627																			88.1	0.581699346405229	*							109.5	0.490196078431373	-	87.1	0.576923076923077	-
PZE_101124231	1	99.5	155927056																			88.1	0.577922077922078	-							109.5	0.487012987012987	-	87.1	0.594339622641509	-
PZE_101124353	1	99.5	156184797								0.516556291390728	-	106.6	0.516556291390728	-	109.3	0.513274336283186	-	105.5	0.562043795620438	-
PZE_101124424	1	99.5	156217012																			88.1	0.577922077922078	-							109.5	0.487012987012987	-	87.1	0.584905660377358	-
PZE_101124459	1	99.5	156293077													109.3	0.517857142857143	-	105.5	0.569343065693431	-	88.1	0.56953642384106	-							109.5	0.480263157894737	-	87.1	0.59047619047619	-
PZE_101124650	1	99.6	156816416								0.509933774834437	-	106.6	0.509933774834437	-	109.3	0.517857142857143	-	105.9	0.554744525547445	-
PZE_101124740	1	99.6	157053791								0.513333333333333	-	106.6	0.513333333333333	-	109.3	0.504504504504504	-	105.9	0.554744525547445	-
PZE_101124766	1	99.6	157067642								0.51006711409396	-	106.6	0.51006711409396	-	109.3	0.504504504504504	-	105.9	0.554744525547445	-
PZE_101124813	1	99.6	157135261								0.513333333333333	-	106.6	0.513333333333333	-	109.3	0.504504504504504	-	105.9	0.554744525547445	-
PZE_101124849	1	99.6	157179659								0.509803921568627	-	106.6	0.509803921568627	-	109.3	0.504504504504504	-	105.9	0.554744525547445	-
PZE_101124882	1	99.6	157233741								0.509933774834437	-	106.6	0.509933774834437	-	109.3	0.5	-	105.9	0.558823529411765	-
PZE_101124935	1	99.6	157241021																									114.2	0.448979591836735	-	109.5	0.487012987012987	-	87.1	0.588785046728972	-
PZE_101125078	1	99.7	157868852								0.5	-	106.6	0.5	-	109.3	0.491071428571429	-	107.1	0.532846715328467	-
PZE_101125250	1	99.7	158189360								0.51006711409396	-	106.6	0.51006711409396	-	109.3	0.504504504504504	-	107.1	0.532846715328467	-
PZE_101125420	1	99.8	158421534								0.516556291390728	-	106.6	0.516556291390728	-	109.3	0.522522522522523	-	107.1	0.539568345323741	-
PZE_101125485	1	99.8	158474672								0.52	-	106.6	0.52	-	109.3	0.508928571428571	-	107.1	0.529411764705882	-
PZE_101125465	1	99.8	158483447								0.51006711409396	-	106.6	0.51006711409396	-	109.3	0.504504504504504	-	107.1	0.532846715328467	-
PZE_101125614	1	99.8	158692196								0.516556291390728	-	106.6	0.516556291390728	-	109.8	0.513513513513513	-	107.1	0.529411764705882	-
PZE_101126132	1	99.9	159545297	101.2	0.491017964071856	-	92.5000000000001	0.385714285714286	**		0.516556291390728	-	106.6	0.516556291390728	-
PZE_101126490	1	100	160223741																									114.9	0.442176870748299	-	109.5	0.487012987012987	-	87.1	0.576923076923077	-
PZE_101126587	1	100	160310831																			88.1	0.581699346405229	*				114.9	0.439189189189189	-
PZE_101126882	1	100.1	160817659																			88.1	0.577922077922078	-							109.5	0.487012987012987	-	87.1	0.580952380952381	-
PZE_101126769	1	100.1	160857891								0.516556291390728	-	106.6	0.516556291390728	-	110.3	0.508928571428571	-	107.1	0.533333333333333	-
PZE_101126959	1	100.1	160950194																			88.1	0.593333333333333	*				114.9	0.423611111111111	-
PZE_101127071	1	100.1	161030260																			88.1	0.585526315789474	*				114.9	0.431506849315068	-
PZE_101127101	1	100.1	161035935								0.516556291390728	-	106.6	0.516556291390728	-	110.3	0.513274336283186	-	107.1	0.521739130434783	-	88.1	0.57516339869281	-				114.9	0.439189189189189	-
PZE_101127231	1	100.2	161616114								0.539473684210526	-	107.5	0.539473684210526	-	110.3	0.513274336283186	-	107.4	0.517985611510791	-
PZE_101127345	1	100.2	161707888																			88.1	0.577922077922078	-							110.2	0.490196078431373	-	88	0.594339622641509	-
PZE_101127872	1	100.3	162423440								0.536423841059603	-	107.5	0.536423841059603	-	110.8	0.517857142857143	-	107.4	0.518248175182482	-	88.8	0.571428571428571	-				115.6	0.445945945945946	-
PZE_101127876	1	100.3	162423654								0.533333333333333	-	107.5	0.533333333333333	-	110.8	0.517857142857143	-	107.4	0.518248175182482	-	88.8	0.571428571428571	-				115.6	0.445945945945946	-
PZE_101127877	1	100.3	162423684	102.8	0.514970059880239	-	92.9000000000001	0.366197183098592	**		0.533333333333333	-	107.5	0.533333333333333	-													115.6	0.445205479452055	-	110.2	0.496732026143791	-	88	0.598130841121495	*
PZE_101127891	1	100.3	162427809	102.8	0.514970059880239	-	93.3	0.359154929577465	***		0.539473684210526	-	107.5	0.539473684210526	-							88.8	0.571428571428571	-				115.6	0.452054794520548	-
PZE_101127900	1	100.3	162429242								0.536423841059603	-	107.5	0.536423841059603	-	110.8	0.530973451327434	-	107.4	0.522058823529412	-							115.6	0.461538461538462	-	110.2	0.490066225165563	-	88	0.592233009708738	-
PZE_101127956	1	100.4	162466190	102.8	0.514970059880239	-	93.3	0.361702127659574	**							110.8	0.517857142857143	-	107.4	0.518248175182482	-	88.8	0.56	-							110.2	0.476510067114094	-	88	0.60952380952381	*
PZE_101128139	1	100.4	162738831								0.532894736842105	-	107.9	0.532894736842105	-	110.8	0.52212389380531	-	107.4	0.518248175182482	-	89.5	0.564935064935065	-							110.2	0.490196078431373	-	88	0.596153846153846	*
PZE_101128150	1	100.4	162789492								0.535947712418301	-	107.9	0.535947712418301	-	110.8	0.530434782608696	-	107.4	0.521739130434783	-	89.5	0.564935064935065	-							110.2	0.493506493506494	-	88	0.598130841121495	*
PZE_101128225	1	100.5	163077859																									115.6	0.438356164383562	-	110.2	0.493333333333333	-	88	0.601941747572815	*
PZE_101128372	1	100.5	163384058								0.54	-	107.9	0.54	-	110.8	0.518181818181818	-	107.4	0.532846715328467	-							115.6	0.448979591836735	-	110.2	0.493421052631579	-	88	0.596153846153846	*
PZE_101128406	1	100.5	163434761	103.5	0.512048192771084	-	93.3	0.356643356643357	***		0.532894736842105	-	107.9	0.532894736842105	-													115.6	0.445945945945946	-	110.2	0.493506493506494	-	88	0.598130841121495	*
PZE_101128441	1	100.5	163552772	103.5	0.512048192771084	-	93.3000000000001	0.356643356643357	***		0.532894736842105	-	107.9	0.532894736842105	-													115.6	0.485294117647059	-	110.2	0.51006711409396	-	88	0.542553191489362	-
PZE_101129057	1	100.7	164556608								0.523809523809524	-	108.3	0.523809523809524	-	111	0.517543859649123	-	107.8	0.525547445255474	-
PZE_101129085	1	100.8	164628761																			90.2	0.571428571428571	-							110.9	0.483660130718954	-	88	0.598130841121495	*
PZE_101129276	1	100.8	164950365								0.536423841059603	-	108.3	0.536423841059603	-	111.3	0.508771929824561	-	107.8	0.532846715328467	-
PZE_101129358	1	100.8	165074310																			90.2	0.571428571428571	-							110.9	0.487012987012987	-	88	0.598130841121495	*
PZE_101129562	1	100.9	165405751	104.5	0.509090909090909	-	94	0.347517730496454	***		0.546666666666667	-	108.7	0.546666666666667	-							90.2	0.571428571428571	-				115.6	0.452054794520548	-
PZE_101129564	1	100.9	165406048	104.5	0.509090909090909	-	94.0000000000001	0.361111111111111	***		0.549668874172185	-	108.7	0.549668874172185	-							90.2	0.571428571428571	-							110.9	0.487012987012987	-	88	0.594339622641509	-
PZE_101129936	1	101	166059856	104.5	0.49685534591195	-	94	0.384615384615385	**		0.56551724137931	-	108.7	0.56551724137931	-							90.2	0.582191780821918	*							110.9	0.490066225165563	-	88	0.596153846153846	*
PZE_101130082	1	101.1	166382810								0.549668874172185	-	108.7	0.549668874172185	-	111.3	0.5	-	107.8	0.529411764705882	-	90.2	0.571428571428571	-							110.9	0.487012987012987	-	88	0.598130841121495	*
PZE_101130212	1	101.2	166716107																			90.2	0.57516339869281	-				115.6	0.442176870748299	-
PZE_101130395	1	101.2	166806590	104.5	0.515337423312883	-	94	0.354609929078014	***		0.54	-	108.7	0.54	-
PZE_101130420	1	101.2	166808538	104.5	0.50920245398773	-	94	0.364285714285714	**							111.3	0.504347826086956	-	108.3	0.533333333333333	-
PZE_101130500	1	101.2	166924939								0.549019607843137	-	108.7	0.549019607843137	-	111.3	0.504347826086956	-	108.3	0.533333333333333	-	90.2	0.571428571428571	-							110.9	0.503355704697987	-	88	0.588235294117647	-
PZE_101130712	1	101.3	167334219	104.5	0.51219512195122	-	94	0.359154929577465	***		0.552631578947368	-	108.7	0.552631578947368	-							90.2	0.571428571428571	-							110.9	0.487012987012987	-	88	0.59047619047619	-
PZE_101131103	1	101.6	168237684																									116.3	0.452702702702703	-	110.9	0.483660130718954	-	88	0.594339622641509	-
PZE_101131192	1	101.6	168415203	104.5	0.524096385542169	-	94	0.359154929577465	***							111.3	0.508620689655172	-	108.3	0.543478260869565	-
PZE_101131784	1	102	169985183	104.5	0.51219512195122	-	94	0.359154929577465	***							111.3	0.504347826086956	-	108.3	0.533333333333333	-
PZE_101131871	1	102	170057460								0.556291390728477	-	108.7	0.556291390728477	-	111.3	0.5	-	108.3	0.541353383458647	-							116.3	0.458904109589041	-	110.9	0.486842105263158	-	88	0.586538461538462	-
PZE_101131917	1	102.1	170192093								0.546666666666667	-	108.7	0.546666666666667	-	111.3	0.5	-	108.3	0.533333333333333	-							116.3	0.441379310344828	-	110.9	0.480263157894737	-	88	0.60952380952381	*
PZE_101131919	1	102.1	170192401	104.5	0.51219512195122	-	94	0.359154929577465	***							111.3	0.508771929824561	-	108.3	0.536764705882353	-
PZE_101132120	1	102.2	170475870	105	0.515151515151515	-	94.9000000000001	0.352112676056338	***		0.549019607843137	-	108.7	0.549019607843137	-							90.2	0.57516339869281	-				116.3	0.452702702702703	-
PZE_101132195	1	102.2	170532391								0.549019607843137	-	108.7	0.549019607843137	-	111.3	0.508771929824561	-	108.3	0.529850746268657	-	90.2	0.571428571428571	-							111.6	0.480519480519481	-	88	0.59047619047619	-
PZE_101132310	1	102.2	170574485								0.546052631578947	-	108.7	0.546052631578947	-	111.3	0.508771929824561	-	108.3	0.529850746268657	-
PZE_101132538	1	102.3	170807957								0.549668874172185	-	108.7	0.549668874172185	-	111.3	0.517543859649123	-	108.3	0.533333333333333	-
PZE_101132703	1	102.4	171230109	105.9	0.524390243902439	-	95.8	0.373239436619718	**							111.3	0.51304347826087	-	108.3	0.529850746268657	-	91.5	0.558441558441558	-				118.4	0.45578231292517	-
PZE_101132833	1	102.5	171534977	105.9	0.530120481927711	-	95.8	0.373239436619718	**							111.3	0.517241379310345	-	108.3	0.54014598540146	-	91.5	0.558441558441558	-							111.6	0.480519480519481	-	88	0.594339622641509	-
PZE_101132909	1	102.5	171741173																									118.4	0.458904109589041	-	111.6	0.477124183006536	-	88	0.594339622641509	-
PZE_101133204	1	102.7	172283264								0.547297297297297	-	108.7	0.547297297297297	-	111.3	0.51304347826087	-	108.3	0.525925925925926	-	91.5	0.558441558441558	-				118.4	0.462585034013605	-
PZE_101133356	1	102.9	172811466	105.9	0.530864197530864	-	95.8	0.373239436619718	**							111.3	0.51304347826087	-	108.3	0.529850746268657	-	91.5	0.558441558441558	-							111.6	0.473684210526316	-	88	0.598130841121495	*
PZE_101133357	1	102.9	172811520	105.9	0.530864197530864	-	95.8	0.375886524822695	**							111.3	0.517543859649123	-	108.3	0.529850746268657	-	91.5	0.558441558441558	-				118.4	0.459459459459459	-
PZE_101133561	1	102.9	172880688	105.9	0.530864197530864	-	96.3	0.366197183098592	**		0.541095890410959	-	109.2	0.541095890410959	-							91.5	0.562091503267974	-							111.6	0.483660130718954	-	88	0.58252427184466	-
PZE_101133651	1	102.9	172918316																			91.5	0.555555555555556	-							112.3	0.470588235294118	-	88.0000000000001	0.598130841121495	*
PZE_101133677	1	102.9	172940370																			91.5	0.558441558441558	-							112.3	0.470588235294118	-	88	0.598130841121495	*
PZE_101133754	1	103	172983132																			91.5	0.558441558441558	-							112.3	0.463576158940397	-	88	0.596153846153846	*
PZE_101133891	1	103	173227101	105.9	0.521472392638037	-	95.8000000000001	0.384615384615385	**							112.1	0.513274336283186	-	109.3	0.518248175182482	-	91.5	0.558441558441558	-				118.4	0.459459459459459	-
PZE_101133944	1	103	173235758								0.541095890410959	-	109.7	0.541095890410959	-	112.1	0.508928571428571	-	109.3	0.518248175182482	-
PZE_101133959	1	103	173236790	105.9	0.527950310559006	-	95.8	0.373239436619718	**		0.537931034482759	-	109.7	0.537931034482759	-													118.4	0.462585034013605	-	112.3	0.474025974025974	-	88	0.598130841121495	*
PZE_101133960	1	103	173237272	105.9	0.527950310559006	-	95.8	0.373239436619718	**		0.534246575342466	-	109.7	0.534246575342466	-													118.4	0.468965517241379	-	112.3	0.477124183006536	-	88	0.57843137254902	-
PZE_101133974	1	103	173238324	105.9	0.53125	-	95.8	0.378571428571429	**		0.537414965986395	-	109.7	0.537414965986395	-							92.8	0.565789473684211	-				118.4	0.462068965517241	-
PZE_101134093	1	103.1	173313597																			92.8	0.571428571428571	-							113	0.483660130718954	-	88.9	0.596153846153846	*
PZE_101134142	1	103.1	173423575								0.534246575342466	-	109.7	0.534246575342466	-	112.9	0.504424778761062	-	109.3	0.518248175182482	-							118.4	0.462585034013605	-	113	0.480519480519481	-	88.9	0.6	*
PZE_101134204	1	103.2	173657085								0.527777777777778	-	109.7	0.527777777777778	-	112.9	0.495575221238938	-	109.3	0.514705882352941	-	92.8	0.571428571428571	-				118.4	0.458904109589041	-
PZE_101134316	1	103.3	173849924								0.520833333333333	-	109.7	0.520833333333333	-	112.9	0.490909090909091	-	109.3	0.492307692307692	-	92.8	0.57516339869281	-				118.4	0.444444444444444	-
PZE_101134461	1	103.3	174003058	105.9	0.534591194968553	-	96.3	0.361702127659574	**		0.537931034482759	-	110.3	0.537931034482759	-							92.8	0.565789473684211	-				118.4	0.45578231292517	-
PZE_101134466	1	103.3	174003701	105.9	0.527950310559006	-	96.3000000000001	0.361702127659574	**		0.530612244897959	-	110.3	0.530612244897959	-							92.8	0.571428571428571	-				118.4	0.459459459459459	-
PZE_101134523	1	103.3	174030796	105.9	0.53125	-	96.3	0.366197183098592	**							112.9	0.5	-	109.3	0.518248175182482	-	92.8	0.571428571428571	-				118.4	0.462585034013605	-
PZE_101134573	1	103.4	174174934								0.531034482758621	-	110.3	0.531034482758621	-	112.1	0.517857142857143	-	109.3	0.538461538461538	-	92.8	0.571428571428571	-				118.4	0.462585034013605	-
PZE_101134601	1	103.4	174217484								0.534246575342466	-	110.3	0.534246575342466	-	112.9	0.5	-	109.3	0.514705882352941	-	92.8	0.571428571428571	-				118.4	0.462585034013605	-
PZE_101134737	1	103.4	174284363								0.527777777777778	-	110.3	0.527777777777778	-	112.9	0.504424778761062	-	109.9	0.514492753623188	-							118.4	0.452054794520548	-	113	0.480519480519481	-	88.9	0.60377358490566	*
PZE_101135107	1	103.5	174527997																			93.5	0.577922077922078	-							113.7	0.474025974025974	-	88.9	0.60377358490566	*
PZE_101135316	1	103.6	174850713																									120.5	0.466216216216216	-	113.7	0.474025974025974	-	88.9	0.607476635514019	*
PZE_101135431	1	103.8	175167423																			93.5	0.581699346405229	*				120.5	0.469387755102041	-
PZE_101135767	1	103.9	175638197																			93.5	0.471544715447154	-							114.4	0.388059701492537	**	88.9	0.714285714285714	***
PZE_101135891	1	104	175867484								0.539473684210526	-	111.7	0.539473684210526	-	113.4	0.504424778761062	-	109.9	0.518248175182482	-
PZE_101136081	1	104.1	176049357																			93.5	0.577922077922078	-							114.4	0.467532467532468	-	88.9	0.607476635514019	*
PZE_101136154	1	104.1	176058008								0.517241379310345	-	111.7	0.517241379310345	-	113.7	0.504347826086956	-	109.9	0.514705882352941	-
PZE_101136333	1	104.2	176211686																									120.5	0.475862068965517	-	114.4	0.473684210526316	-	88.9000000000001	0.596153846153846	*
PZE_101136341	1	104.2	176254671	107.7	0.54320987654321	-	97.3	0.363636363636364	**							113.7	0.5	-	109.9	0.511111111111111	-	93.5	0.578947368421053	-				120.5	0.466216216216216	-
PZE_101136555	1	104.4	176758286								0.510344827586207	-	111.7	0.510344827586207	-	113.7	0.5	-	109.9	0.511111111111111	-							120.5	0.455172413793103	-	114.4	0.467532467532468	-	88.9	0.607476635514019	*
PZE_101136855	1	104.5	176945270								0.510344827586207	-	112.3	0.510344827586207	-	113.7	0.495726495726496	-	109.9	0.511111111111111	-							120.5	0.466216216216216	-	114.4	0.467532467532468	-	88.9	0.613207547169811	*
PZE_101137048	1	104.5	177051808																			93.5	0.577922077922078	-				121.2	0.472972972972973	-
PZE_101137276	1	104.7	177443709								0.513698630136986	-	112.3	0.513698630136986	-	113.7	0.504424778761062	-	109.9	0.511111111111111	-
PZE_101137376	1	104.8	177612478								0.510344827586207	-	112.3	0.510344827586207	-	113.7	0.491228070175439	-	109.9	0.507462686567164	-
PZE_101137456	1	104.8	177725543																			93.5	0.593333333333333	*							114.4	0.47682119205298	-	88.9	0.6	*
PZE_101137700	1	105.1	178324217	108.7	0.53416149068323	-	97.3	0.363636363636364	**							114.7	0.48695652173913	-	109.9	0.511111111111111	-	93.5	0.577922077922078	-							115.1	0.474025974025974	-	88.9	0.607476635514019	*
PZE_101137733	1	105.1	178401350	108.7	0.539877300613497	-	97.3	0.363636363636364	**		0.510344827586207	-	112.3	0.510344827586207	-							93.5	0.577922077922078	-							115.1	0.474025974025974	-	88.9	0.60952380952381	*
PZE_101137864	1	105.2	178620294																									121.9	0.475862068965517	-	115.8	0.480519480519481	-	89.8	0.619047619047619	*
PZE_101137929	1	105.3	178689399								0.510344827586207	-	112.3	0.510344827586207	-	115.2	0.482456140350877	-	109.9	0.507352941176471	-
PZE_101138117	1	105.5	179183309	108.7	0.54320987654321	-	97.3000000000001	0.363636363636364	**		0.5	-	112.3	0.5	-													122.6	0.479452054794521	-	115.8	0.480519480519481	-	89.8000000000001	0.616822429906542	*
PZE_101138122	1	105.5	179184445																									122.6	0.476190476190476	-	115.8	0.480519480519481	-	89.8	0.605769230769231	*
PZE_101138198	1	105.6	179341109								0.510344827586207	-	112.3	0.510344827586207	-	115.2	0.491228070175439	-	109.9	0.514705882352941	-
PZE_101138552	1	105.7	179598664								0.52027027027027	-	112.8	0.52027027027027	-	116.1	0.473684210526316	-	109.9	0.518518518518518	-							122.6	0.472972972972973	-	115.8	0.483660130718954	-	89.8	0.605769230769231	*
PZE_101138729	1	105.8	179720125								0.51006711409396	-	112.8	0.51006711409396	-	116.5	0.47008547008547	-	110.5	0.514492753623188	-							122.6	0.476190476190476	-	115.8	0.477124183006536	-	89.8	0.60952380952381	*
PZE_101138790	1	105.8	179723333	111.4	0.560975609756098	-	97.3	0.368055555555556	**							116.5	0.48695652173913	-	111.1	0.525179856115108	-
PZE_101139064	1	105.8	179871419																			94.2	0.571428571428571	-							116.5	0.483660130718954	-	89.8	0.613207547169811	*
PZE_101139638	1	106.1	180401415								0.52027027027027	-	112.8	0.52027027027027	-	118	0.456140350877193	-	113.7	0.514492753623188	-
PZE_101139654	1	106.1	180405824	113.1	0.552147239263804	-	99.1000000000001	0.386206896551724	**							118	0.456140350877193	-	113.7	0.518518518518518	-							123.3	0.469387755102041	-	117.2	0.493506493506494	-	90.7000000000001	0.622641509433962	*
PZE_101139952	1	106.3	180689871	113.5	0.54601226993865	-	99.1	0.388888888888889	**							118	0.460869565217391	-	113.7	0.521739130434783	-	94.9	0.577922077922078	-				123.3	0.466216216216216	-
PZE_101139993	1	106.3	180693924																			94.9	0.577922077922078	-							117.2	0.493506493506494	-	91.6000000000001	0.613207547169811	*
PZE_101140058	1	106.3	180697454								0.513513513513513	-	112.8	0.513513513513513	-	118	0.460176991150442	-	114.2	0.507352941176471	-
PZE_101140149	1	106.3	180813135								0.516778523489933	-	112.8	0.516778523489933	-	118	0.469026548672566	-	114.2	0.510948905109489	-
PZE_101140256	1	106.4	180935716								0.513513513513513	-	112.8	0.513513513513513	-	118	0.464285714285714	-	114.2	0.507352941176471	-
PZE_101140277	1	106.4	180939514								0.516778523489933	-	112.8	0.516778523489933	-	118	0.455357142857143	-	114.2	0.492424242424242	-
PZE_101140284	1	106.4	180946735								0.516778523489933	-	112.8	0.516778523489933	-	118	0.460176991150442	-	114.2	0.510948905109489	-
PZE_101140439	1	106.7	181444772								0.513513513513513	-	112.8	0.513513513513513	-	118	0.452173913043478	-	114.2	0.510948905109489	-	94.9	0.572368421052632	-							117.2	0.493506493506494	-	91.6	0.613207547169811	*
PZE_101140619	1	106.8	181642361																			94.9	0.572368421052632	-							117.2	0.483443708609272	-	91.6	0.625	*
PZE_101140678	1	106.9	181868431																			94.9	0.576158940397351	-				124	0.476190476190476	-
PZE_101140689	1	106.9	181870746																									124	0.469387755102041	-	117.9	0.503267973856209	-	91.6	0.613207547169811	*
PZE_101140691	1	106.9	181870894																			94.9	0.577922077922078	-				124	0.476190476190476	-
PZE_101140746	1	106.9	181884666																			95.6	0.571428571428571	-				124	0.472972972972973	-
PZE_101140751	1	106.9	181885357																			95.6	0.571428571428571	-							117.9	0.5	-	91.6	0.616822429906542	*
PZE_101140869	1	107	182090361																			95.6000000000001	0.571428571428571	-							117.9	0.5	-	91.6	0.616822429906542	*
PZE_101140963	1	107	182101638								0.51006711409396	-	112.8	0.51006711409396	-	118	0.460176991150442	-	114.6	0.5	-
PZE_101140981	1	107	182103926																									124	0.479452054794521	-	117.9	0.496732026143791	-	91.6	0.613207547169811	*
PZE_101141198	1	107.1	182293261								0.506756756756757	-	113.2	0.506756756756757	-	118	0.464285714285714	-	114.6	0.503649635036496	-							124	0.469387755102041	-	117.9	0.493421052631579	-	91.6	0.616822429906542	*
PZE_101141595	1	107.3	182624410	114.2	0.559006211180124	-	99.9	0.391608391608392	**		0.513513513513513	-	113.5	0.513513513513513	-
PZE_101141596	1	107.3	182624469	114.2	0.552147239263804	-	99.9000000000001	0.380281690140845	**							118	0.464912280701754	-	114.6	0.5	-							124	0.472602739726027	-	117.9	0.5	-	92.5000000000001	0.626168224299065	**
PZE_101141941	1	107.5	182902622																			96.3	0.562091503267974	-							118.6	0.490196078431373	-	92.5	0.626168224299065	**
PZE_101142165	1	107.7	183302221								0.5	-	114.3	0.5	-	118	0.455357142857143	-	115	0.514705882352941	-
PZE_101142488	1	108	183780790								0.506666666666667	-	114.3	0.506666666666667	-	118	0.460176991150442	-	115	0.521739130434783	-	96.3000000000001	0.564935064935065	-				124	0.472972972972973	-
PZE_101142999	1	108.2	183998437																									125.4	0.485915492957746	-	118.6	0.5	-	94.4	0.619047619047619	*
PZE_101143134	1	108.3	184245099																			97	0.558441558441558	-							118.6	0.490196078431373	-	94.4	0.626168224299065	**
PZE_101143143	1	108.3	184246349																			97	0.556291390728477	-							118.6	0.490066225165563	-	94.4	0.631067961165049	**
PZE_101143217	1	108.6	184612808																									125.4	0.465753424657534	-	118.6	0.493506493506494	-	94.4	0.626168224299065	**
PZE_101143233	1	108.6	184615502								0.506578947368421	-	114.3	0.506578947368421	-	118.5	0.451327433628319	-	115.8	0.507246376811594	-	97	0.558441558441558	-	108.9	0.5	-	125.4	0.472972972972973	-				94.4	0.626168224299065	**
PZE_101143236	1	108.6	184615641								0.503311258278146	-	114.3	0.503311258278146	-	118.5	0.451327433628319	-	115.8	0.5	-	97	0.555555555555556	-	108.9	0.496774193548387	-	125.4	0.482758620689655	-				94.4	0.626168224299065	**
PZE_101143310	1	108.6	184628756																						109.5	0.509677419354839	-							94.4	0.626168224299065	**
PZE_101143899	1	110.3	187094338																						109.5	0.506410256410256	-							94.4	0.626168224299065	**
PZE_101143900	1	110.3	187094386																			97.0000000000001	0.558441558441558	-	109.5	0.509677419354839	-	125.4	0.476190476190476	-				94.4000000000001	0.626168224299065	**
PZE_101143985	1	110.3	187189842								0.5	-	114.7	0.5	-	118.5	0.45045045045045	-	116.2	0.511111111111111	-				109.5	0.503225806451613	-							94.4	0.619047619047619	*
PZE_101144210	1	110.5	187380361	114.8	0.563636363636364	-	101.5	0.393103448275862	*							118.5	0.446428571428571	-	116.2	0.503759398496241	-	97	0.555555555555556	-	109.5	0.506410256410256	-				119.9	0.506493506493506	-
PZE_101144216	1	110.5	187381293	114.8	0.560975609756098	-	101.5	0.393103448275862	*							118.5	0.401709401709402	*	116.2	0.45	-	97	0.558441558441558	-	109.5	0.506410256410256	-				119.9	0.506493506493506	-
PZE_101144248	1	110.5	187399302	114.8	0.563636363636364	-	101.5	0.395833333333333	*		0.5	-	114.7	0.5	-							97	0.540540540540541	-	109.5	0.503225806451613	-				119.9	0.496688741721854	-
PZE_101144427	1	110.7	187632298								0.493243243243243	-	114.7	0.493243243243243	-	119.2	0.442477876106195	-	116.8	0.514925373134328	-	97	0.558441558441558	-	110.1	0.5	-				120.6	0.512987012987013	-
PZE_101144501	1	110.7	187641725																									126.8	0.469387755102041	-	119.9	0.506493506493506	-	94.4	0.632075471698113	**
PZE_101144585	1	110.7	187668025	115.1	0.570552147239264	-	101.9	0.391608391608392	**							118.5	0.45045045045045	-	116.2	0.511111111111111	-	97	0.562091503267974	-				126.1	0.465753424657534	-
PZE_101144740	1	110.9	187975035	115.7	0.554878048780488	-	101.9	0.388888888888889	**		0.496688741721854	-	114.7	0.496688741721854	-							97	0.555555555555556	-	110.1	0.496774193548387	-				120.6	0.512987012987013	-
PZE_101144969	1	111	188030055																			97	0.552631578947368	-							121.3	0.516339869281046	-	95.3000000000001	0.619047619047619	*
PZE_101144978	1	111	188030373																						110.7	0.506410256410256	-	128.9	0.469387755102041	-	121.3	0.519480519480519	-
PZE_101145302	1	111	188086900								0.47972972972973	-	115.8	0.47972972972973	-	119.9	0.445454545454545	-	118.6	0.518796992481203	-							128.9	0.465753424657534	-	123.3	0.503311258278146	-	96.2	0.622641509433962	*
PZE_101145493	1	111.1	188172084								0.486486486486487	-	115.8	0.486486486486487	-	120.5	0.436363636363636	-	121.1	0.514925373134328	-	97.7	0.551948051948052	-	110.7	0.506410256410256	-	129.6	0.459459459459459	-				96.2	0.626168224299065	**
PZE_101145494	1	111.1	188172144								0.486486486486487	-	115.8	0.486486486486487	-	120.5	0.436363636363636	-	121.1	0.514925373134328	-	97.7000000000001	0.551948051948052	-	110.7	0.506410256410256	-	129.6	0.459459459459459	-				96.2	0.626168224299065	**
PZE_101145521	1	111.1	188185039								0.486486486486487	-	115.8	0.486486486486487	-	120.5	0.436363636363636	-	121.2	0.507462686567164	-	97.7	0.551948051948052	-							124	0.506493506493506	-	96.2	0.626168224299065	**
PZE_101145571	1	111.1	188220467								0.463087248322148	-	115.8	0.463087248322148	-	120.5	0.419642857142857	-	120.8	0.485074626865672	-							129.6	0.465753424657534	-	124	0.509803921568627	-	96.2	0.632075471698113	**
PZE_101145623	1	111.2	188341792																						110.7	0.506410256410256	-							96.2	0.632075471698113	**
PZE_101145628	1	111.2	188345856	117.2	0.6	**	102.7	0.384615384615385	**							120.5	0.473214285714286	-	121.9	0.528571428571429	-				110.7	0.506410256410256	-							96.2	0.632075471698113	**
PZE_101145707	1	111.4	188632028																									129.6	0.452054794520548	-	124	0.503267973856209	-	96.2	0.626168224299065	**
PZE_101146351	1	112	189352206								0.493333333333333	-	116.4	0.493333333333333	-	120.5	0.432432432432432	-	121.9	0.514705882352941	-				111.3	0.516129032258065	-							96.2	0.644230769230769	**
PZE_101146378	1	112.1	189400231																						111.3	0.512820512820513	-	129.6	0.465753424657534	-	124	0.509803921568627	-
PZE_101146427	1	112.1	189405822								0.486666666666667	-	116.8	0.486666666666667	-	120.5	0.436363636363636	-	121.9	0.507462686567164	-
PZE_101146428	1	112.1	189405915																									129.6	0.45578231292517	-	124	0.496688741721854	-	96.2000000000001	0.638095238095238	**
PZE_101146521	1	112.2	189593948																						111.3	0.512820512820513	-	129.6	0.462585034013605	-	124	0.506493506493506	-
PZE_101146530	1	112.3	189641815																			97.7	0.551948051948052	-				129.6	0.459459459459459	-
PZE_101146598	1	112.4	189773451																			97.7	0.549019607843137	-	111.3	0.512820512820513	-	129.6	0.462585034013605	-				96.2	0.626168224299065	**
PZE_101146635	1	112.4	189796981								0.5	-	117.7	0.5	-	120.5	0.436363636363636	-	121.9	0.5	-				111.3	0.512820512820513	-							96.2	0.626168224299065	**
PZE_101146673	1	112.4	189838159								0.5	-	117.7	0.5	-	120.5	0.436363636363636	-	121.9	0.507462686567164	-	97.7	0.551948051948052	-	111.3	0.516129032258065	-	129.6	0.462585034013605	-				96.2	0.626168224299065	**
PZE_101146834	1	112.7	190143010								0.496598639455782	-	117.7	0.496598639455782	-	120.5	0.436363636363636	-	121.9	0.503759398496241	-	97.7	0.551948051948052	-	111.3	0.512820512820513	-	129.6	0.462585034013605	-				96.2	0.626168224299065	**
PZE_101146974	1	112.9	190396822								0.465753424657534	-	117.7	0.465753424657534	-	120.5	0.436363636363636	-	121.9	0.476923076923077	-	97.7	0.555555555555556	-				129.6	0.462585034013605	-
PZE_101147104	1	113.1	190602028								0.496598639455782	-	117.7	0.496598639455782	-	120.5	0.436363636363636	-	121.9	0.5	-	98.4	0.545454545454545	-							124	0.506493506493506	-	96.2	0.626168224299065	**
PZE_101147239	1	113.1	190700581																			98.4000000000001	0.549019607843137	-	111.9	0.506410256410256	-	129.6	0.462585034013605	-				96.2	0.626168224299065	**
PZE_101147248	1	113.1	190702565	117.7	0.55625	-	103.1	0.407142857142857	*		0.496644295302013	-	117.7	0.496644295302013	-							98.4	0.556291390728477	-	111.9	0.506410256410256	-	129.6	0.458333333333333	-				96.2	0.626168224299065	**
PZE_101147322	1	113.5	191090152	118.2	0.533742331288344	-	103.3	0.415492957746479	*							121.1	0.427272727272727	-	122.9	0.519083969465649	-	99.1000000000001	0.538961038961039	-				129.6	0.459459459459459	-
PZE_101147579	1	113.8	191442592								0.503355704697987	-	117.7	0.503355704697987	-	121.6	0.423423423423423	-	123.4	0.519083969465649	-
PZE_101147747	1	113.9	191528944	118.2	0.527950310559006	-	103.5	0.407142857142857	*		0.48951048951049	-	117.7	0.48951048951049	-										113.8	0.503267973856209	-							97.6	0.647619047619048	**
PZE_101148225	1	114.2	191853222																			99.8	0.532467532467532	-	114.4	0.509677419354839	-				126	0.512987012987013	-
PZE_101148240	1	114.2	191858124								0.506666666666667	-	117.7	0.506666666666667	-	122.5	0.441441441441441	-	123.4	0.519083969465649	-	99.8000000000001	0.535947712418301	-				129.6	0.452054794520548	-
PZE_101149139	1	114.7	192408133																			101.8	0.525974025974026	-	114.4	0.506410256410256	-	129.6	0.459459459459459	-				97.6	0.626168224299065	**
PZE_101149158	1	114.7	192477161																						114.4	0.506493506493506	-							97.6000000000001	0.631067961165049	**
PZE_101149270	1	115	192730873	121.9	0.528301886792453	-	105.2	0.392857142857143	*							122.5	0.441441441441441	-	123.4	0.515384615384615	-	101.8	0.525974025974026	-							126	0.512987012987013	-	97.6	0.626168224299065	**
PZE_101149272	1	115	192730925	121.9	0.528301886792453	-	105.2	0.39568345323741	*							122.5	0.441441441441441	-	123.4	0.515384615384615	-	101.8	0.525974025974026	-	114.4	0.506410256410256	-				126	0.512987012987013	-
PZE_101149388	1	115.1	192933928								0.48993288590604	-	118.5	0.48993288590604	-	122.5	0.429824561403509	-	123.4	0.49618320610687	-	101.8	0.525974025974026	-							126	0.516339869281046	-	97.6	0.619047619047619	*
PZE_101149426	1	115.1	192935470	122.5	0.527950310559006	-	105.2	0.405797101449275	*		0.496688741721854	-	118.9	0.496688741721854	-							101.8	0.536423841059603	-				129.6	0.447552447552448	-
PZE_101149651	1	115.4	193173733																			101.8	0.529411764705882	-	114.4	0.506410256410256	-	129.6	0.459459459459459	-				99	0.635514018691589	**
PZE_101149674	1	115.4	193248808																						114.4	0.506410256410256	-	130.3	0.452702702702703	-	126.7	0.509933774834437	-
PZE_101150125	1	116	193824728																			102.5	0.519480519480519	-	114.4	0.506410256410256	-				127.4	0.529411764705882	-
PZE_101150128	1	116	193826016	123	0.525	-	106.1	0.414285714285714	*							123.2	0.446428571428571	-	124	0.519083969465649	-	102.5	0.509933774834437	-	114.4	0.503225806451613	-				127.4	0.516556291390728	-
PZE_101150204	1	116	193868085	123	0.521739130434783	-	106.1	0.41726618705036	-							123.2	0.441441441441441	-	124	0.519083969465649	-
PZE_101150253	1	116	193872743	123.4	0.524691358024691	-	106.2	0.420289855072464	-							123.2	0.441441441441441	-	124	0.523076923076923	-
PZE_101150254	1	116	193872766	123.4	0.524691358024691	-	106.2	0.424460431654676	-							123.2	0.441441441441441	-	124	0.515384615384615	-
PZE_101150513	1	116.6	194492514				106.2	0.41304347826087	*	86.1									124	0.522727272727273	-							130.3	0.458904109589041	-	127.4	0.536423841059603	-	99.0000000000001	0.625	*
PZE_101150712	1	116.8	194660410				106.6	0.408759124087591	*	86.1	0.5	-	119.7	0.5	-	124	0.427272727272727	-										131.1	0.445205479452055	-	127.4	0.525974025974026	-	99	0.617647058823529	*
PZE_101150835	1	116.8	194674422								0.503267973856209	-	119.7	0.503267973856209	-	124	0.432432432432432	-	124	0.53030303030303	-	103.2	0.525974025974026	-							128.1	0.516339869281046	-	99	0.641509433962264	**
PZE_101151169	1	116.9	194764118																									131.9	0.442176870748299	-	128.1	0.519736842105263	-	99	0.632075471698113	**
PZE_101151184	1	116.9	194801976																									131.9	0.442176870748299	-	128.1	0.516339869281046	-	99	0.635514018691589	**
PZE_101151259	1	117.1	194938522																			104.5	0.513333333333333	-	115.7	0.509803921568627	-				128.1	0.509933774834437	-
PZE_101151991	1	117.5	195416027				109.2	0.438848920863309	-	83.4	0.503355704697987	-	120.4	0.503355704697987	-		0.798165137614679	***
PZE_101152052	1	117.6	195484495				109.2	0.421428571428571	-	83.2	0.5	-	120.4	0.5	-		0.8	***				107.2	0.551948051948052	-	119	0.512820512820513	-				132	0.503267973856209	-
PZE_101152132	1	117.7	195559029				109.2	0.41726618705036	-	83.2									126.9	0.523076923076923	-	107.2	0.551948051948052	-	119	0.512820512820513	-				132	0.503267973856209	-
PZE_101152239	1	117.8	195684115								0.51006711409396	-	120.8	0.51006711409396	-	127	0.425925925925926	-	126.9	0.523076923076923	-				119	0.512820512820513	-							102.9	0.632075471698113	**
PZE_101152241	1	117.8	195684390								0.513333333333333	-	120.8	0.513333333333333	-	127	0.418181818181818	-	126.9	0.523076923076923	-	107.2	0.551948051948052	-	119	0.512820512820513	-				132	0.506493506493506	-
PZE_101152275	1	117.8	195721839								0.51006711409396	-	120.8	0.51006711409396	-	127	0.422018348623853	-	127.8	0.523076923076923	-				119	0.516129032258065	-							102.9	0.635514018691589	**
PZE_101152364	1	117.9	195770152				109.6	0.414285714285714	*	83.1	0.516778523489933	-	120.8	0.516778523489933	-		0.8	***							119	0.512820512820513	-							102.9	0.635514018691589	**
PZE_101152443	1	117.9	195797550				109.6	0.418439716312057	-	83.1									127.8	0.519083969465649	-							132.7	0.438356164383562	-	132	0.503267973856209	-	102.9	0.641509433962264	**
PZE_101152449	1	117.9	195798494				108.7	0.37410071942446	**										127.8	0.578231292517007	-							132.7	0.435374149659864	-	131.8	0.509803921568627	-	102.9	0.632075471698113	**
PZE_101152541	1	118	195912125								0.503355704697987	-	121.6	0.503355704697987	-	127	0.414414414414414	-	128.3	0.534883720930233	-
PZE_101152935	1	118.3	196214139																						119	0.512820512820513	-	132.7	0.432432432432432	-	132	0.506493506493506	-
PZE_101153556	1	118.9	196757200																			108.5	0.550335570469799	-	119	0.509677419354839	-				132.8	0.503311258278146	-
PZE_101153717	1	119.2	197066786																			108.5	0.559210526315789	-							132.8	0.509803921568627	-	102.9	0.635514018691589	**
PZE_101153809	1	119.2	197072696																			108.5	0.564935064935065	-							132.8	0.512987012987013	-	102.9	0.634615384615385	**
PZE_101154103	1	119.4	197272932								0.51006711409396	-	122.7	0.51006711409396	-	128.1	0.445454545454545	-	129.2	0.537313432835821	-	109.2	0.558441558441558	-	120.9	0.535483870967742	-				132.8	0.512987012987013	-
PZE_101154560	1	119.8	197658326				111.7	0.425531914893617	-	91									129.6	0.552238805970149	-	109.9	0.562091503267974	-	120.9	0.532051282051282	-	135.1	0.459459459459459	-				102.9	0.638095238095238	**
PZE_101154578	1	119.8	197659066				111.7	0.425531914893617	-	91									129.6	0.552238805970149	-	110.6	0.571428571428571	-	120.9	0.542483660130719	-				134.8	0.506493506493506	-
PZE_101154647	1	119.9	197737925				111.7	0.428571428571429	-										129.6	0.555555555555556	-	110.6	0.571428571428571	-				135.1	0.459459459459459	-
PZE_101154812	1	120	197796209								0.48993288590604	-	123.2	0.48993288590604	-	128.8	0.427272727272727	-	129.6	0.556390977443609	-	111.3	0.581699346405229	*	120.9	0.535483870967742	-	135.1	0.45578231292517	-				102.9	0.641509433962264	**
PZE_101154918	1	120.2	197968363																									135.1	0.459459459459459	-	135.5	0.5	-	102.9	0.632075471698113	**
PZE_101154963	1	120.4	198192767																									135.1	0.462585034013605	-	135.5	0.496732026143791	-	102.9	0.625	*
PZE_101155236	1	120.5	198278930								0.503355704697987	-	123.5	0.503355704697987	-	129.4	0.422018348623853	-	129.6	0.552238805970149	-							137.2	0.435374149659864	-	135.5	0.503267973856209	-	102.9	0.621359223300971	*
PZE_101155370	1	120.6	198392854				113.7	0.432624113475177	-		0.5	-	123.5	0.5	-													137.2	0.445205479452055	-	135.5	0.503267973856209	-	102.9	0.641509433962264	**
PZE_101155376	1	120.6	198393224				113.7	0.429577464788732	-	91.3									129.6	0.552238805970149	-	112.6	0.590909090909091	*				137.2	0.439189189189189	-
PZE_101155386	1	120.6	198396708				113.7	0.429577464788732	-	91.2									129.6	0.552238805970149	-							137.2	0.442176870748299	-	135.5	0.5	-	102.9	0.635514018691589	**
PZE_101155429	1	120.6	198416421																						120.9	0.532051282051282	-							102.9	0.635514018691589	**
PZE_101155482	1	120.7	198469464				113.7	0.429577464788732	-	91.5	0.5	-	123.5	0.5	-	129.4	0.427272727272727	-				112.6	0.590909090909091	*	120.9	0.532051282051282	-	137.9	0.445945945945946	-				102.9	0.635514018691589	**
PZE_101155569	1	120.7	198479181								0.503401360544218	-	123.5	0.503401360544218	-	129.4	0.431192660550459	-	130.4	0.548872180451128	-	112.6	0.590909090909091	*	120.9	0.529411764705882	-	137.9	0.455172413793103	-				102.9	0.635514018691589	**
PZE_101155635	1	120.8	198542564								0.503401360544218	-	123.5	0.503401360544218	-	129.4	0.431192660550459	-	130.4	0.552238805970149	-				120.9	0.532051282051282	-							102.9	0.635514018691589	**
PZE_101155676	1	120.9	198653310																			112.6	0.590909090909091	*	120.9	0.532051282051282	-	137.9	0.442176870748299	-				102.9	0.641509433962264	**
PZE_101155681	1	120.9	198655164								0.503355704697987	-	123.5	0.503355704697987	-	129.4	0.431192660550459	-	130.4	0.552238805970149	-	112.6	0.590909090909091	*				137.9	0.448979591836735	-
PZE_101155708	1	121	198733255				113.7	0.432624113475177	-										130.4	0.552238805970149	-	112.6	0.594771241830065	*				137.9	0.448979591836735	-
PZE_101155828	1	121	198779072				113.7	0.429577464788732	-	91.9									130.8	0.559701492537313	-	112.6	0.590909090909091	*	120.9	0.532051282051282	-				135.5	0.5	-
PZE_101155867	1	121	198817809				114.1	0.442857142857143	-										130.8	0.562962962962963	-	112.6	0.594771241830065	*	120.9	0.532051282051282	-				135.5	0.496732026143791	-
PZE_101156159	1	121.3	199106407				114.1	0.438848920863309	-										132.4	0.552238805970149	-	114	0.58	-	120.9	0.532051282051282	-	138.6	0.440559440559441	-				102.9	0.641509433962264	**
PZE_101156315	1	121.4	199115305				114.1	0.432624113475177	-										131.2	0.559701492537313	-				120.9	0.535947712418301	-							102.9	0.641509433962264	**
PZE_101156409	1	121.4	199160122				114.5	0.449275362318841	-										132.4	0.552238805970149	-							138.6	0.439189189189189	-	136.8	0.487012987012987	-	102.9	0.632075471698113	**
PZE_101156458	1	121.5	199277724				114.5	0.45	-										132.4	0.552238805970149	-	114.6	0.571428571428571	-	120.9	0.532051282051282	-	138.6	0.439189189189189	-				102.9	0.635514018691589	**
PZE_101156601	1	121.8	199487200				114.5	0.446043165467626	-	92.7	0.496688741721854	-	123.5	0.496688741721854	-	132.6	0.431192660550459	-
PZE_101156771	1	121.8	199502844				115.3	0.453900709219858	-	94.3									132.4	0.552238805970149	-	115.9	0.578947368421053	-	120.9	0.532051282051282	-				136.8	0.487012987012987	-
PZE_101157214	1	122	199739768				115.3	0.446043165467626	-	94.8									132.8	0.559701492537313	-				120.9	0.532051282051282	-							102.9	0.635514018691589	**
PZE_101157412	1	122.1	199837841				115.3	0.442748091603053	-	95.4									132.8	0.551181102362205	-				120.9	0.539473684210526	-							102.9	0.644230769230769	**
PZE_101157898	1	122.4	200077059								0.496688741721854	-	126.2	0.496688741721854	-	133.3	0.444444444444444	-	134	0.548872180451128	-	120.7	0.568627450980392	-							138.1	0.487012987012987	-	102.9	0.635514018691589	**
PZE_101157937	1	122.5	200161821								0.48993288590604	-	126.2	0.48993288590604	-	133.3	0.443396226415094	-	134	0.548148148148148	-	120.7	0.568627450980392	-	122.2	0.519230769230769	-				138.1	0.483660130718954	-
PZE_101158162	1	122.7	200409809				117.4	0.434782608695652	-	97.1									134	0.567164179104478	-				122.8	0.525641025641026	-	142.1	0.424657534246575	-	138.8	0.496732026143791	-
PZE_101158199	1	122.7	200413636																			121.4	0.57516339869281	-	122.8	0.525641025641026	-	142.1	0.410958904109589	*				102.9	0.635514018691589	**
PZE_101158245	1	122.8	200477311				117.4	0.438848920863309	-	97.1									134	0.555555555555556	-	121.4	0.57516339869281	-							138.8	0.493506493506494	-	102.9	0.632075471698113	**
PZE_101158376	1	123	200620005				117.4	0.438848920863309	-	97.1									134	0.551470588235294	-	121.4	0.571428571428571	-	122.8	0.529032258064516	-	142.1	0.418918918918919	*				102.9	0.635514018691589	**
PZE_101158547	1	123	200634321				117.8	0.442857142857143	-	97.1	0.486842105263158	-	126.2	0.486842105263158	-	133.3	0.439252336448598	-										142.1	0.421768707482993	-	138.8	0.493506493506494	-	102.9	0.635514018691589	**
PZE_101159305	1	124	201627907				118.2	0.459259259259259	-	98.3						133.8	0.475728155339806	-							124.7	0.538961038961039	-							104.8	0.669902912621359	***
PZE_101159556	1	124.3	201868530								0.486486486486487	-	126.6	0.486486486486487	-	133.8	0.444444444444444	-	136.6	0.530769230769231	-				124.7	0.532467532467532	-							104.8	0.660377358490566	***
PZE_101159718	1	124.4	201989136								0.5	-	126.6	0.5	-	133.8	0.444444444444444	-	136.6	0.548148148148148	-	121.4	0.576158940397351	-							140.8	0.5	-	104.8	0.660377358490566	***
PZE_101159756	1	124.6	202112367																			121.4	0.562913907284768	-	124.7	0.529032258064516	-				140.8	0.493421052631579	-
PZE_101159856	1	124.6	202165642																						124.7	0.532051282051282	-							104.8	0.660377358490566	***
PZE_101160294	1	124.9	202443338																						124.7	0.532051282051282	-							104.8	0.654205607476635	**
PZE0006006207	1	125.2	202754446																									146.3	0.432432432432432	-	141.5	0.496732026143791	-	105.7	0.663551401869159	***
PZE_100001851	1	125.4	202920029													133.8	0.431192660550459	-	137.4	0.528985507246377	-
PZE_101160546	1	125.6	203074893																									147	0.444444444444444	-	141.5	0.506666666666667	-	105.7	0.653846153846154	**
PZE_101160628	1	125.7	203170620								0.47682119205298	-	129.2	0.47682119205298	-	133.8	0.428571428571429	-	137.4	0.518796992481203	-				124.7	0.54	-	147	0.43448275862069	-	141.5	0.493333333333333	-
PZE_101160665	1	125.7	203173481								0.473684210526316	-	129.2	0.473684210526316	-	133.8	0.432432432432432	-	137.4	0.532374100719424	-				124.7	0.532051282051282	-							105.7	0.663551401869159	***
PZE_101160671	1	125.7	203173590																						124.7	0.532051282051282	-							105.7	0.663551401869159	***
PZE_101160748	1	125.9	203331217				119.2	0.453237410071942	-	98.3	0.473333333333333	-	129.2	0.473333333333333	-	133.8	0.436363636363636	-							124.7	0.532051282051282	-							105.7	0.663551401869159	***
PZE_101160941	1	126.2	203647359																			121.4	0.565789473684211	-	124.7	0.529032258064516	-	147	0.435374149659864	-				105.7	0.669811320754717	***
PZE_101161082	1	126.3	203719525								0.486842105263158	-	129.6	0.486842105263158	-	133.8	0.444444444444444	-	137.4	0.536231884057971	-				126.6	0.545454545454545	-							106.6	0.669811320754717	***
PZE_101161396	1	126.6	204073784								0.486666666666667	-	130	0.486666666666667	-	133.8	0.445454545454545	-	137.4	0.536231884057971	-				127.2	0.544871794871795	-							106.6	0.672897196261682	***
PZE_101161569	1	126.8	204259909				119.8	0.457142857142857	-	98.3	0.483443708609272	-	130.8	0.483443708609272	-	134.2	0.431192660550459	-
PZE_101161883	1	127.9	205218834																			122.1	0.572368421052632	-	127.8	0.551282051282051	-				143.5	0.474025974025974	-
PZE_101161893	1	127.9	205219610																						127.8	0.551282051282051	-							106.6	0.669811320754717	***
PZE_101161896	1	127.9	205219729																									147	0.439189189189189	-	143.5	0.474025974025974	-	106.6	0.669811320754717	***
PZE_101162306	1	128.2	205507906								0.483443708609272	-	130.8	0.483443708609272	-	134.6	0.427272727272727	-	138.1	0.543478260869565	-				127.8	0.554838709677419	-							106.6	0.679245283018868	***
PZE_101162356	1	128.2	205558576								0.486842105263158	-	130.8	0.486842105263158	-	134.6	0.441441441441441	-	138.1	0.539568345323741	-							148.4	0.439189189189189	-	144.2	0.483660130718954	-	106.6	0.672897196261682	***
PZE_101162393	1	128.2	205566933								0.483443708609272	-	130.8	0.483443708609272	-	134.6	0.427272727272727	-	138.1	0.543478260869565	-							148.4	0.439189189189189	-	144.2	0.477124183006536	-	106.6	0.672897196261682	***
PZE_101162399	1	128.2	205574249				120.9	0.446808510638298	-	98.9									138.1	0.543478260869565	-							148.4	0.439189189189189	-	144.2	0.480519480519481	-	106.6	0.669811320754717	***
PZE_101162447	1	128.3	205675965								0.486666666666667	-	130.8	0.486666666666667	-	134.6	0.436363636363636	-	138.1	0.543478260869565	-	122.1	0.577922077922078	-							144.2	0.480519480519481	-	106.6	0.672897196261682	***
PZE_101163206	1	129.2	206460915	132.6	0.49390243902439	-	121.9	0.455882352941176	-		0.483443708609272	-	130.8	0.483443708609272	-
PZE_101163301	1	129.2	206514625								0.48	-	130.8	0.48	-	135.5	0.433628318584071	-	138.5	0.532846715328467	-				129.1	0.542483660130719	-	149.1	0.445945945945946	-	146.9	0.490196078431373	-
PZE_101163539	1	129.5	206795237	133.3	0.5	-				101.5	0.48	-	130.8	0.48	-				138.5	0.536231884057971	-				129.1	0.535483870967742	-	149.8	0.439189189189189	-	147.6	0.503267973856209	-
PZE_101163849	1	129.9	207134068				123.6	0.440298507462687	-	101.5									139.3	0.529850746268657	-	124.1	0.571428571428571	-	129.1	0.538461538461538	-				147.6	0.5	-
PZE_101163883	1	129.9	207171923	133.6	0.487654320987654	-				101.5						135.5	0.4375	-				124.1	0.57516339869281	-				151.2	0.452702702702703	-
PZE_101163953	1	130	207226316				123.6	0.440298507462687	-	101.5	0.490066225165563	-	131.2	0.490066225165563	-	135.5	0.445454545454545	-							129.1	0.538461538461538	-							107.5	0.688679245283019	***
PZE_101164319	1	130.3	207531835								0.490066225165563	-	131.2	0.490066225165563	-	135.9	0.432432432432432	-	140.1	0.548872180451128	-
PZE_101164384	1	130.4	207611620				123.6	0.451851851851852	-	102.1									140.1	0.544776119402985	-	125.4	0.571428571428571	-	130.4	0.538461538461538	-				147.6	0.5	-
PZE_101164453	1	130.4	207685747	134.7	0.49375	-	123.6	0.451851851851852	-		0.496688741721854	-	131.5	0.496688741721854	-							125.4	0.571428571428571	-	130.4	0.538461538461538	-				147.6	0.5	-
PZE_101164570	1	130.5	207712012	134.7	0.490445859872611	-				102.1	0.496688741721854	-	131.5	0.496688741721854	-				140.1	0.545454545454545	-
PZE_101164638	1	130.5	207722890				124.5	0.466666666666667	-	102.1	0.496688741721854	-	131.5	0.496688741721854	-	135.9	0.428571428571429	-
PZE_101164729	1	130.5	207751305	134.7	0.490683229813665	-				102.1	0.503311258278146	-	131.5	0.503311258278146	-				140.5	0.533333333333333	-	126.7	0.549668874172185	-	131.4	0.529411764705882	-				147.6	0.5	-
PZE_101165040	1	131.1	208274146	135.7	0.506172839506173	-				103.9	0.496688741721854	-	131.9	0.496688741721854	-				141.3	0.511278195488722	-
PZE_101165143	1	131.1	208276831	135.7	0.5	-	125.3	0.469230769230769	-							136.3	0.427272727272727	-	141.7	0.511450381679389	-	128	0.549019607843137	-				152.6	0.462585034013605	-
PZE_101165146	1	131.1	208276888								0.5	-	132.2	0.5	-	136.3	0.418181818181818	-	141.7	0.511450381679389	-				130.4	0.538961038961039	-	152.6	0.466216216216216	-	148.3	0.496688741721854	-
PZE_101165471	1	131.4	208575411				125.3	0.461538461538462	-	104.5	0.51006711409396	-	132.6	0.51006711409396	-	136.3	0.423423423423423	-							131.4	0.52258064516129	-	153.3	0.482758620689655	-	148.3	0.486486486486487	-
PZE_101165741	1	131.6	208799094																									153.3	0.472972972972973	-	148.3	0.493506493506494	-	110.4	0.695238095238095	***
PZE_101165690	1	131.6	208818255				125.3	0.465648854961832	-	104.5	0.509933774834437	-	132.6	0.509933774834437	-	136.3	0.423423423423423	-				128.7	0.551948051948052	-							148.3	0.493506493506494	-	110.4	0.691588785046729	***
PZE_101165783	1	131.7	208933943								0.526315789473684	-	133	0.526315789473684	-	136.7	0.4375	-	142.5	0.519083969465649	-				133	0.512820512820513	-							110.4	0.691588785046729	***
PZE_101165802	1	131.7	208949438																									153.3	0.472972972972973	-	148.3	0.493506493506494	-	110.4	0.691588785046729	***
PZE_101165902	1	131.8	208966195																			128.7	0.557823129251701	-	132.4	0.533783783783784	-	153.3	0.465753424657534	-				110.4	0.692307692307692	***
PZE_101166092	1	131.9	209121887				126.1	0.473282442748092	-	104.5	0.509933774834437	-	133	0.509933774834437	-	136.7	0.432432432432432	-
PZE_101166183	1	131.9	209126846	136	0.487654320987654	-	126.1	0.477272727272727	-		0.516778523489933	-	133	0.516778523489933	-
PZE_101166237	1	132	209182100	136	0.496894409937888	-				105	0.513513513513513	-	133	0.513513513513513	-				142.5	0.503759398496241	-				133	0.519480519480519	-							110.4	0.69811320754717	***
PZE_101166297	1	132	209234564																			128.7	0.549668874172185	-	133	0.519480519480519	-				148.3	0.472602739726027	-
PZE_101166376	1	132.2	209354867	136.4	0.4875	-				105.6						136.7	0.432432432432432	-							133	0.512820512820513	-							111.3	0.679245283018868	***
PZE_101166549	1	132.4	209580871																			128.7	0.551948051948052	-							148.3	0.493506493506494	-	111.3	0.682242990654206	***
PZE_101166525	1	132.4	209637072																									153.3	0.472972972972973	-	148.3	0.493506493506494	-	111.3	0.682242990654206	***
PZE_101166508	1	132.5	209639424	136.4	0.48125	-				105.6	0.530201342281879	-	133.4	0.530201342281879	-				142.5	0.507692307692308	-				133	0.512987012987013	-							111.3	0.682242990654206	***
PZE_101166565	1	132.5	209653794				127.1	0.473282442748092	-	105.6									142.8	0.496240601503759	-
PZE_101166625	1	132.6	209790211				127.1	0.473282442748092	-	105.6									142.5	0.5	-
PZE_101166671	1	132.6	209827494	136.4	0.48125	-	127.1	0.469230769230769	-							136.7	0.432432432432432	-	142.5	0.503875968992248	-	128.7	0.551948051948052	-							148.3	0.493506493506494	-	111.3	0.679245283018868	***
PZE_101166716	1	132.8	209989364																			128.7	0.543046357615894	-	133	0.512820512820513	-				148.3	0.486842105263158	-
PZE_101167434	1	133.5	210705827													136.7	0.432432432432432	-	143.1	0.5	-				133	0.516339869281046	-							112.7	0.666666666666667	***
PZE_101167577	1	133.8	210996629													136.7	0.425925925925926	-	143.1	0.5	-	128.7	0.549668874172185	-							148.3	0.486842105263158	-	112.7	0.679611650485437	***
PZE_101167603	1	133.8	211005615																									154.7	0.486486486486487	-	150.3	0.496732026143791	-	112.3	0.669811320754717	***
PZE_101167639	1	133.9	211083097																			130	0.551948051948052	-	133.6	0.512987012987013	-				150.3	0.503267973856209	-
PZE_101167706	1	134	211204209	138.7	0.49079754601227	-	128.7	0.481203007518797	-							136.7	0.423423423423423	-	144.3	0.49618320610687	-							155.4	0.489795918367347	-	150.3	0.5	-	112.7	0.669811320754717	***
PZE_101168807	1	134.9	212059932													139.3	0.398230088495575	*	146.9	0.474074074074074	-	132.7	0.559210526315789	-				156.1	0.489655172413793	-
PZE_101168878	1	135	212168107								0.547297297297297	-	135.1	0.547297297297297	-	139.3	0.410714285714286	-	146.9	0.477941176470588	-							156.1	0.503401360544218	-	150.3	0.509933774834437	-	112.7	0.660377358490566	***
PZE_101168965	1	135.1	212259423								0.54421768707483	-	135.1	0.54421768707483	-	139.3	0.401785714285714	*	146.9	0.474074074074074	-							156.1	0.496551724137931	-	150.3	0.5	-	112.7	0.669811320754717	***
PZE_101169006	1	135.1	212297517	141	0.521212121212121	-				109.2	0.543624161073825	-	135.1	0.543624161073825	-				146.9	0.471014492753623	-							156.1	0.5	-	151.1	0.493506493506494	-	112.7	0.663551401869159	***
PZE_101169042	1	135.2	212354112	141	0.521212121212121	-				109.2	0.540540540540541	-	135.1	0.540540540540541	-				146.9	0.474452554744526	-							156.1	0.5	-	151.1	0.493506493506494	-	112.7	0.663551401869159	***
PZE_101169140	1	135.3	212502687																									156.1	0.5	-	151.1	0.490196078431373	-	112.7	0.669811320754717	***
PZE_101169204	1	135.3	212532252													139.3	0.401785714285714	*	146.5	0.467153284671533	-							156.1	0.5	-	151.1	0.493506493506494	-	112.7	0.669811320754717	***
PZE_101169244	1	135.4	212573284	140.8	0.51219512195122	-				109.2						139.3	0.405405405405405	*										156.1	0.5	-	151.1	0.493506493506494	-	112.7	0.669811320754717	***
PZE_101169259	1	135.4	212579074	141	0.518072289156627	-				109.2									146.5	0.463768115942029	-							156.1	0.496598639455782	-	151.1	0.496732026143791	-	112.7	0.660377358490566	***
PZE_101169317	1	135.6	212843481													139.3	0.412844036697248	-	146.5	0.470588235294118	-							156.1	0.521428571428571	-	151.1	0.5	-	112.7	0.663551401869159	***
PZE_101169539	1	135.9	213090815													139.3	0.4	*	146.5	0.455223880597015	-							156.1	0.486111111111111	-	151.1	0.48	-	112.7	0.676190476190476	***
PZE_101169545	1	135.9	213093477	141.3	0.527272727272727	-	130.1	0.473282442748092	-							139.3	0.410714285714286	-	146.5	0.467153284671533	-							156.1	0.5	-	151.1	0.493506493506494	-	112.7	0.660377358490566	***
PZE_101169548	1	135.9	213093696	141.3	0.518292682926829	-	130.1	0.484615384615385	-							139.3	0.405405405405405	*	146.5	0.467153284671533	-							155.4	0.5	-	151.1	0.493506493506494	-	112.7	0.660377358490566	***
PZE_101169609	1	135.9	213096535	141.3	0.518292682926829	-				109.2									146.5	0.467153284671533	-
PZE_101170220	1	136.3	213539110																									156.1	0.503401360544218	-	155	0.493506493506494	-	114.1	0.669811320754717	***
PZE_101170225	1	136.4	213573196	142	0.535714285714286	-				111						139.3	0.403669724770642	*				133.4	0.555555555555556	-							155	0.493506493506494	-	114.1	0.672897196261682	***
PZE_101170408	1	136.7	213896269	142	0.533333333333333	-				111						139.3	0.398148148148148	*				133.4	0.558441558441558	-				156.8	0.51063829787234	-
PZE_101170476	1	136.7	213917676	142	0.535714285714286	-				111						139.3	0.407407407407407	-				133.4	0.555555555555556	-				156.8	0.510204081632653	-
PZE_101170704	1	137	214242024	142.4	0.530487804878049	-				111									147	0.473684210526316	-							156.8	0.548148148148148	-	155	0.48	-	116	0.65979381443299	**
PZE_101170828	1	137.1	214327123													140.8	0.410714285714286	-	147	0.474074074074074	-	135.4	0.551948051948052	-				157.5	0.5	-
PZE_101170922	1	137.3	214533985																									157.5	0.5	-	155	0.493506493506494	-	116	0.672897196261682	***
PZE_101171059	1	137.4	214677319				135.1	0.465116279069767	-	111									147.1	0.463235294117647	-							157.5	0.5	-	155	0.493506493506494	-	116	0.672897196261682	***
PZE_101172177	1	138.4	215762247				136.2	0.470149253731343	-	112.2									148.6	0.481751824817518	-	137.4	0.558441558441558	-	136.9	0.470967741935484	-				157	0.509803921568627	-
PZE_101172239	1	138.5	215842093				136.2	0.470149253731343	-	112.8	0.52027027027027	-	137.9	0.52027027027027	-	142.4	0.419642857142857	-
PZE_101172340	1	138.6	215993900				136.2	0.46969696969697	-	112.8	0.523809523809524	-	137.9	0.523809523809524	-	142.4	0.423423423423423	-							137.5	0.467105263157895	-							119.9	0.660194174757282	**
PZE_101172427	1	138.8	216161793				136.6	0.462686567164179	-	112.8	0.523489932885906	-	137.9	0.523489932885906	-	142.4	0.419642857142857	-				138.1	0.551948051948052	-	137.5	0.480769230769231	-				157	0.512987012987013	-
PZE_101172517	1	139.1	216473790				137	0.470149253731343	-	113.4									148.6	0.478260869565217	-	138.1	0.567567567567568	-	137.5	0.5	-				157	0.5	-
PZE_101172657	1	139.2	216579514																						137.5	0.47741935483871	-							119.9	0.672897196261682	***
PZE_101172677	1	139.2	216580824				137	0.474074074074074	-	114									148.6	0.488888888888889	-	138.1	0.551948051948052	-	137.5	0.480769230769231	-				157	0.512987012987013	-
PZE_101172726	1	139.2	216640256				137	0.470149253731343	-	114									148.6	0.485294117647059	-							158.9	0.506849315068493	-	157	0.512987012987013	-	119.9	0.672897196261682	***
PZE_101172856	1	139.3	216692861																			138.1	0.551948051948052	-	137.5	0.480769230769231	-	158.9	0.5	-				119.9	0.672897196261682	***
PZE_101172999	1	139.4	216765747																						137.5	0.480769230769231	-
PZE_101173330	1	139.7	217114855																			138.1	0.551948051948052	-	137.5	0.483870967741935	-	158.9	0.503401360544218	-				121.8	0.672897196261682	***
PZE_101173487	1	139.8	217219146																						138.1	0.483870967741935	-							121.8	0.672897196261682	***
PZE_101173830	1	140.1	217523118	148.2	0.51219512195122	-				114.5						143.4	0.432432432432432	-				138.1	0.549019607843137	-	137.5	0.480519480519481	-				159	0.506666666666667	-
PZE_101173927	1	140.1	217605469								0.513333333333333	-	138.4	0.513333333333333	-	143.4	0.419642857142857	-	148.2	0.470588235294118	-
PZE_101174076	1	140.3	217781852								0.5	-	138.8	0.5	-	143.9	0.4375	-	149.2	0.463768115942029	-							158.9	0.506849315068493	-	159	0.516339869281046	-	122.7	0.660377358490566	***
PZE_101174535	1	141.1	218668743																			138.1	0.556291390728477	-				158.9	0.496598639455782	-
PZE_101174542	1	141.1	218702037																			138.1	0.551948051948052	-				158.9	0.496598639455782	-
PZE_101174913	1	141.7	219371014				138.1	0.459259259259259	-	117.9									149.5	0.484848484848485	-	138.8	0.542483660130719	-	138.7	0.480769230769231	-	158.9	0.5	-				123.6	0.676190476190476	***
PZE_101174973	1	141.7	219384450				138.1	0.455223880597015	-	116.7									149.5	0.492424242424242	-	138.8	0.545454545454545	-							159	0.516339869281046	-	123.6	0.679245283018868	***
PZE_101175276	1	142.1	219770882								0.52	-	138.8	0.52	-	144.9	0.455357142857143	-	149.5	0.488721804511278	-
PZE_101175582	1	142.3	220059562	148.2	0.50609756097561	-	138.1	0.459259259259259	-							144.9	0.45045045045045	-	149.5	0.488721804511278	-	138.8	0.545454545454545	-	138.7	0.480769230769231	-				159	0.519480519480519	-
PZE_101175643	1	142.3	220074431	148.2	0.51219512195122	-	138.1	0.459259259259259	-							144.9	0.455357142857143	-	149.5	0.488721804511278	-				138.7	0.480769230769231	-	158.9	0.503401360544218	-	159	0.519480519480519	-
PZE_101175901	1	142.6	220365445	148.2	0.515337423312883	-	138.6	0.462686567164179	-							144.9	0.455357142857143	-	149.5	0.488721804511278	-				139.3	0.487179487179487	-							123.6	0.672897196261682	***
PZE_101176044	1	142.8	220600500																			139.5	0.559210526315789	-				158.9	0.496598639455782	-
PZE_101176281	1	143	220823938	148.2	0.51219512195122	-	139.1	0.470149253731343	-		0.51006711409396	-	139.2	0.51006711409396	-							139.5	0.551948051948052	-	139.3	0.490322580645161	-				159	0.519480519480519	-
PZE_101176290	1	143	220828000								0.506756756756757	-	139.2	0.506756756756757	-	144.9	0.455357142857143	-	149.9	0.481203007518797	-	139.5	0.551948051948052	-	139.3	0.487179487179487	-				159	0.519480519480519	-
PZE_101176624	1	143.5	221369064								0.503355704697987	-	139.6	0.503355704697987	-	144.9	0.455357142857143	-	149.9	0.469230769230769	-				139.3	0.487179487179487	-	158.9	0.503448275862069	-	159	0.516339869281046	-
PZE_101176627	1	143.5	221370027	148.2	0.51219512195122	-	139.1	0.481481481481481	-							144.9	0.455357142857143	-	149.9	0.481203007518797	-	139.5	0.551948051948052	-				158.9	0.5	-
PZE_101176725	1	143.6	221486177								0.496598639455782	-	139.6	0.496598639455782	-	144.9	0.460176991150442	-	149.9	0.481203007518797	-	139.5	0.549019607843137	-				158.9	0.496598639455782	-
PZE_101176793	1	143.7	221583998	148.2	0.51219512195122	-	139.1	0.477941176470588	-		0.48993288590604	-	139.6	0.48993288590604	-							139.5	0.551948051948052	-	139.3	0.487179487179487	-				159	0.519480519480519	-
PZE_101176840	1	143.8	221741401								0.493333333333333	-	139.6	0.493333333333333	-	144.9	0.45045045045045	-	149.9	0.484848484848485	-				139.3	0.487179487179487	-	158.9	0.496598639455782	-	159	0.519480519480519	-
PZE_101177060	1	144.2	222131465								0.51006711409396	-	139.6	0.51006711409396	-	144.9	0.463636363636364	-	149.9	0.484848484848485	-	139.5	0.549019607843137	-	139.3	0.480519480519481	-				159	0.513157894736842	-
PZE_101177112	1	144.2	222147146	148.2	0.422818791946309	-	139.1	0.557251908396947	-							144.9	0.427272727272727	-	150.3	0.369747899159664	**							159.6	0.451851851851852	-	159	0.519480519480519	-	123.6	0.666666666666667	***
PZE_101177188	1	144.2	222204708	148.2	0.512345679012346	-	139.1	0.474074074074074	-							144.9	0.445454545454545	-	150.3	0.453846153846154	-				139.3	0.490196078431373	-							123.6	0.679245283018868	***
PZE_101177419	1	144.4	222398611	148.2	0.51219512195122	-	139.5	0.458646616541353	-							144.9	0.459459459459459	-	150.8	0.477941176470588	-	139.5	0.551948051948052	-	139.9	0.493589743589744	-				159	0.516339869281046	-
PZE_101177456	1	144.4	222399950				139.5	0.458646616541353	-	116.3									150.8	0.470149253731343	-	139.5	0.566666666666667	-							159	0.529801324503311	-	123.6	0.704081632653061	***
PZE_101177603	1	144.5	222533761	148.2	0.578231292517007	-				118.1	0.403225806451613	*	139.6	0.403225806451613	*				150.8	0.355932203389831	**
PZE_101177728	1	144.6	222592017																			139.5	0.555555555555556	-	139.9	0.493589743589744	-				159	0.519480519480519	-
PZE_101177765	1	144.6	222599508	148.2	0.515337423312883	-				117.9						145.4	0.45045045045045	-				139.5	0.551948051948052	-	139.9	0.496774193548387	-				159	0.519480519480519	-
PZE_101177767	1	144.6	222602140	148.2	0.50920245398773	-				117.9						145.4	0.45045045045045	-				139.5	0.551948051948052	-							159	0.519480519480519	-	123.6	0.679245283018868	***
PZE_101177832	1	144.7	222763049	148.2	0.51219512195122	-				117.9						145.4	0.45045045045045	-				139.5	0.551948051948052	-	139.9	0.493589743589744	-				159	0.522875816993464	-
PZE_101177940	1	144.9	222953015				139.9	0.459259259259259	-	117.3	0.48993288590604	-	139.6	0.48993288590604	-	145.4	0.4375	-				139.5	0.549019607843137	-	139.9	0.490322580645161	-				159	0.519480519480519	-
PZE_101177975	1	144.9	222968065	148.2	0.493975903614458	-				117.3						145.4	0.45045045045045	-							139.9	0.487012987012987	-							123.6	0.672897196261682	***
PZE_101178021	1	144.9	222979756	148.2	0.503067484662577	-	139.9	0.452554744525547	-							145.4	0.445454545454545	-	151.7	0.474452554744526	-				139.9	0.493589743589744	-							124.5	0.663551401869159	***
PZE_101178589	1	145	223155829	148.6	0.503030303030303	-				117.3						145.4	0.45045045045045	-				142.2	0.549019607843137	-							159	0.516339869281046	-	124.5	0.663551401869159	***
PZE_101178540	1	145	223161749				140.4	0.442028985507246	-	117.3									152.6	0.470588235294118	-	142.2	0.559210526315789	-							159	0.513333333333333	-	124.5	0.666666666666667	***
PZE_101178511	1	145.1	223163576	148.6	0.333333333333333	***	139.9	0.643564356435644	**		0.678571428571429	***	140.8	0.678571428571429	***										140.5	0.5	-							124.5	0.669811320754717	***
PZE_101178411	1	145.2	223306532																									160.3	0.510344827586207	-	159	0.526666666666667	-	124.5	0.813953488372093	***
PZE_101178345	1	145.2	223317709																			142.2	0.551948051948052	-	141.8	0.480519480519481	-				159	0.519480519480519	-
PZE_101178330	1	145.2	223319103																									160.3	0.5	-	159	0.519480519480519	-	124.5	0.663551401869159	***
PZE_101178735	1	145.6	223760550	148.6	0.515337423312883	-				118.6						146.4	0.459459459459459	-										160.3	0.496598639455782	-	160.3	0.532467532467532	-	124.5	0.663551401869159	***
PZE_101178802	1	145.6	223763059								0.513333333333333	-	141.6	0.513333333333333	-	146.4	0.45045045045045	-	152.6	0.467625899280576	-	143.5	0.538961038961039	-	143.1	0.496732026143791	-				160.3	0.532467532467532	-
PZE_101178805	1	145.6	223763380																			143.5	0.542483660130719	-							160.3	0.535947712418301	-	124.5	0.660377358490566	***
PZE_101179560	1	145.8	224070120																			146.2	0.538961038961039	-				160.3	0.493150684931507	-
PZE_101179823	1	146	224257853																			146.9	0.532467532467532	-							161.6	0.545454545454545	-	129.4	0.632075471698113	**
PZE_101179982	1	146.1	224376992								0.506666666666667	-	142.5	0.506666666666667	-	148.1	0.458715596330275	-	155	0.449275362318841	-	146.9	0.532467532467532	-				161.7	0.486486486486487	-
PZE_101180001	1	146.1	224381102	151.7	0.48780487804878	-	142.6	0.463768115942029	-		0.509933774834437	-	142.5	0.509933774834437	-							146.9	0.532894736842105	-	144.4	0.5	-	161.7	0.489795918367347	-				129.4	0.641509433962264	**
PZE_101180035	1	146.1	224420218	151.7	0.49079754601227	-	142.6	0.460431654676259	-		0.506666666666667	-	142.5	0.506666666666667	-
PZE_101180060	1	146.2	224448452																			146.9	0.532467532467532	-	144.4	0.5	-	161.7	0.482993197278912	-				129.4	0.638095238095238	**
PZE_101180354	1	146.6	224916769																						145	0.509677419354839	-							129.4	0.641509433962264	**
PZE_101180375	1	146.6	224917695				143.1	0.471014492753623	-	119.1	0.503355704697987	-	143	0.503355704697987	-	148.7	0.445454545454545	-				146.9	0.535947712418301	-	145	0.509677419354839	-				162.3	0.538961038961039	-
PZE_101180631	1	146.7	225035063								0.503311258278146	-	143.4	0.503311258278146	-	148.7	0.453703703703704	-	155.4	0.446043165467626	-				145	0.506410256410256	-	161.7	0.482993197278912	-	162.3	0.535947712418301	-
PZE_101180531	1	146.7	225041058								0.496688741721854	-	143.9	0.496688741721854	-	148.7	0.44954128440367	-	155.4	0.446043165467626	-	147.6	0.529411764705882	-							162.3	0.538961038961039	-	129.4	0.635514018691589	**
PZE_101180953	1	146.9	225255407	152.1	0.497005988023952	-				120						150.4	0.422018348623853	-				147.6	0.525974025974026	-							162.3	0.542483660130719	-	129.4	0.635514018691589	**
PZE_101181142	1	147.1	225584215								0.5	-	143.9	0.5	-	150.4	0.401785714285714	*	155.8	0.448529411764706	-	147.6	0.522875816993464	-	145	0.506410256410256	-	162.4	0.468965517241379	-				129.4	0.635514018691589	**
PZE_101181469	1	147.4	225878653								0.5	-	144.3	0.5	-	150.4	0.425925925925926	-	155.8	0.456521739130435	-	147.6	0.529411764705882	-	146.3	0.503225806451613	-				166.4	0.551948051948052	-
PZE_101181505	1	147.4	225883687				144.4	0.471428571428571	-	120.8									155.8	0.456521739130435	-	148.9	0.516556291390728	-	146.3	0.506410256410256	-				166.4	0.551948051948052	-
PZE_101181658	1	147.6	226174870				144.4	0.471428571428571	-	120.8									155.8	0.456521739130435	-	148.9	0.529411764705882	-							167.1	0.545454545454545	-	129.4	0.632075471698113	**
PZE_101182083	1	147.8	226317430				146.4	0.478571428571429	-	122.5									155.8	0.453237410071942	-	150.7	0.519480519480519	-	146.9	0.5	-				168.4	0.535947712418301	-
PZE_101182084	1	147.8	226317470																			150.7	0.519480519480519	-	146.9	0.496774193548387	-				168.4	0.543046357615894	-
PZE_101182086	1	147.8	226318987																			150.7	0.519480519480519	-	146.9	0.5	-				168.4	0.532467532467532	-
PZE_101182128	1	147.9	226456343				146.4	0.478571428571429	-	122.5									155.8	0.45	-	150.7	0.522875816993464	-							168.4	0.532467532467532	-	131.3	0.635514018691589	**
PZE_101182161	1	147.9	226539364																						147.5	0.490066225165563	-							131.3	0.635514018691589	**
PZE_101182391	1	148.3	226926790																			151.6	0.513157894736842	-	147.5	0.503267973856209	-	164.5	0.5	-				131.3	0.647619047619048	**
PZE_101182551	1	148.3	226961815	152.9	0.496969696969697	-				122.5						150.4	0.422018348623853	-				151.6	0.509803921568627	-	147.5	0.496774193548387	-				168.4	0.532467532467532	-
PZE_101182557	1	148.3	227008640																			151.6	0.519736842105263	-	147.5	0.496774193548387	-				168.4	0.532467532467532	-
PZE_101182584	1	148.4	227119285																			151.6	0.512987012987013	-				164.5	0.496598639455782	-
PZE_101182771	1	148.7	227438388																			151.6	0.516339869281046	-	147.5	0.493506493506494	-	164.5	0.506944444444444	-				131.3	0.625	*
PZE_101182888	1	148.8	227593314				146.8	0.485714285714286	-	122.5									155.8	0.485507246376812	-	151.6	0.506578947368421	-	148.8	0.496732026143791	-	164.5	0.510344827586207	-				131.3	0.625	*
PZE_101182889	1	148.8	227593940				146.8	0.482269503546099	-	122.5									155.8	0.457142857142857	-							164.5	0.506849315068493	-	168.4	0.539473684210526	-	131.3	0.621359223300971	*
PZE_101182945	1	148.9	227737323																									164.5	0.496598639455782	-	168.4	0.532894736842105	-	131.3	0.635514018691589	**
PZE_101183151	1	149.2	228022227	152.9	0.518292682926829	-	147.2	0.475177304964539	-							150.4	0.425925925925926	-	155.8	0.456521739130435	-				150.1	0.509803921568627	-							131.3	0.625	*
PZE_101183173	1	149.2	228051317				147.5	0.460992907801418	-	122.5	0.5	-	144.3	0.5	-	150.4	0.422018348623853	-				151.6	0.516339869281046	-	150.1	0.519230769230769	-				168.4	0.532467532467532	-
PZE_101183799	1	149.5	228416361				150.4	0.507246376811594	-	122.5	0.493333333333333	-	145.9	0.493333333333333	-	150.9	0.410714285714286	-				153.6	0.506493506493506	-				165.9	0.486486486486487	-
PZE_101183895	1	149.6	228555720	154.6	0.5	-				122.5						150.9	0.410714285714286	-							150.7	0.529032258064516	-							132.2	0.644859813084112	**
PZE_101183884	1	149.6	228565561				150.4	0.514084507042254	-	122.5	0.493333333333333	-	145.9	0.493333333333333	-	150.9	0.407079646017699	*				153.6	0.509803921568627	-	150.7	0.525641025641026	-	165.9	0.482993197278912	-				132.2	0.644859813084112	**
PZE_101183943	1	149.7	228645606																			153.6	0.509803921568627	-	150.7	0.525641025641026	-	165.9	0.486486486486487	-				132.2	0.644859813084112	**
PZE_101184213	1	150	229073049	155	0.493975903614458	-	150.8	0.517730496453901	-		0.496644295302013	-	145.9	0.496644295302013	-							153.6	0.509803921568627	-				165.9	0.486486486486487	-
PZE_101184352	1	150.1	229187847	155	0.503030303030303	-	150.8	0.514492753623188	-		0.493333333333333	-	145.9	0.493333333333333	-							153	0.51006711409396	-	152	0.546666666666667	-				171.1	0.519480519480519	-
PZE_101184638	1	150.4	229484612																						152	0.538461538461538	-	167.3	0.486486486486487	-	171.8	0.512987012987013	-
PZE_101184647	1	150.4	229493827								0.496688741721854	-	146.4	0.496688741721854	-	150.9	0.409090909090909	-	158.4	0.459259259259259	-	153.6	0.509803921568627	-				167.3	0.482993197278912	-
PZE_101184757	1	150.4	229541701																						152	0.541935483870968	-							133.1	0.647619047619048	**
PZE_101185029	1	150.7	229850714																			153.6	0.509933774834437	-				167.3	0.489655172413793	-
PZE_101185524	1	150.9	230202213																						152.6	0.548387096774194	-							133.1	0.641509433962264	**
PZE_101185558	1	151	230211051																						152.6	0.548387096774194	-							133.1	0.641509433962264	**
PZE_101185795	1	151.2	230536233	155.4	0.471698113207547	-	150.8	0.526717557251908	-							150.9	0.419047619047619	-	160.6	0.439024390243902	-
PZE_101185802	1	151.2	230539647								0.496688741721854	-	146.9	0.496688741721854	-	151.4	0.429906542056075	-	160.6	0.454545454545455	-
PZE_101185989	1	151.4	230717634				150.8	0.510791366906475	-	125.2									160.6	0.454545454545455	-
PZE_101186220	1	151.5	230881769																						153.9	0.551948051948052	-							134	0.626168224299065	**
PZE_101186536	1	151.5	230959029				151.7	0.510791366906475	-	125.2									161.8	0.441176470588235	-	154.3	0.506578947368421	-	155.2	0.532051282051282	-	169.4	0.506756756756757	-				135.9	0.626168224299065	**
PZE_101186718	1	151.7	231183143	155.4	0.506024096385542	-				125.2						152	0.429906542056075	-							155.2	0.532051282051282	-	169.4	0.506756756756757	-	174.5	0.516339869281046	-
PZE_101186723	1	151.7	231183378				151.7	0.510791366906475	-	125.2	0.490066225165563	-	149.4	0.490066225165563	-	152	0.429906542056075	-							155.2	0.535483870967742	-	169.4	0.506756756756757	-	174.5	0.512987012987013	-
PZE_101187190	1	152.6	232284525	155.4	0.502994011976048	-	151.7	0.507246376811594	-		0.486842105263158	-	149.4	0.486842105263158	-							154.3	0.512987012987013	-	155.2	0.532051282051282	-				174.5	0.513333333333333	-
PZE_101187227	1	152.6	232310757																			154.3	0.519736842105263	-	155.2	0.532051282051282	-				174.5	0.512987012987013	-
PZE_101187312	1	152.7	232401867																			154.3	0.512987012987013	-	155.2	0.535483870967742	-				174.5	0.512987012987013	-
PZE_101187374	1	152.8	232513284	155.4	0.506024096385542	-				125.2	0.490066225165563	-	149.4	0.490066225165563	-				162.9	0.432835820895522	-
PZE_101187488	1	152.8	232527481																			154.3	0.509803921568627	-	155.2	0.532051282051282	-				174.5	0.509803921568627	-
PZE_101187496	1	152.8	232527769				151.7	0.507352941176471	-	125.2									162.9	0.439393939393939	-	154.3	0.526666666666667	-	155.2	0.535483870967742	-				174.5	0.516339869281046	-
PZE_101187682	1	152.9	232655108				151.7	0.507246376811594	-	125.2									162.9	0.432835820895522	-	154.3	0.512987012987013	-	155.2	0.532051282051282	-				174.5	0.512987012987013	-
PZE_101188060	1	153.4	233397207								0.480263157894737	-	149.9	0.480263157894737	-	153.1	0.422018348623853	-	162.9	0.430656934306569	-	155	0.506493506493506	-							175.8	0.512987012987013	-	135.9	0.626168224299065	**
PZE_101188202	1	153.5	233455298																						155.8	0.538461538461538	-							135.9	0.632075471698113	**
PZE_101188238	1	153.5	233456564																						155.8	0.541935483870968	-							135.9	0.626168224299065	**
PZE_101188659	1	154	234122190				153.1	0.548872180451128	-	125.2	0.496551724137931	-	150	0.496551724137931	-	153.1	0.433962264150943	-							155.8	0.552631578947368	-							135.9	0.705263157894737	***
PZE_101188800	1	154.1	234257728	157.4	0.512048192771084	-	153.1	0.533333333333333	-							153.1	0.412844036697248	-	162.9	0.427536231884058	-							170.1	0.503401360544218	-	175.8	0.509933774834437	-	135.9	0.619047619047619	*
PZE_101189231	1	154.5	234787209	158.1	0.520958083832335	-	153.5	0.532846715328467	-							153.1	0.420560747663551	-	162.9	0.427536231884058	-
PZE_101189246	1	154.6	234900313	158.1	0.518072289156627	-	153.5	0.529411764705882	-		0.463576158940397	-	151	0.463576158940397	-
PZE_101189418	1	154.7	235033125																									170.1	0.510344827586207	-	175.8	0.519736842105263	-	135.9	0.619047619047619	*
PZE_101189410	1	154.7	235036593	158.1	0.520958083832335	-	153.5	0.529411764705882	-		0.463576158940397	-	151	0.463576158940397	-										156.4	0.532051282051282	-	170.1	0.5	-	175.8	0.512987012987013	-
PZE_101189489	1	154.7	235099748	158.1	0.523809523809524	-	153.5	0.532846715328467	-		0.463576158940397	-	151	0.463576158940397	-										156.4	0.532051282051282	-	170.1	0.5	-	175.8	0.512987012987013	-
PZE_101189600	1	154.9	235366449	158.1	0.523809523809524	-	153.5	0.529411764705882	-		0.463576158940397	-	151	0.463576158940397	-										156.4	0.535483870967742	-							135.9	0.632075471698113	**
PZE_101189670	1	155	235448908	158.1	0.532467532467532	-				125.2						153.9	0.4	*							156.4	0.523489932885906	-	170.8	0.5	-	175.8	0.503355704697987	-
PZE_101189687	1	155	235487167	158.1	0.530120481927711	-	153.9	0.532846715328467	-		0.457516339869281	-	151	0.457516339869281	-
PZE_101189720	1	155	235489344	158.1	0.520958083832335	-	154.3	0.544117647058823	-		0.460526315789474	-	151	0.460526315789474	-										156.4	0.529032258064516	-	170.1	0.5	-	175.8	0.512987012987013	-
PZE_101189878	1	155.1	235667248	158.1	0.520958083832335	-	154.3	0.544117647058823	-							153.7	0.403669724770642	*	162.9	0.427536231884058	-				156.4	0.532051282051282	-	170.8	0.5	-	175.8	0.512987012987013	-
PZE_101189886	1	155.1	235668945	158.1	0.524096385542169	-	154.3	0.544117647058823	-							153.7	0.403669724770642	*	162.9	0.430656934306569	-				156.4	0.532051282051282	-	170.8	0.493243243243243	-	175.8	0.512987012987013	-
PZE_101190037	1	155.3	235864222								0.450331125827815	-	151	0.450331125827815	-	153.7	0.409090909090909	-	162.9	0.410071942446043	*
PZE_101190686	1	156	236819761																									173.6	0.493243243243243	-	175.8	0.516339869281046	-	135.9	0.626168224299065	**
PZE_101190721	1	156.1	236915800	158.8	0.511904761904762	-				125.2	0.464052287581699	-	151	0.464052287581699	-				163.5	0.431654676258993	-				158.3	0.551282051282051	-							135.9	0.626168224299065	**
PZE_101190832	1	156.1	236953405	158.8	0.511904761904762	-				125.9						153.7	0.405405405405405	*							158.3	0.551282051282051	-							135.9	0.626168224299065	**
PZE_101190874	1	156.2	237050851				155.3	0.547445255474453	-	125.2									163.5	0.428571428571429	-				158.3	0.551282051282051	-							137.8	0.60377358490566	*
PZE_101191080	1	156.5	237462210	159.2	0.530120481927711	-				125.2						154.3	0.414414414414414	-
PZE_101191483	1	156.6	237695174								0.486842105263158	-	152.3	0.486842105263158	-	155.9	0.396396396396396	*	163.9	0.435714285714286	-							174.3	0.482993197278912	-	175.8	0.512987012987013	-	138.8	0.60377358490566	*
PZE_101191574	1	156.7	237851426								0.486842105263158	-	152.3	0.486842105263158	-	155.4	0.410714285714286	-	163.9	0.442028985507246	-				159.6	0.538461538461538	-	174.3	0.486486486486487	-	175.8	0.512987012987013	-
PZE_101191608	1	156.8	237923644				156.7	0.568345323741007	-	128.6									163.9	0.442857142857143	-				159.6	0.538461538461538	-	174.3	0.493150684931507	-	175.8	0.516339869281046	-
PZE_101191790	1	156.8	237966141																						159.6	0.538461538461538	-	174.3	0.489795918367347	-	175.8	0.512987012987013	-
PZE_101191970	1	157.2	238427397				158.2	0.542857142857143	-	128.6									163.9	0.485714285714286	-
PZE_101192090	1	157.2	238542709	160.4	0.523809523809524	-				128.6						155.4	0.405405405405405	*							159.6	0.538461538461538	-							139.7	0.588785046728972	-
PZE_101192133	1	157.3	238604788	160.4	0.523809523809524	-				128.6						155.4	0.410714285714286	-
PZE_101192159	1	157.3	238607408	160.4	0.524096385542169	-				128.6						155.4	0.405405405405405	*							159.6	0.541935483870968	-	174.3	0.486486486486487	-	175.8	0.512987012987013	-
PZE_101192183	1	157.3	238624390																						159.6	0.538461538461538	-							139.7	0.588785046728972	-
PZE_101192259	1	157.4	238750301	160.4	0.524096385542169	-				128.6	0.48993288590604	-	152.3	0.48993288590604	-				163.9	0.452554744525547	-							175	0.5	-	176.5	0.503267973856209	-	139.7	0.594339622641509	-
PZE_101192272	1	157.4	238751026																									175	0.5	-	176.5	0.513157894736842	-	139.7	0.576923076923077	-
PZE_101192304	1	157.4	238752707	160.4	0.523809523809524	-	158.2	0.576642335766423	-		0.486842105263158	-	152.3	0.486842105263158	-
PZE_101192397	1	157.4	238817786																									175	0.496598639455782	-	176.5	0.509803921568627	-	139.7	0.580952380952381	-
PZE_101192449	1	157.5	238828011																									175	0.493243243243243	-	176.5	0.506493506493506	-	139.7	0.594339622641509	-
PZE_101192489	1	157.7	239104443																						159.6	0.538461538461538	-	175	0.493243243243243	-	176.5	0.506493506493506	-
PZE_101192567	1	157.7	239209614	160.4	0.526946107784431	-				128.6						155.4	0.421052631578947	-							159.6	0.538461538461538	-	175	0.493243243243243	-	176.5	0.506493506493506	-
PZE_101192576	1	157.7	239211167																						159.6	0.535483870967742	-	175	0.486111111111111	-	176.5	0.509803921568627	-
PZE_101192647	1	157.9	239384319																									175	0.493243243243243	-	176.5	0.509803921568627	-	139.7	0.588785046728972	-
PZE_101192715	1	157.9	239440080																									175	0.493243243243243	-	176.5	0.503267973856209	-	139.7	0.588785046728972	-
PZE_101192764	1	158	239535224																									175	0.496598639455782	-	176.5	0.509803921568627	-	139.7	0.588785046728972	-
PZE_101192859	1	158	239616009				158.6	0.583941605839416	*	129.6	0.5	-	153	0.5	-	155.4	0.410714285714286	-
PZE_101193013	1	158.2	239897744	160.8	0.529761904761905	-	158.6	0.583941605839416	*		0.496732026143791	-	153	0.496732026143791	-													175	0.493243243243243	-	177.2	0.512987012987013	-	140.6	0.579439252336449	-
PZE_101193425	1	158.5	240282219																									175	0.496598639455782	-	177.2	0.516339869281046	-	140.7	0.575471698113208	-
PZE_101193629	1	158.7	240467225																						160.2	0.535483870967742	-							140.7	0.584905660377358	-
PZE_101193678	1	158.7	240482483	161.2	0.529411764705882	-	159.5	0.565217391304348	-		0.509933774834437	-	153.3	0.509933774834437	-										160.2	0.529032258064516	-	175.7	0.479452054794521	-	177.2	0.512987012987013	-
PZE_101193799	1	158.8	240669914																						160.2	0.532051282051282	-							140.6	0.579439252336449	-
PZE_101194070	1	158.9	240866320	161.2	0.532934131736527	-				130.1						156.3	0.427272727272727	-										177.1	0.489655172413793	-	177.2	0.512987012987013	-	140.7	0.580952380952381	-
PZE_101194483	1	159.3	241359048				159.9	0.533834586466165	-	130.1									165.8	0.477272727272727	-				160.8	0.516339869281046	-	176.4	0.476190476190476	-	177.9	0.519480519480519	-
PZE_101194505	1	159.3	241368843																						160.8	0.525641025641026	-	176.4	0.476190476190476	-	177.9	0.516339869281046	-
PZE_101194730	1	159.4	241508255																						160.8	0.519480519480519	-	176.4	0.479452054794521	-	177.9	0.513157894736842	-
PZE_101194734	1	159.4	241508807				160.7	0.553956834532374	-	130.1	0.522875816993464	-	154	0.522875816993464	-	157.2	0.419642857142857	-							160.8	0.525641025641026	-	176.4	0.476190476190476	-	177.9	0.519480519480519	-
PZE_101194804	1	159.5	241609050				160.7	0.553956834532374	-	130.1									166.2	0.435114503816794	-				160.8	0.513157894736842	-	176.4	0.472602739726027	-	177.9	0.519480519480519	-
PZE_101194985	1	159.8	242080955				160.7	0.553956834532374	-	130.1	0.522875816993464	-	154	0.522875816993464	-	157.2	0.423423423423423	-
PZE_101195016	1	159.9	242148988																						160.8	0.529032258064516	-	176.4	0.476190476190476	-	177.9	0.519480519480519	-
PZE_101195059	1	159.9	242193121								0.522875816993464	-	154	0.522875816993464	-	157.2	0.419642857142857	-	165.8	0.452554744525547	-
PZE_101195252	1	160.2	242502707				161.1	0.546762589928058	-	130.1									165.8	0.448529411764706	-
PZE_101195315	1	160.2	242543658	162.3	0.51875	-				131.5						157.2	0.4	*
PZE_101195343	1	160.2	242580737	162.3	0.544378698224852	-				130.1						157.2	0.423423423423423	-
PZE_101195355	1	160.3	242683374	162.3	0.544378698224852	-				130.1						157.2	0.436363636363636	-
PZE_101195407	1	160.3	242719423				161.1	0.562043795620438	-	130.1	0.512987012987013	-	154.3	0.512987012987013	-	157.2	0.431192660550459	-							160.8	0.525641025641026	-	176.4	0.479166666666667	-	178.6	0.525974025974026	-
PZE_101195694	1	160.7	243216654				161.5	0.546099290780142	-	130.1									166.2	0.452554744525547	-				162.1	0.509677419354839	-	177.1	0.486486486486487	-	178.6	0.525974025974026	-
PZE_101195802	1	160.9	243462888								0.529411764705882	-	154.9	0.529411764705882	-	157.2	0.418181818181818	-	166.2	0.442028985507246	-				162.1	0.512820512820513	-	177.1	0.486486486486487	-	178.6	0.525974025974026	-
PZE_101195850	1	160.9	243485482				161.9	0.557142857142857	-	130.1	0.525974025974026	-	154.9	0.525974025974026	-	157.2	0.418181818181818	-										177.1	0.486486486486487	-	178.6	0.525974025974026	-	142.6	0.579439252336449	-
PZE_101195985	1	161	243655350	162.6	0.552941176470588	-	161.9	0.557142857142857	-		0.532467532467532	-	155.6	0.532467532467532	-										162.1	0.506493506493506	-	177.1	0.486486486486487	-	178.6	0.519736842105263	-
PZE_101196012	1	161	243700263				161.9	0.557142857142857	-	130.1	0.542483660130719	-	155.6	0.542483660130719	-	157.7	0.428571428571429	-							162.1	0.512820512820513	-	177.1	0.486486486486487	-	178.6	0.525974025974026	-
PZE_101196084	1	161.1	243813136	162.9	0.552941176470588	-	161.9	0.553191489361702	-		0.538961038961039	-	155.6	0.538961038961039	-										162.1	0.506493506493506	-	177.1	0.486486486486487	-	178.6	0.525974025974026	-
PZE_101196188	1	161.3	244071105	162.9	0.556213017751479	-				130.1						157.7	0.418181818181818	-							162.1	0.509677419354839	-	177.1	0.482993197278912	-	178.6	0.529411764705882	-
PZE_101196193	1	161.3	244072087				161.9	0.557142857142857	-	130.1	0.539473684210526	-	155.6	0.539473684210526	-	157.7	0.405405405405405	*
PZE_101196483	1	161.7	244515759				161.9	0.553191489361702	-	130.1									166.6	0.434782608695652	-
PZE_101196520	1	161.7	244595761	162.9	0.550295857988166	-	161.9	0.553191489361702	-		0.529032258064516	-	155.9	0.529032258064516	-													177.1	0.486486486486487	-	179.3	0.532467532467532	-	142.6	0.579439252336449	-
PZE_101196496	1	161.7	244605426								0.535483870967742	-	155.9	0.535483870967742	-	157.7	0.416666666666667	-	166.6	0.434782608695652	-
PZE_101196582	1	161.8	244636967								0.538961038961039	-	155.9	0.538961038961039	-	157.7	0.409090909090909	-	166.6	0.434782608695652	-				162.1	0.512820512820513	-	177.1	0.489795918367347	-	179.3	0.535947712418301	-
PZE_101196704	1	161.8	244756064	162.9	0.550295857988166	-	161.9	0.553191489361702	-							157.7	0.425925925925926	-	166.6	0.434782608695652	-				162.1	0.512820512820513	-	177.1	0.486486486486487	-	179.3	0.532467532467532	-
PZE_101196709	1	161.9	244826861																						162.1	0.516129032258065	-	177.1	0.486486486486487	-	179.3	0.532467532467532	-
PZE_101196829	1	162.1	245031660	162.9	0.550295857988166	-	161.9	0.553191489361702	-		0.532051282051282	-	155.9	0.532051282051282	-										162.1	0.512820512820513	-	177.1	0.486486486486487	-	180	0.538961038961039	-
PZE_101196856	1	162.1	245045530	163.2	0.553571428571429	-	161.9	0.553191489361702	-		0.538961038961039	-	155.9	0.538961038961039	-										162.1	0.512820512820513	-	177.1	0.489795918367347	-	180	0.535947712418301	-
PZE_101197018	1	162.2	245276040	163.2	0.556213017751479	-	161.9	0.556338028169014	-		0.538961038961039	-	155.9	0.538961038961039	-										162.1	0.516129032258065	-	177.1	0.489795918367347	-	180.7	0.545454545454545	-
PZE_101196940	1	162.3	245310887																									177.1	0.482993197278912	-	180.7	0.545454545454545	-	142.6	0.584905660377358	-
PZE_101197050	1	162.4	245479447																									177.1	0.482993197278912	-	180.7	0.545454545454545	-	142.6	0.579439252336449	-
PZE_101197298	1	162.6	245696328	163.7	0.55952380952381	-				130.6						157.7	0.409090909090909	-							162.7	0.506410256410256	-							143.5	0.570093457943925	-
PZE_101197293	1	162.6	245696480				162.6	0.561151079136691	-	130.1									167.5	0.427536231884058	-
PZE_101197402	1	162.6	245790961	164.1	0.560240963855422	-	163	0.553956834532374	-		0.519736842105263	-	157	0.519736842105263	-
PZE_101197472	1	162.7	245869612				163.3	0.557142857142857	-	130.6	0.52317880794702	-	157	0.52317880794702	-	158.8	0.411214953271028	-
PZE_101197668	1	162.8	245950108	164.1	0.562874251497006	-				131.5						158.8	0.420560747663551	-										177.8	0.493243243243243	-	180.7	0.545454545454545	-	144.4	0.560747663551402	-
PZE_101197686	1	162.8	245955573	164.1	0.550898203592814	-				131.5						158.8	0.407407407407407	-							165.3	0.506410256410256	-							144.4	0.571428571428571	-
PZE_101197699	1	162.8	245956750	164.1	0.562874251497006	-				131.5						158.8	0.415094339622642	-							165.9	0.516129032258065	-	177.8	0.493243243243243	-	180.7	0.545454545454545	-
PZE_101198001	1	163.1	246355359	164.4	0.541176470588235	-	163	0.55	-							159.3	0.401869158878505	*	169	0.431654676258993	-				165.9	0.503267973856209	-	177.8	0.489795918367347	-	180.7	0.542483660130719	-
PZE_101198020	1	163.1	246398782	164.4	0.545454545454545	-				131.5						159.3	0.405660377358491	-										177.8	0.503448275862069	-	180.7	0.549019607843137	-	144.4	0.548076923076923	-
PZE_101198037	1	163.1	246407047	164.4	0.538461538461538	-	163	0.55	-							159.3	0.394495412844037	*	169	0.440298507462687	-
PZE_101198038	1	163.1	246407120	164.4	0.529761904761905	-	163	0.55	-							159.3	0.388888888888889	*	169	0.420289855072464	-				165.9	0.512820512820513	-	177.8	0.496598639455782	-	180.7	0.549019607843137	-
PZE_101198043	1	163.1	246408164	164.4	0.584905660377358	*				131.5						159.3	0.401869158878505	*
PZE_101198050	1	163.1	246408610				163	0.55	-	131.5									169	0.434782608695652	-				165.9	0.512820512820513	-	177.8	0.493243243243243	-	180.7	0.549019607843137	-
PZE_101198224	1	163.2	246467917				164.4	0.553956834532374	-	132.3	0.519736842105263	-	157.4	0.519736842105263	-	160.5	0.407407407407407	-
PZE_101198252	1	163.2	246472571	164.1	0.55421686746988	-				132.3						160.5	0.405660377358491	-							166.5	0.506410256410256	-	178.5	0.5	-	180.7	0.545454545454545	-
PZE_101198337	1	163.2	246489208	164.6	0.544910179640719	-				132.3	0.513157894736842	-	157.8	0.513157894736842	-				169.7	0.452554744525547	-				166.5	0.503225806451613	-	178.5	0.496598639455782	-	180.7	0.545454545454545	-
PZE_101198371	1	163.2	246540866																						166.5	0.506410256410256	-	178.5	0.5	-	180.7	0.545454545454545	-
PZE_101198387	1	163.2	246546732	165	0.545454545454545	-	164.4	0.557971014492754	-		0.506666666666667	-	158.2	0.506666666666667	-
PZE_101198568	1	163.3	246710598				165.1	0.543478260869565	-	133.1	0.5	-	158.5	0.5	-	160.5	0.398058252427184	*							166.5	0.506410256410256	-							145.3	0.551401869158878	-
PZE_101198605	1	163.4	246723389				165.1	0.543478260869565	-	133.1	0.496688741721854	-	158.5	0.496688741721854	-	160.5	0.394230769230769	*
PZE_101198633	1	163.4	246811542				165.1	0.543478260869565	-	133.1									169.8	0.442028985507246	-				166.5	0.506410256410256	-							145.3	0.551401869158878	-
PZE_101198638	1	163.4	246815369				165.1	0.543478260869565	-	133.1									169.8	0.442028985507246	-
PZE_101198659	1	163.4	246820584																						167.1	0.512820512820513	-	179.2	0.506756756756757	-	180.7	0.549019607843137	-
PZE_101198751	1	163.7	247173318																						167.1	0.512820512820513	-	179.9	0.5	-	180.7	0.545454545454545	-
PZE_101198753	1	163.7	247173464																						167.1	0.509677419354839	-	179.9	0.503401360544218	-	180.7	0.545454545454545	-
PZE_101198781	1	163.9	247419009	165	0.548192771084337	-	165.5	0.536231884057971	-		0.5	-	158.5	0.5	-										167.1	0.512820512820513	-							145.3	0.551401869158878	-
PZE_101198839	1	164	247614969	165	0.550898203592814	-	165.5	0.532846715328467	-		0.5	-	158.5	0.5	-										167.1	0.512820512820513	-							145.3	0.551401869158878	-
PZE_101198848	1	164	247623427	165	0.545454545454545	-				133.1						160.5	0.398058252427184	*										179.9	0.5	-	180.7	0.545454545454545	-	145.3	0.551401869158878	-
PZE_101198850	1	164	247624116																						167.1	0.512820512820513	-							145.3	0.551401869158878	-
PZE_101198853	1	164.1	247624519				165.5	0.536231884057971	-	133.1	0.5	-	158.5	0.5	-	160.5	0.403846153846154	*										179.9	0.5	-	180.7	0.545454545454545	-	145.3	0.547169811320755	-
PZE_101198854	1	164.1	247624941				165.5	0.536231884057971	-	133.1	0.5	-	158.5	0.5	-	160.5	0.398058252427184	*							167.1	0.512820512820513	-	179.9	0.5	-	180.7	0.545454545454545	-
PZE_101199033	1	164.4	248124232				165.5	0.536231884057971	-	133.1	0.5	-	158.5	0.5	-	160.5	0.4	*							167.1	0.509677419354839	-	179.9	0.5	-	180.7	0.549019607843137	-
PZE_101199192	1	164.6	248321866																									180.6	0.493243243243243	-	180.7	0.545454545454545	-	145.3	0.551401869158878	-
PZE_101199628	1	164.9	248736328								0.503267973856209	-	158.5	0.503267973856209	-	161.5	0.4	*	169.8	0.446043165467626	-				167.1	0.516129032258065	-							145.3	0.552380952380952	-
PZE_101199598	1	164.9	248737375				165.9	0.532846715328467	-	133.1									169.8	0.442028985507246	-							180.6	0.493243243243243	-	181.4	0.551948051948052	-	145.3	0.551401869158878	-
PZE_101199832	1	165.2	249067639				165.9	0.529411764705882	-	133.1									169.7	0.451851851851852	-
PZE_101200220	1	165.5	249417407																									182	0.503401360544218	-	184.8	0.545454545454545	-	146.2	0.566037735849057	-
PZE_101200311	1	165.5	249428926																						169	0.519230769230769	-							146.2	0.560747663551402	-
PZE_101200344	1	165.5	249454889																						169	0.519230769230769	-							146.2	0.560747663551402	-
PZE_101203885	1	166	250090678																						169	0.519230769230769	-	182	0.506849315068493	-	186.1	0.545454545454545	-
PZE_101203624	1	166.2	250319139																									182.7	0.513513513513513	-	186.1	0.545454545454545	-	146.2	0.560747663551402	-
PZE_101201817	1	167.4	251826499	169.9	0.542168674698795	-				139.1						163.8	0.435185185185185	-				164.3	0.5	-	170.3	0.516129032258065	-				188.1	0.551948051948052	-
PZE_101201492	1	167.8	252339077				170.8	0.525547445255474	-	139.1									173.3	0.477611940298507	-
PZE_101201482	1	167.8	252359061								0.506944444444444	-	161.6	0.506944444444444	-	163.8	0.333333333333333	**	173.3	0.447154471544715	-
PZE_101201288	1	168.1	252736144				170.8	0.482758620689655	-	139.1	0.49685534591195	-	162	0.49685534591195	-	163.8	0.387931034482759	*				165	0.486842105263158	-	170.3	0.512987012987013	-				188.1	0.54	-
PZE_101201219	1	168.1	252800283																			165	0.493506493506494	-	170.3	0.516129032258065	-				188.1	0.551948051948052	-
PZE_101201202	1	168.1	252815586	170.2	0.532544378698225	-				139.1						163.8	0.44954128440367	-										186.9	0.527397260273973	-	188.1	0.549019607843137	-	149.1	0.551401869158878	-
PZE_101201013	1	168.4	253109684								0.532051282051282	-	162.2	0.532051282051282	-	164.7	0.444444444444444	-	173.7	0.463235294117647	-							186.9	0.527027027027027	-	188.1	0.551948051948052	-	149.1	0.556603773584906	-
PZE_101204621	1	168.6	253375312																						172.9	0.519230769230769	-	189	0.547297297297297	-	188.1	0.551948051948052	-
PZE_101204689	1	168.7	253503104	171.8	0.539393939393939	-				140.3						166.1	0.432692307692308	-							172.9	0.519230769230769	-							151	0.551401869158878	-
PZE_101204728	1	168.7	253505855																									189	0.554794520547945	-	190.1	0.56953642384106	-	151.9	0.519607843137255	-
PZE_101204999	1	168.8	253716559	172.1	0.535714285714286	-	175.8	0.474820143884892	-							166	0.441176470588235	-	175.8	0.455882352941176	-							189.7	0.554054054054054	-	190.1	0.555555555555556	-	151.9	0.537735849056604	-
PZE_101205031	1	168.8	253719662	172.1	0.538461538461538	-				140.3						166.1	0.432692307692308	-
PZE_101205235	1	169	253901998				176.2	0.464285714285714	-	140.3									175.8	0.451851851851852	-							191.1	0.587412587412587	*	190.8	0.565789473684211	-	151.9	0.543689320388349	-
PZE_101205273	1	169	253908305	172.1	0.532934131736527	-				140.3						166.3	0.442307692307692	-										191.1	0.561643835616438	-	190.8	0.562091503267974	-	151.9	0.548076923076923	-
PZE_101205523	1	169.3	254244186	172.4	0.541666666666667	-	176.2	0.455882352941176	-		0.51006711409396	-	165.1	0.51006711409396	-										176.9	0.519230769230769	-	191.8	0.571428571428571	-	190.8	0.562091503267974	-
PZE_101205591	1	169.3	254256049																						176.9	0.52258064516129	-	191.8	0.568493150684932	-	190.8	0.568627450980392	-
PZE_101205743	1	169.5	254534247								0.509933774834437	-	165.1	0.509933774834437	-	166.3	0.441176470588235	-	176.6	0.471014492753623	-
PZE_101206027	1	169.8	254890863	172.7	0.532934131736527	-				140.3	0.506578947368421	-	165.1	0.506578947368421	-				177	0.468085106382979	-				176.9	0.519230769230769	-	191.8	0.574324324324324	-	190.8	0.564935064935065	-
PZE_101206287	1	170.1	255317007				177.3	0.457142857142857	-	140.3	0.506578947368421	-	165.1	0.506578947368421	-	167	0.450980392156863	-							176.9	0.516129032258065	-	191.8	0.574324324324324	-	190.8	0.564935064935065	-
PZE_101206290	1	170.1	255317783																						176.9	0.516129032258065	-	191.8	0.591549295774648	*	190.8	0.565789473684211	-
PZE_101206982	1	170.8	256295120	172.7	0.529761904761905	-				140.3	0.509933774834437	-	165.1	0.509933774834437	-				177	0.478260869565217	-
PZE_101207067	1	171	256469982																									191.8	0.578231292517007	-	191.5	0.571428571428571	-	153.8	0.528301886792453	-
PZE_101207166	1	171	256489660				177.3	0.457142857142857	-	140.3									178.1	0.474452554744526	-
PZE_101207892	1	171.5	257206089				179	0.460431654676259	-	140.8									178.8	0.481751824817518	-							194.6	0.564625850340136	-	192.2	0.577922077922078	-	153.8	0.533333333333333	-
PZE_101207960	1	171.6	257324697	173.7	0.544378698224852	-				140.8	0.516556291390728	-	167.2	0.516556291390728	-				178.8	0.485294117647059	-
PZE_101208126	1	171.7	257487274				179	0.457142857142857	-	141.3	0.513333333333333	-	167.5	0.513333333333333	-	170.1	0.435643564356436	-
PZE_101208130	1	171.7	257489143								0.5	-	167.5	0.5	-	170.1	0.44	-	178.8	0.481751824817518	-							194.6	0.554794520547945	-	192.9	0.578947368421053	-	153.8	0.523809523809524	-
PZE_101208157	1	171.8	257577185								0.513333333333333	-	167.5	0.513333333333333	-	170.1	0.435643564356436	-	178.8	0.482014388489209	-							195.3	0.554054054054054	-	192.9	0.571428571428571	-	153.9	0.523364485981308	-
PZE_101208190	1	171.9	257674116								0.513333333333333	-	167.5	0.513333333333333	-	170.1	0.476190476190476	-	178.8	0.741935483870968	***
PZE_101208211	1	171.9	257736565								0.519736842105263	-	167.5	0.519736842105263	-	170.1	0.444444444444444	-	178.8	0.492753623188406	-
PZE_101208698	1	172.4	258353561								0.536423841059603	-	170	0.536423841059603	-	171.7	0.466019417475728	-	180.3	0.496402877697842	-
PZE_101208921	1	172.4	258435407				179.5	0.475177304964539	-	143.9	0.543624161073825	-	170	0.543624161073825	-	172.5	0.471698113207547	-										196.7	0.537414965986395	-	193.6	0.568627450980392	-	154.8	0.518867924528302	-
PZE_101209438	1	172.6	258690094																									198.1	0.555555555555556	-	193.6	0.564935064935065	-	154.8	0.514018691588785	-
PZE_101209497	1	172.7	258796503																									198.1	0.540540540540541	-	193.6	0.564935064935065	-	155.7	0.523364485981308	-
PZE_101210110	1	173.2	259380679																									198.8	0.547297297297297	-	193.6	0.564935064935065	-	155.7	0.523364485981308	-
PZE_101210226	1	173.3	259523885																									198.8	0.551020408163265	-	193.6	0.564935064935065	-	155.8	0.528301886792453	-
PZE_101210621	1	173.7	260144721				181.8	0.474820143884892	-	145.4									182.2	0.5	-							198.8	0.547297297297297	-	193.6	0.564935064935065	-	155.8	0.528846153846154	-
PZE_101210734	1	173.9	260338377				182.3	0.467153284671533	-	145.4									182.2	0.507246376811594	-							198.8	0.566433566433566	-	193.6	0.591836734693878	*	155.8	0.509615384615385	-
PZE_101210733	1	173.9	260338525				182.3	0.471014492753623	-	145.4									182.2	0.503597122302158	-
PZE_101210761	1	173.9	260449018				182.3	0.467153284671533	-	145.4									182.2	0.49645390070922	-
PZE_101211427	1	174.6	261408585																									198.8	0.547297297297297	-	194.3	0.57516339869281	-	157.7	0.523364485981308	-
PZE_101213233	1	176	263210544				184.5	0.471014492753623	-	146									184.1	0.492647058823529	-
PZE_101213494	1	176.3	263732110							146						176.4	0.472727272727273	-										198.8	0.547297297297297	-	195.6	0.584415584415584	*	160.6	0.495327102803738	-
PZE_101213501	1	176.3	263733683																									198.8	0.547297297297297	-	195.6	0.584415584415584	*	160.6	0.5	-
PZE_101213558	1	176.3	263740719				184.5	0.470588235294118	-	146									184.5	0.478260869565217	-
PZE_101213680	1	176.6	264094317																									198.8	0.547297297297297	-	195.6	0.584415584415584	*	160.6	0.495327102803738	-
PZE_101214116	1	176.9	264520117							146						177	0.467289719626168	-
PZE_101214118	1	176.9	264520194													177	0.467289719626168	-	185.6	0.489051094890511	-
PZE_101214133	1	176.9	264522231								0.564625850340136	-	174.1	0.564625850340136	-	177	0.467289719626168	-	185.6	0.473684210526316	-
PZE_101214250	1	177	264596664							146.6						177	0.472222222222222	-										198.8	0.554794520547945	-	196.3	0.590909090909091	*	160.6	0.490566037735849	-
PZE_101214344	1	177.2	264853733								0.561643835616438	-	174.1	0.561643835616438	-	177	0.462962962962963	-	185.6	0.485294117647059	-							198.8	0.547297297297297	-	196.3	0.588235294117647	*	160.6	0.495327102803738	-
PZE_101214376	1	177.2	264857518													177	0.462264150943396	-	185.6	0.489051094890511	-
PZE_101214418	1	177.2	264866209								0.564625850340136	-	174.1	0.564625850340136	-	177	0.472222222222222	-	185.6	0.489051094890511	-
PZE_101214480	1	177.2	264957465				186.3	0.448529411764706	-	146.6									185.6	0.488888888888889	-
PZE_101214787	1	177.6	265436521								0.578231292517007	-	174.7	0.578231292517007	-	177	0.462962962962963	-	185.6	0.492647058823529	-
PZE_101214818	1	177.6	265440855																									198.8	0.558620689655172	-	197	0.588235294117647	*	160.6	0.495327102803738	-
PZE_101215024	1	177.6	265523588							146.6						177	0.463636363636364	-
PZE_101215143	1	177.7	265655156																									199.5	0.554054054054054	-	197	0.584415584415584	*	162.5	0.5	-
PZE_101215382	1	178	266043904							146.6						177.5	0.481818181818182	-
PZE_101215424	1	178.1	266085207				188.5	0.452554744525547	-	146.6	0.576388888888889	-	174.7	0.576388888888889	-	177.4	0.472727272727273	-
PZE_101215699	1	178.3	266369422				188.5	0.451851851851852	-	147.2	0.579310344827586	-	175.2	0.579310344827586	-	177.5	0.481818181818182	-
PZE_101216412	1	179.1	267536610				188.5	0.452554744525547	-	147.2									188	0.481481481481481	-
PZE_101216445	1	179.2	267556399				188.5	0.448529411764706	-	147.2									188	0.489051094890511	-
PZE_101216533	1	179.2	267614926																									200.2	0.537931034482759	-	197.7	0.594771241830065	*	163.4	0.495238095238095	-
PZE_101216563	1	179.3	267804979				188.5	0.456521739130435	-	147.2									188	0.481481481481481	-							200.2	0.54421768707483	-	197.7	0.594771241830065	*	163.4	0.485981308411215	-
PZE_101216586	1	179.4	267862184																									200.2	0.547297297297297	-	197.7	0.590909090909091	*	163.4	0.490566037735849	-
PZE_101216827	1	179.4	267908158								0.576388888888889	-	175.6	0.576388888888889	-	178.6	0.454545454545455	-	189.8	0.477941176470588	-
PZE_101216889	1	179.5	267965807				188.5	0.452554744525547	-	148.4	0.586206896551724	*	175.6	0.586206896551724	*	178.6	0.464285714285714	-
PZE_101217024	1	179.6	268178334								0.579310344827586	-	176.1	0.579310344827586	-	180.1	0.432432432432432	-	190.7	0.492647058823529	-
PZE_101217291	1	179.9	268558410				189	0.467625899280576	-	148.4	0.585034013605442	*	176.1	0.585034013605442	*	180.1	0.441441441441441	-										200.9	0.561643835616438	-	197.7	0.590909090909091	*	164.3	0.471698113207547	-
PZE_101217415	1	180.1	268736375																									200.9	0.554054054054054	-	197.7	0.590909090909091	*	164.3	0.476635514018692	-
PZE_101217474	1	180.1	268814080				189	0.463235294117647	-	148.4	0.579310344827586	-	176.1	0.579310344827586	-	180.1	0.436363636363636	-										200.9	0.554054054054054	-	197.7	0.590909090909091	*	164.3	0.481132075471698	-
PZE_101217498	1	180.2	268878069				189	0.463235294117647	-	148.4	0.560810810810811	-	175.9	0.560810810810811	-	180.1	0.428571428571429	-										200.9	0.569444444444444	-	197.7	0.594771241830065	*	164.3	0.466666666666667	-
PZE_101217508	1	180.2	268881128								0.575342465753425	-	176.1	0.575342465753425	-	180.1	0.427272727272727	-	191.1	0.485294117647059	-
PZE_101217778	1	180.3	269026864								0.576388888888889	-	176.1	0.576388888888889	-	180.1	0.456310679611651	-	191.1	0.528455284552846	-							200.9	0.590909090909091	*	198.4	0.617021276595745	**	164.3	0.4375	-
PZE_101217824	1	180.3	269037450								0.574324324324324	-	176.1	0.574324324324324	-	180.6	0.445454545454545	-	191.1	0.489051094890511	-
PZE_101218080	1	180.4	269218944																									201.6	0.541095890410959	-	198.4	0.584415584415584	*	166.2	0.481132075471698	-
PZE_101219724	1	182	271126791	179.6	0.529411764705882	-				148.4	0.554054054054054	-	177.7	0.554054054054054	-				191.9	0.470588235294118	-
PZE_101219849	1	182.1	271236170								0.561643835616438	-	177.5	0.561643835616438	-	181.3	0.463636363636364	-	191.9	0.474452554744526	-
PZE_101219999	1	182.1	271341256	179.9	0.547058823529412	-	189.5	0.474820143884892	-							181.3	0.44954128440367	-	192.3	0.463235294117647	-							203	0.547297297297297	-	198.4	0.584415584415584	*	166.2	0.476635514018692	-
PZE_101220121	1	182.4	271681138	180.2	0.544910179640719	-	189.5	0.478571428571429	-							182	0.467889908256881	-	192.3	0.467153284671533	-							203	0.547945205479452	-	198.4	0.584415584415584	*	166.2	0.481132075471698	-
PZE_101220149	1	182.5	271749865	180.2	0.541176470588235	-	189.5	0.478571428571429	-							182.7	0.481818181818182	-	192.3	0.467153284671533	-
PZE_101220221	1	182.5	271762969																									203	0.547297297297297	-	198.4	0.584415584415584	*	166.2	0.481132075471698	-
PZE_101220286	1	182.5	271766981	180.2	0.526627218934911	-	189.5	0.482269503546099	-		0.567567567567568	-	177.9	0.567567567567568	-													203	0.541095890410959	-	198.4	0.584415584415584	*	166.2	0.481132075471698	-
PZE_101220301	1	182.5	271768436	180.2	0.538011695906433	-	189.5	0.478571428571429	-		0.560810810810811	-	177.9	0.560810810810811	-
PZE_101221207	1	183.1	272442638	180.5	0.529411764705882	-	189.5	0.485915492957746	-		0.564625850340136	-	177.9	0.564625850340136	-
PZE_101221171	1	183.1	272455215	180.5	0.523529411764706	-	189.5	0.478571428571429	-		0.56551724137931	-	177.9	0.56551724137931	-
PZE_101221319	1	183.2	272572756	180.5	0.541666666666667	-	189.5	0.478571428571429	-		0.547297297297297	-	178.4	0.547297297297297	-													203.7	0.547945205479452	-	200.4	0.559210526315789	-	166.2	0.485714285714286	-
PZE_101221377	1	183.2	272641978	180.5	0.535294117647059	-	189.5	0.478260869565217	-		0.554794520547945	-	178.4	0.554794520547945	-
PZE_101221583	1	183.4	272832610	180.5	0.524096385542169	-	189.5	0.492537313432836	-		0.570422535211268	-	178.4	0.570422535211268	-													203.7	0.577464788732394	-	200.4	0.595890410958904	*	166.2	0.450980392156863	-
PZE_101221555	1	183.4	272838112	180.5	0.533333333333333	-	189.5	0.485507246376812	-		0.558620689655172	-	178.4	0.558620689655172	-
PZE_101222116	1	183.8	273299369	180.5	0.526315789473684	-	189.5	0.478571428571429	-							183.7	0.467889908256881	-	193.2	0.467625899280576	-
PZE_101222195	1	183.9	273336453																									204.4	0.557823129251701	-	200.4	0.562091503267974	-	167.1	0.490566037735849	-
PZE_101222284	1	183.9	273375012																									205.1	0.554054054054054	-	200.4	0.568627450980392	-	167.1	0.485981308411215	-
PZE_101222419	1	184.2	273677932																									205.1	0.551020408163265	-	200.4	0.564935064935065	-	167.1	0.485981308411215	-
PZE_101223111	1	184.8	274417335								0.56551724137931	-	180	0.56551724137931	-	184.2	0.454545454545455	-	193.2	0.471428571428571	-
PZE_101223708	1	185.2	274853087																									205.8	0.547297297297297	-	200.4	0.564935064935065	-	167.1	0.481132075471698	-
PZE_101223850	1	185.3	274944997	180.9	0.538461538461538	-	190.6	0.5	-		0.572413793103448	-	180.9	0.572413793103448	-													205.8	0.547297297297297	-	200.4	0.568627450980392	-	167.1	0.485981308411215	-
PZE_101224017	1	185.4	274990688	180.9	0.570588235294118	-	191	0.463235294117647	-		0.555555555555556	-	181.6	0.555555555555556	-
PZE_101224367	1	185.4	275047964	180.9	0.538461538461538	-	192.6	0.471830985915493	-		0.585034013605442	*	182.2	0.585034013605442	*													206.5	0.540540540540541	-	202.4	0.558441558441558	-	168	0.481132075471698	-
PZE_101224439	1	185.5	275090882								0.585034013605442	*	182.2	0.585034013605442	*	184.8	0.463636363636364	-	193.7	0.471014492753623	-							206.5	0.540540540540541	-	203.7	0.558441558441558	-	168	0.476635514018692	-
PZE_101224534	1	185.6	275224350								0.573426573426573	-	182.2	0.573426573426573	-	184.8	0.444444444444444	-	193.7	0.463235294117647	-							206.5	0.540540540540541	-	203.7	0.558441558441558	-	168	0.481132075471698	-
PZE_101224937	1	186	275629239	180.9	0.52046783625731	-	192.6	0.475177304964539	-							184.8	0.454545454545455	-	193.7	0.467625899280576	-							207.2	0.534246575342466	-	203.7	0.56953642384106	-	168.9	0.461538461538462	-
PZE_101225068	1	186	275673776																									207.2	0.537414965986395	-	203.7	0.555555555555556	-	168.9	0.466666666666667	-
PZE_101225113	1	186	275682770								0.582191780821918	*	182.2	0.582191780821918	*	184.8	0.463636363636364	-	193.7	0.471014492753623	-							207.2	0.530612244897959	-	203.7	0.558441558441558	-	168.9	0.471698113207547	-
PZE_101225132	1	186	275689060	180.9	0.535714285714286	-	193.2	0.482269503546099	-		0.581081081081081	*	182.2	0.581081081081081	*													207.2	0.530612244897959	-	203.7	0.558441558441558	-	168.9	0.471698113207547	-
PZE_101225240	1	186.1	275705871								0.582191780821918	*	182.2	0.582191780821918	*	185.4	0.459459459459459	-	193.7	0.471014492753623	-
PZE_101225570	1	186.2	275866665																									207.2	0.533783783783784	-	203.7	0.558441558441558	-	168.9	0.467289719626168	-
PZE_101225664	1	186.3	275982300								0.564625850340136	-	183.6	0.564625850340136	-	185.4	0.454545454545455	-	195	0.485714285714286	-
PZE_101225728	1	186.5	276118719								0.568493150684932	-	184	0.568493150684932	-	185.4	0.444444444444444	-	195	0.482014388489209	-							207.2	0.527397260273973	-	203.7	0.552631578947368	-	168.9	0.471698113207547	-
PZE_101225822	1	186.6	276249995								0.575342465753425	-	184	0.575342465753425	-	185.4	0.454545454545455	-	195	0.485507246376812	-
PZE_101226427	1	186.8	276438097																									207.2	0.527397260273973	-	204.4	0.559210526315789	-	169.8	0.481132075471698	-
PZE_101226516	1	186.9	276539461																									207.2	0.533783783783784	-	204.4	0.564935064935065	-	169.8	0.476635514018692	-
PZE_101226633	1	187.1	276695830	182.2	0.542168674698795	-	193.2	0.475177304964539	-		0.567567567567568	-	184.4	0.567567567567568	-
PZE_101226725	1	187.2	276816355	182.2	0.544910179640719	-	193.2	0.471428571428571	-		0.56	-	184.4	0.56	-													207.2	0.533783783783784	-	204.4	0.564935064935065	-	169.8	0.476635514018692	-
PZE_101227048	1	187.4	276982100																									207.2	0.530612244897959	-	204.4	0.564935064935065	-	169.8	0.481132075471698	-
PZE_101227145	1	187.5	277151735	183.6	0.542682926829268	-	194.9	0.460431654676259	-		0.564625850340136	-	185.6	0.564625850340136	-
PZE_101227243	1	187.6	277227255	183.6	0.542682926829268	-	194.9	0.471428571428571	-		0.567567567567568	-	185.6	0.567567567567568	-
PZE_101228277	1	188.7	278195980																									208.6	0.52027027027027	-	204.4	0.564935064935065	-	172.7	0.467289719626168	-
PZE_101228519	1	188.9	278451399	183.9	0.530120481927711	-	194.9	0.468085106382979	-		0.561643835616438	-	185.6	0.561643835616438	-
PZE_101228665	1	189	278509581	183.9	0.530120481927711	-	194.9	0.460431654676259	-		0.567567567567568	-	185.6	0.567567567567568	-
PZE_101228961	1	189.1	278623502	184.3	0.542682926829268	-	195.3	0.460992907801418	-		0.557823129251701	-	186	0.557823129251701	-
PZE_101229107	1	189.2	278667820	184.3	0.542682926829268	-	195.3	0.453237410071942	-		0.554794520547945	-	186	0.554794520547945	-													208.6	0.523809523809524	-	204.4	0.564935064935065	-	174.6	0.448598130841121	-
PZE_101229026	1	189.2	278711657																									208.6	0.528169014084507	-	204.4	0.572368421052632	-	174.6	0.442307692307692	-
PZE_101229195	1	189.5	278908851	184.3	0.539877300613497	-	195.7	0.467625899280576	-		0.557823129251701	-	186	0.557823129251701	-													208.6	0.52027027027027	-	205.1	0.571428571428571	-	174.6	0.448598130841121	-
PZE_101229632	1	189.8	279178064	184.3	0.539393939393939	-	195.7	0.460431654676259	-							187.9	0.481818181818182	-	196.3	0.482014388489209	-							209.3	0.527027027027027	-	205.1	0.571428571428571	-	174.6	0.448598130841121	-
PZE_101229904	1	190	279413756	184.3	0.536585365853659	-	195.7	0.460431654676259	-							187.9	0.481818181818182	-	196.3	0.475177304964539	-							209.3	0.527027027027027	-	205.1	0.571428571428571	-	174.6	0.443396226415094	-
PZE_101230194	1	190.2	279566933	185.4	0.530487804878049	-	196	0.453237410071942	-		0.56551724137931	-	186.4	0.56551724137931	-
PZE_101230537	1	190.4	279679896	185.8	0.524390243902439	-	197.2	0.467625899280576	-							188.5	0.490909090909091	-	197.1	0.482014388489209	-
PZE_101231475	1	191.2	280342498	186.3	0.527272727272727	-	198.4	0.485507246376812	-		0.549295774647887	-	188.3	0.549295774647887	-
PZE_101231883	1	191.6	280706431	187.1	0.541666666666667	-	198.9	0.492753623188406	-		0.561151079136691	-	188.3	0.561151079136691	-
PZE_101232138	1	191.8	280831041																									214.9	0.531034482758621	-	211.4	0.562091503267974	-	176.5	0.467289719626168	-
PZE_101232381	1	191.9	280977734	188	0.547619047619048	-	199.7	0.507142857142857	-		0.542253521126761	-	189.7	0.542253521126761	-
PZE_101232549	1	192.1	281068865	188	0.541666666666667	-	199.7	0.507142857142857	-		0.553191489361702	-	189.7	0.553191489361702	-
PZE_101232969	1	192.2	281164488																									216.4	0.6171875	**	212	0.63768115942029	**	176.5	0.418367346938776	-
PZE_101233132	1	192.4	281321400	188.8	0.544910179640719	-	199.7	0.507142857142857	-		0.560283687943262	-	189.7	0.560283687943262	-										190.8	0.512820512820513	-	216.4	0.540540540540541	-	212	0.571428571428571	-
PZE_101233231	1	192.4	281334529	188.8	0.539393939393939	-	199.7	0.510791366906475	-		0.552447552447552	-	189.7	0.552447552447552	-										190.8	0.512820512820513	-							178.4	0.480769230769231	-
PZE_101233249	1	192.5	281400820	188.8	0.542682926829268	-	199.7	0.50354609929078	-		0.561151079136691	-	189.7	0.561151079136691	-
PZE_101233287	1	192.6	281516184																						190.8	0.512820512820513	-	217.1	0.547297297297297	-	212	0.57516339869281	-
PZE_101233364	1	192.6	281525435	188.8	0.548192771084337	-	199.7	0.5	-		0.541666666666667	-	189.7	0.541666666666667	-										190.8	0.512820512820513	-	217.1	0.551724137931034	-	212	0.571428571428571	-
PZE_101233418	1	192.7	281590394	189.2	0.527272727272727	-	200.2	0.507042253521127	-		0.563380281690141	-	189.7	0.563380281690141	-										190.8	0.509677419354839	-	217.1	0.547297297297297	-	212	0.571428571428571	-
PZE_101233856	1	192.9	281709453	189.9	0.536144578313253	-	201	0.51063829787234	-		0.535211267605634	-	189.7	0.535211267605634	-													217.1	0.534722222222222	-	212.7	0.564935064935065	-	180.3	0.490566037735849	-
PZE_101233861	1	192.9	281709732								0.527027027027027	-	189.7	0.527027027027027	-	193.9	0.459459459459459	-	200.4	0.482269503546099	-				190.8	0.512820512820513	-							180.3	0.490566037735849	-
PZE_101234638	1	193.9	282470846	190.6	0.515337423312883	-	201	0.510489510489511	-		0.538461538461538	-	190.7	0.538461538461538	-													219.9	0.560810810810811	-	214	0.564935064935065	-	181.3	0.476635514018692	-
PZE_101234718	1	193.9	282473715	190.6	0.515337423312883	-				151.3	0.548611111111111	-	190.7	0.548611111111111	-				201.2	0.460431654676259	-				191.4	0.519230769230769	-							182.2	0.471698113207547	-
PZE_101235865	1	195.2	283430713																						192.1	0.529032258064516	-	220.6	0.567567567567568	-	215.3	0.564935064935065	-
PZE_101236049	1	195.4	283545279	191.4	0.521212121212121	-	203.8	0.524822695035461	-		0.537931034482759	-	194	0.537931034482759	-										192.7	0.532051282051282	-	220.6	0.571428571428571	-	216	0.571428571428571	-
PZE_101236182	1	195.4	283602546	191.4	0.521212121212121	-				152.1						195.4	0.460176991150442	-
PZE_101236600	1	196.7	284500666	191.4	0.518292682926829	-				152.1						195.4	0.464285714285714	-
PZE_101236759	1	197.5	285049743	191.4	0.518292682926829	-				152.1						195.4	0.478260869565217	-										221.3	0.568493150684932	-	216	0.571428571428571	-	182.2	0.457142857142857	-
PZE_101237390	1	197.8	285217559				204.2	0.52112676056338	-	152.1									205.8	0.446808510638298	-				193.3	0.535483870967742	-	222	0.567567567567568	-	216.7	0.564935064935065	-
PZE_101237912	1	198.4	285640719				205.3	0.524475524475524	-	152.6	0.547297297297297	-	197.1	0.547297297297297	-	197.5	0.490909090909091	-
PZE_101239020	1	199.7	286453013				206	0.514084507042254	-	153.2									206.6	0.453900709219858	-				195.9	0.551282051282051	-	227	0.571428571428571	-	220.1	0.571428571428571	-
PZE_101239143	1	199.8	286511842	196.1	0.493975903614458	-	206	0.514084507042254	-							198.1	0.495412844036697	-	207.1	0.446808510638298	-				195.9	0.548387096774194	-	227	0.571428571428571	-	220.1	0.571428571428571	-
PZE_101239336	1	199.8	286529647	197.2	0.490909090909091	-				153.2	0.547297297297297	-	198.6	0.547297297297297	-				207.1	0.453237410071942	-				195.9	0.551282051282051	-	227	0.574324324324324	-	220.1	0.571428571428571	-
PZE_101239465	1	200	286667925	197.2	0.493975903614458	-				153.2	0.543624161073825	-	198.6	0.543624161073825	-				207.1	0.446808510638298	-				195.9	0.551282051282051	-	227.7	0.567567567567568	-	220.1	0.571428571428571	-
PZE_101240535	1	201.3	287472545	198.7	0.508982035928144	-				156.1						201	0.486486486486487	-
PZE_101241048	1	201.8	287804010	200.1	0.529411764705882	-	207.5	0.517730496453901	-		0.532894736842105	-	199.3	0.532894736842105	-
PZE_101241854	1	203.1	288559212																						204.2	0.538461538461538	-	229.8	0.564625850340136	-	223.5	0.555555555555556	-
PZE_101242093	1	203.4	288734333																						204.2	0.538461538461538	-	230.5	0.573426573426573	-	223.5	0.549019607843137	-
PZE_101242603	1	204	289110529	202.6	0.514970059880239	-	210.4	0.50354609929078	-		0.539473684210526	-	200.4	0.539473684210526	-
PZE_101242721	1	204.2	289238830				210.4	0.503597122302158	-	161.1	0.549019607843137	-	200.7	0.549019607843137	-	206	0.467289719626168	-
PZE_101242832	1	204.3	289271560	204.3	0.505952380952381	-	210.4	0.48936170212766	-		0.543046357615894	-	200.7	0.543046357615894	-
PZE_101242961	1	204.4	289337466	204.3	0.505952380952381	-	210.9	0.507142857142857	-		0.549668874172185	-	201	0.549668874172185	-										207.5	0.519230769230769	-	231.2	0.574324324324324	-	225.5	0.545454545454545	-
PZE_101242964	1	204.4	289338985	204.3	0.497005988023952	-	210.9	0.507142857142857	-		0.549668874172185	-	201	0.549668874172185	-
PZE_101243143	1	204.7	289548479	204.3	0.497005988023952	-	211.3	0.5	-							206	0.467289719626168	-	212.1	0.477941176470588	-
PZE_101243254	1	204.8	289572733																						208.1	0.525641025641026	-							191.4	0.457943925233645	-
PZE_101244041	1	206	290266128								0.54	-	202.4	0.54	-	207.2	0.457943925233645	-	213.4	0.471014492753623	-							232.6	0.560810810810811	-	225.5	0.542483660130719	-	192.3	0.467289719626168	-
PZE_101244291	1	206.3	290449014				213	0.482269503546099	-	162.4									214.2	0.485507246376812	-
PZE_101244344	1	206.3	290474156																						210	0.519230769230769	-							194.3	0.467289719626168	-
PZE_101244646	1	206.7	290687056				213	0.471014492753623	-	163	0.520547945205479	-	202.4	0.520547945205479	-	208.9	0.46078431372549	-							210	0.479166666666667	-							194.3	0.441176470588235	-
PZE_101246140	1	208.9	291954366				216.3	0.49645390070922	-	165.4	0.539473684210526	-	204.5	0.539473684210526	-	211.5	0.5	-
PZE_101246660	1	209.6	292340955	211.4	0.503067484662577	-	216.8	0.507042253521127	-		0.516339869281046	-	206.8	0.516339869281046	-
PZE_101247096	1	210.2	292674311																						217.6	0.529032258064516	-	238.3	0.547297297297297	-	231.7	0.555555555555556	-
PZE_101247830	1	211.3	293269638	213.3	0.484276729559748	-				170						216.5	0.413461538461538	-							221.6	0.512820512820513	-	238.3	0.547297297297297	-	233	0.538961038961039	-
PZE_101248001	1	211.4	293327617								0.492857142857143	-	208	0.492857142857143	-	216.6	0.401960784313726	*	223.9	0.449275362318841	-				221.6	0.512820512820513	-	238.3	0.555555555555556	-	233	0.542483660130719	-
PZE_101248008	1	211.4	293328637	213.7	0.481481481481481	-				170	0.503355704697987	-	208	0.503355704697987	-				223.9	0.452554744525547	-
PZE_101248317	1	211.7	293519813	215.6	0.484662576687117	-	222.7	0.485294117647059	-		0.5	-	208	0.5	-
PZE_101248473	1	211.9	293629690																						222.2	0.519230769230769	-	239	0.537414965986395	-	233	0.538961038961039	-
PZE_101248704	1	212	293647897								0.503355704697987	-	209.1	0.503355704697987	-	215.7	0.428571428571429	-	225.1	0.463235294117647	-
PZE_101249114	1	212.7	294084520								0.493243243243243	-	209.5	0.493243243243243	-	215.7	0.41747572815534	-	225.5	0.455882352941176	-				223.5	0.506410256410256	-							196.2	0.452830188679245	-
PZE_101249180	1	212.8	294100926								0.483221476510067	-	209.9	0.483221476510067	-	215.2	0.432692307692308	-	225.5	0.455882352941176	-				223.5	0.506410256410256	-							196.2	0.448598130841121	-
PZE_101249550	1	213.7	294637272				223.7	0.496350364963504	-	171.4									225.5	0.455882352941176	-				224.1	0.512820512820513	-	241.1	0.533783783783784	-	233	0.538961038961039	-
PZE_101249551	1	213.7	294638119																						224.1	0.522875816993464	-	241.1	0.564285714285714	-	233	0.560810810810811	-
PZE_101249607	1	213.9	294740025																						224.1	0.519736842105263	-							196.2	0.461538461538462	-
PZE_101249608	1	213.9	294740625																						224.1	0.512820512820513	-	241.1	0.533783783783784	-	233	0.538961038961039	-
PZE_101249703	1	214.2	294894670	217.2	0.49390243902439	-				171.4						215.2	0.436893203883495	-							224.1	0.512820512820513	-	241.1	0.533783783783784	-	233	0.538961038961039	-
PZE_101250840	1	215.4	295539238	219.9	0.5	-	224.2	0.5	-		0.468531468531469	-	213.2	0.468531468531469	-
PZE_101250881	1	215.5	295589536																									246.1	0.554054054054054	-	236.5	0.558441558441558	-	202.2	0.448598130841121	-
PZE_101251251	1	216	295876688																						227	0.525641025641026	-	246.1	0.557823129251701	-	236.5	0.558441558441558	-
PZE_101251367	1	216	295888639	221.3	0.50920245398773	-	224.6	0.507246376811594	-		0.452054794520548	-	213.9	0.452054794520548	-													247.5	0.554054054054054	-	236.5	0.558441558441558	-	204.2	0.429906542056075	-
PZE_101251539	1	216.3	296016145	221.3	0.50920245398773	-	224.6	0.507246376811594	-		0.452054794520548	-	213.9	0.452054794520548	-
PZE_101251928	1	216.7	296260464				225.9	0.5	-	175.8									231.3	0.444444444444444	-
PZE_101251998	1	217.3	296562815	221.3	0.515151515151515	-				175.8						225.1	0.383177570093458	*
PZE_101252072	1	217.4	296621512	221.3	0.521212121212121	-				175.8						225.1	0.394495412844037	*
PZE_101252431	1	217.6	296767385	221.7	0.512345679012346	-	225.9	0.489208633093525	-		0.45578231292517	-	215.7	0.45578231292517	-										227	0.516556291390728	-							205.1	0.439252336448598	-
PZE_101252359	1	217.6	296769802																			200.3	0.447368421052632	-	227	0.52258064516129	-	247.5	0.554054054054054	-				205.1	0.439252336448598	-
PZE_101253373	1	219.2	297607544	222.5	0.505882352941176	-	225.9	0.5	-							229.7	0.4	*	232.1	0.437037037037037	-							247.5	0.551020408163265	-	237.8	0.549019607843137	-	205.1	0.443396226415094	-
PZE_101254776	1	220.9	298580075	225.8	0.49390243902439	-	228.1	0.492957746478873	-		0.451388888888889	-	220.5	0.451388888888889	-										232.1	0.541935483870968	-							206.6	0.466019417475728	-
PZE_101255156	1	221.4	298823134																						232.1	0.538461538461538	-	251.2	0.52027027027027	-	243.3	0.542483660130719	-
PZE_101255854	1	222.2	299282713				228.9	0.492957746478873	-	187.2									234.8	0.466666666666667	-		0.450980392156863	-	234	0.519230769230769	-	251.9	0.530612244897959	-				207	0.439252336448598	-
PZE_101255981	1	222.4	299391725																				0.457516339869281	-	234	0.519230769230769	-	252.6	0.530612244897959	-				208	0.452830188679245	-
PZE_101256370	1	223.1	299750861																				0.428571428571429	-				252.6	0.533783783783784	-
PZE_101256470	1	223.4	299901103				229.7	0.5	-	188.7									236.8	0.474074074074074	-		0.428571428571429	-				252.6	0.530612244897959	-
PZE_101256641	1	223.6	300041086	231.5	0.494186046511628	-	229.7	0.5	-		0.442953020134228	-	228.9	0.442953020134228	-
PZE_101256851	1	224.1	300284644	231.5	0.494252873563218	-	230.1	0.510489510489511	-							236.8	0.414414414414414	-	236.8	0.474452554744526	-
PZE_101257022	1	224.4	300454962				230.1	0.510489510489511	-	188.7	0.44	-	228.9	0.44	-	236.8	0.418181818181818	-					0.422077922077922	-							246	0.555555555555556	-	210.9	0.457943925233645	-
PZE_101257104	1	224.7	300644232								0.436241610738255	-	228.9	0.436241610738255	-	236.8	0.419642857142857	-	236.8	0.474452554744526	-							252.6	0.533783783783784	-	246	0.551948051948052	-	210.9	0.452830188679245	-
PZE_101257120	1	224.8	300659104								0.432432432432432	-	228.9	0.432432432432432	-	236.8	0.39047619047619	*	236.8	0.466165413533835	-		0.436241610738255	-							246	0.559210526315789	-	210.9	0.457142857142857	-
PZE_101257177	1	224.9	300741199				230.1	0.513888888888889	-	188.7	0.442953020134228	-	228.9	0.442953020134228	-	236.8	0.414414414414414	-
PZE_101257184	1	224.9	300742177																									252.6	0.533783783783784	-	246	0.551948051948052	-	210.9	0.457943925233645	-
PZE_101257235	1	225	300799806				230.1	0.513888888888889	-	188.7	0.443708609271523	-	228.9	0.443708609271523	-	236.8	0.414414414414414	-										252.6	0.533783783783784	-	246	0.551948051948052	-	210.9	0.452830188679245	-
PZE_101257244	1	225	300801437				230.1	0.513888888888889	-	188.7	0.44	-	228.9	0.44	-	236.8	0.414414414414414	-
PZE_101257322	1	225.2	300869242				230.1	0.513888888888889	-	188.7	0.437086092715232	-	228.9	0.437086092715232	-	236.8	0.414414414414414	-
PZE_101257300	1	225.3	300926871				230.1	0.517482517482518	-	188.7	0.163461538461538	***	228.9	0.163461538461538	***	237.5	0.144578313253012	***
PZE_101257420	1	225.7	301155306	231.8	0.5	-				188.7						236.8	0.414414414414414	-
PZE_102000004	2	0	10913	0	0.509090909090909	-	0	0.381294964028777	**							-0.9	0.495495495495495	-	-2	0.455882352941176	-				-1.3	0.541935483870968	-				0	0.545454545454545	-
PZE_102000094	2	0.4	161432																						-1.3	0.544871794871795	-							-0.9	0.523364485981308	-
PZE_102000151	2	0.7	275341	0	0.503067484662577	-	0	0.384057971014493	**		0.486842105263158	-	-3.8	0.486842105263158	-
PZE_102000406	2	1.8	723330	0	0.506024096385542	-	0	0.384057971014493	**							-0.5	0.473214285714286	-	-1.9	0.445255474452555	-
PZE_102000441	2	1.9	750594								0.490196078431373	-	-4.2	0.490196078431373	-	-0.5	0.482142857142857	-	-2	0.452554744525547	-
PZE_102000584	2	2.2	851161								0.487012987012987	-	-4.2	0.487012987012987	-	0	0.477477477477477	-	-2	0.455882352941176	-				-1.3	0.544871794871795	-							0	0.532710280373832	-
PZE_102000699	2	2.4	935365																						-1.3	0.544871794871795	-				0	0.556291390728477	-
PZE_102000731	2	2.4	951391	0.3	0.517857142857143	-	0	0.384057971014493	**		0.483660130718954	-	-4.2	0.483660130718954	-
PZE_102000839	2	2.9	1137333																						-1.3	0.544871794871795	-							0	0.528301886792453	-
PZE_102000848	2	2.9	1139616	0.3	0.514970059880239	-	0	0.386861313868613	**		0.490066225165563	-	-4.2	0.490066225165563	-
PZE_102001095	2	3.1	1207716																						-1.3	0.544871794871795	-							0	0.537735849056604	-
PZE_102002451	2	4.6	1814888								0.496774193548387	-	-0.3	0.496774193548387	-	8.4	0.495495495495495	-	0	0.471014492753623	-
PZE_102002492	2	4.7	1824359								0.496774193548387	-	-0.3	0.496774193548387	-	8.4	0.5	-	0	0.471428571428571	-	-1.3	0.516339869281046	-	0	0.532051282051282	-				2.7	0.526315789473684	-
PZE_102003082	2	5.2	2020244	5.7	0.512345679012346	-	1.1	0.371428571428571	**							8.4	0.5	-	1.2	0.478260869565217	-	0	0.519480519480519	-	0	0.529411764705882	-				2.7	0.516339869281046	-
PZE_102003235	2	5.2	2041151	5.7	0.509316770186335	-	1.9	0.378571428571429	**		0.493333333333333	-	0	0.493333333333333	-
PZE_102004688	2	6.4	2496117																									-2.1	0.459459459459459	-	5.4	0.506493506493506	-	5.9	0.6	*
PZE_102005843	2	8	3112361	12.6	0.515337423312883	-	5	0.411347517730496	*		0.533333333333333	-	6.7	0.533333333333333	-							5	0.522875816993464	-				0	0.45578231292517	-
PZE_102006128	2	8.2	3226523	13	0.530864197530864	-	5	0.414285714285714	*		0.536912751677852	-	6.7	0.536912751677852	-										6.1	0.525641025641026	-	0.7	0.459459459459459	-	5.4	0.506493506493506	-
PZE_102006148	2	8.3	3229157	13	0.530864197530864	-	5	0.420289855072464	-		0.530612244897959	-	6.7	0.530612244897959	-
PZE_102006385	2	8.6	3379386								0.54	-	7.1	0.54	-	16.3	0.508771929824561	-	10	0.489208633093525	-
PZE_102006513	2	8.7	3391541								0.523809523809524	-	7.5	0.523809523809524	-	17.6	0.5	-	10.9	0.5	-				6.1	0.525641025641026	-							5.9	0.566037735849057	-
PZE_102007336	2	9.4	3698407	15.8	0.537037037037037	-	8.1	0.405797101449275	*							19	0.504587155963303	-	11.9	0.477611940298507	-										10.2	0.5	-	7.8	0.588785046728972	-
PZE_102007366	2	9.5	3735379	16.1	0.546583850931677	-	8.1	0.401459854014599	*							19	0.5	-	11.9	0.484848484848485	-	6.5	0.52027027027027	-	8.7	0.516129032258065	-				10.2	0.5	-
PZE_102007609	2	9.9	3859393																						9.4	0.529411764705882	-				10.2	0.5	-
PZE_102009755	2	11.2	4365980								0.472972972972973	-	14.6	0.472972972972973	-	22.5	0.431192660550459	-	16.7	0.521428571428571	-				12.7	0.512820512820513	-	7.3	0.466216216216216	-	10.9	0.493506493506494	-
PZE_102009795	2	11.2	4371417								0.472972972972973	-	14.6	0.472972972972973	-	22.5	0.431192660550459	-	16.7	0.521428571428571	-				12.7	0.516129032258065	-							8.7	0.60377358490566	*
PZE_102011551	2	13.4	5229368	20.8	0.582822085889571	*	12.5	0.431654676258993	-							24.7	0.427272727272727	-	19.2	0.535211267605634	-										12.9	0.512987012987013	-	10.8	0.616822429906542	*
PZE_102011868	2	13.9	5425222	21.5	0.578313253012048	*	13	0.434782608695652	-		0.503267973856209	-	17.2	0.503267973856209	-													10.1	0.469387755102041	-	13.6	0.519480519480519	-	10.8	0.613207547169811	*
PZE_102012134	2	14.1	5506436																			16.2	0.525974025974026	-	14	0.512820512820513	-				13.6	0.519480519480519	-
PZE_102013873	2	15.3	5998181	22.8	0.573170731707317	-	15.4	0.456521739130435	-		0.5	-	19	0.5	-							17.9	0.390243902439024	*							14.9	0.39344262295082	*	12	0.613207547169811	*
PZE_102014011	2	15.3	6005407	23.2	0.574074074074074	-	15.4	0.456521739130435	-		0.5	-	19	0.5	-										18	0.525641025641026	-							12	0.607476635514019	*
PZE_102014212	2	15.4	6037602	23.9	0.574074074074074	-	15.4	0.460431654676259	-		0.490066225165563	-	19.3	0.490066225165563	-							19	0.512987012987013	-	18	0.525641025641026	-				14.9	0.519480519480519	-
PZE_102015152	2	16.5	6458762																			19	0.512987012987013	-				14.3	0.47972972972973	-
PZE_102016046	2	17.6	6915276																									17.1	0.503496503496504	-	19.7	0.519736842105263	-	16.5	0.605769230769231	*
PZE_102016464	2	18	7047188	27.5	0.585365853658537	*	18	0.432624113475177	-							32.3	0.490909090909091	-	25.9	0.485714285714286	-	23.2	0.5	-				15.7	0.47972972972973	-
PZE_102016761	2	18.4	7217799																									17.1	0.496598639455782	-	19.7	0.512987012987013	-
PZE_102016867	2	18.5	7267024	28.2	0.59375	*	18.7	0.431654676258993	-							32.3	0.486238532110092	-	26.3	0.5	-
PZE_102017134	2	18.9	7425875																									17.1	0.493243243243243	-	19.7	0.512987012987013	-	16.5	0.616822429906542	*
PZE_102017308	2	19.4	7622833								0.513333333333333	-	22.7	0.513333333333333	-	32.3	0.486238532110092	-	26.3	0.492857142857143	-
PZE_102017304	2	19.4	7623080								0.513333333333333	-	22.7	0.513333333333333	-	32.3	0.481481481481481	-	26.3	0.492857142857143	-							17.1	0.496598639455782	-	19.7	0.516339869281046	-	16.5	0.619047619047619	*
PZE_102017300	2	19.4	7625747																									17.1	0.493243243243243	-	19.7	0.512987012987013	-	16.5	0.616822429906542	*
PZE_102017443	2	19.5	7665252																									17.1	0.493243243243243	-	19.7	0.512987012987013	-	16.5	0.616822429906542	*
PZE_102017798	2	20.3	7950855	29.8	0.582822085889571	*	19.8	0.45	-							32.8	0.481818181818182	-	28	0.507246376811594	-							17.8	0.5	-	21.7	0.506493506493506	-	16.5	0.616822429906542	*
PZE_102017883	2	20.3	7954053								0.527027027027027	-	24.8	0.527027027027027	-	32.8	0.495412844036697	-	28	0.507352941176471	-
PZE_102017964	2	21.1	8279264	29.8	0.596273291925466	*	19.8	0.446043165467626	-		0.537414965986395	-	24.8	0.537414965986395	-
PZE_102018005	2	21.1	8287941								0.531034482758621	-	24.8	0.531034482758621	-	33.5	0.466666666666667	-	28	0.496240601503759	-
PZE_102018300	2	22.3	8781646	30.2	0.602484472049689	**	20.2	0.442028985507246	-		0.516778523489933	-	25.7	0.516778523489933	-													18.5	0.493243243243243	-	21.7	0.5	-	19.4	0.626168224299065	**
PZE_102018303	2	22.3	8783228	30.2	0.60625	**	20.2	0.438848920863309	-							33.3	0.445544554455446	-	28	0.375	**
PZE_102018561	2	22.5	8865204								0.5	-	25.7	0.5	-	33.4	0.476190476190476	-	28	0.45	-							18.5	0.544776119402985	-	21.7	0.52	-	19.4	0.578947368421053	-
PZE_102019019	2	22.9	9003933																									18.5	0.486301369863014	-	22.4	0.512987012987013	-	19.4	0.622641509433962	*
PZE_102019210	2	23.1	9098932																						21.3	0.544871794871795	-	18.5	0.493243243243243	-	23.1	0.506493506493506	-
PZE_102019344	2	23.2	9121506								0.513157894736842	-	28.2	0.513157894736842	-	37.3	0.508928571428571	-	28.6	0.514925373134328	-
PZE_102020743	2	24.1	9504052	34.9	0.55625	-				-1.9						38.8	0.545454545454545	-							22.6	0.557692307692308	-	22	0.479166666666667	-	26.8	0.490066225165563	-
PZE_102021389	2	25.3	9971514	35.7	0.578616352201258	*				0	0.513157894736842	-	29	0.513157894736842	-				32.8	0.536764705882353	-
PZE_102021398	2	25.3	9972670				27.3	0.455882352941176	-	0									32.8	0.54014598540146	-				23.2	0.561290322580645	-	22.7	0.47972972972973	-	26.8	0.480263157894737	-
PZE_102021400	2	25.3	9973084				27.3	0.459259259259259	-	0	0.509803921568627	-	29	0.509803921568627	-	39.8	0.52212389380531	-							23.2	0.567741935483871	-	22.7	0.47972972972973	-	26.8	0.490196078431373	-
PZE_102023608	2	27.9	11053415								0.510344827586207	-	31.8	0.510344827586207	-	43.1	0.558558558558559	-	34.1	0.536231884057971	-
PZE_102023677	2	28.1	11134513	37.5	0.552795031055901	-	30.4	0.462686567164179	-							43.1	0.55045871559633	-	34.1	0.532374100719424	-
PZE_102023745	2	28.3	11201927																									24.8	0.486486486486487	-	30.5	0.480263157894737	-	29.5	0.616822429906542	*
PZE_102024868	2	29.4	11666671																									27.6	0.517006802721088	-	33.9	0.480519480519481	-	32.1	0.626168224299065	**
PZE_102025589	2	29.9	11884601																			29.4	0.496732026143791	-				29	0.493150684931507	-
PZE_102025619	2	30.1	11946310																			29.4	0.493506493506494	-				29	0.5	-
PZE_102026049	2	30.4	12066900																			30.7	0.493506493506494	-							34.6	0.486666666666667	-	34	0.627450980392157	*
PZE_102027614	2	32.1	12804354	44.4	0.571428571428571	-				18.1	0.510204081632653	-	36.2	0.510204081632653	-				40.2	0.521428571428571	-	33.6	0.493506493506494	-	36.1	0.541935483870968	-				36.6	0.503311258278146	-
PZE_102027971	2	32.9	13154161	44.4	0.811965811965812	***				18.1						50.2	0.783132530120482	***							36.1	0.538961038961039	-							34	0.644859813084112	**
PZE_102028032	2	33.2	13283138	44.4	0.576687116564417	-				18.1	0.513698630136986	-	36.2	0.513698630136986	-				40.2	0.525179856115108	-	33.6	0.493506493506494	-							36.6	0.493506493506494	-	34	0.644859813084112	**
PZE_102028039	2	33.2	13284840	44.4	0.579268292682927	*				18.1						50.2	0.567567567567568	-				33.6	0.496732026143791	-							36.6	0.493506493506494	-	34	0.641509433962264	**
PZE_102028040	2	33.2	13284871	44.4	0.582822085889571	*				18.1						50.2	0.572727272727273	-
PZE_102028051	2	33.2	13285498	44.4	0.582822085889571	*				18.1						50.2	0.584070796460177	-
PZE_102028584	2	33.4	13382024								0.541666666666667	-	37.4	0.541666666666667	-	50.2	0.584070796460177	-	41	0.517985611510791	-	34.9	0.506493506493506	-				29	0.496598639455782	-
PZE_102029061	2	33.8	13556002	45.6	0.571428571428571	-	43.2	0.447761194029851	-		0.524475524475524	-	37.8	0.524475524475524	-
PZE_102029739	2	34.5	13863843	46.3	0.552795031055901	-	44	0.437037037037037	-							52.2	0.576576576576577	-	44.2	0.521739130434783	-
PZE_102029773	2	34.5	13864569								0.542857142857143	-	37.8	0.542857142857143	-	52.2	0.594594594594595	*	44.2	0.525547445255474	-	37.2	0.496688741721854	-							37.9	0.496688741721854	-	41	0.628571428571429	**
PZE_102029967	2	35.1	14107738								0.52027027027027	-	37.8	0.52027027027027	-	52.2	0.578947368421053	-	44.2	0.521739130434783	-	39.1	0.493506493506494	-	37.5	0.535483870967742	-				37.9	0.506493506493506	-
PZE_102030524	2	35.5	14267707	47.4	0.573170731707317	-	45	0.462121212121212	-		0.526666666666667	-	38.5	0.526666666666667	-							39.8	0.487012987012987	-				32.5	0.52027027027027	-
PZE_102030702	2	35.6	14338074	47.4	0.56441717791411	-	45	0.455223880597015	-							53.9	0.585585585585586	-	46.6	0.532846715328467	-	40.4	0.493506493506494	-	38.8	0.538461538461538	-				38.6	0.512987012987013	-
PZE_102031276	2	36.1	14549262								0.510344827586207	-	38.9	0.510344827586207	-	53.9	0.576576576576577	-	46.6	0.529850746268657	-	40.4	0.496732026143791	-	38.8	0.538461538461538	-	33.2	0.534722222222222	-				41.1	0.613207547169811	*
PZE_102031753	2	36.6	14799999	48.9	0.573170731707317	-	45	0.451127819548872	-							53.9	0.581818181818182	-	47.9	0.54014598540146	-	41.1	0.487012987012987	-	39.4	0.548387096774194	-				38.6	0.509803921568627	-
PZE_102031880	2	36.8	14891011																			41.1	0.486666666666667	-				37.5	0.527777777777778	-
PZE_102032169	2	37.1	15018775																						40	0.551282051282051	-							41.2	0.616822429906542	*
PZE_102032198	2	37.1	15022377																						40	0.551282051282051	-							41.1	0.613207547169811	*
PZE_102032234	2	37.1	15025309	49.2	0.567073170731707	-	46	0.466666666666667	-							55	0.559633027522936	-	48.5	0.554744525547445	-							38.2	0.533783783783784	-	40.6	0.506493506493506	-	41.2	0.616822429906542	*
PZE_102032550	2	37.6	15246819	49.2	0.572289156626506	-	46	0.463768115942029	-							55.5	0.5625	-	48.5	0.554744525547445	-
PZE_102032700	2	37.8	15343099	49.2	0.56969696969697	-	46	0.467153284671533	-							55.5	0.54954954954955	-	49	0.558823529411765	-
PZE_102033041	2	38.3	15577480	49.2	0.567073170731707	-	46.4	0.481751824817518	-							56	0.563636363636364	-	49.5	0.566176470588235	-
PZE_102033133	2	38.6	15685789																									38.9	0.540540540540541	-	40.6	0.506493506493506	-	41.2	0.616822429906542	*
PZE_102033535	2	39.2	15969866	49.6	0.570552147239264	-	46.4	0.466666666666667	-							57.2	0.54954954954955	-	49.5	0.566176470588235	-
PZE_102033615	2	39.2	15979202																						42.7	0.538461538461538	-	39.6	0.533783783783784	-	40.6	0.506493506493506	-
PZE_102033966	2	39.3	16021625	50.1	0.585365853658537	*	46.6	0.451851851851852	-							57.2	0.558558558558559	-	50.5	0.58273381294964	-				42.7	0.535483870967742	-							42.1	0.607476635514019	*
PZE_102034911	2	40.4	16546630																									40.3	0.527027027027027	-	40.6	0.506493506493506	-	42.1	0.607476635514019	*
PZE_102034918	2	40.4	16547063	50.1	0.585365853658537	*	46.7	0.481751824817518	-		0.549668874172185	-	44.7	0.549668874172185	-													40.3	0.527397260273973	-	40.6	0.509933774834437	-	42.1	0.60952380952381	*
PZE_102035774	2	41.2	16933630								0.553333333333333	-	46.9	0.553333333333333	-	57.2	0.557522123893805	-	52.4	0.58695652173913	*							45.2	0.547297297297297	-	42.6	0.487012987012987	-	44	0.626168224299065	**
PZE_102035884	2	41.2	16941305	53.3	0.568047337278107	-	48.9	0.474820143884892	-		0.550335570469799	-	46.9	0.550335570469799	-										47.3	0.532051282051282	-							44	0.626168224299065	**
PZE_102035948	2	41.5	17091639																						47.3	0.532051282051282	-	45.2	0.547945205479452	-	42.6	0.490196078431373	-
PZE_102036006	2	41.5	17100186																						47.3	0.535483870967742	-	45.2	0.551020408163265	-	42.6	0.483660130718954	-
PZE_102036427	2	42.4	17544233	53.3	0.562874251497006	-	48.9	0.474820143884892	-							57.8	0.544642857142857	-	52.9	0.572463768115942	-				49.2	0.538461538461538	-							44	0.626168224299065	**
PZE_102037030	2	42.9	17798280								0.529801324503311	-	47.8	0.529801324503311	-	58.3	0.535714285714286	-	54	0.552238805970149	-							45.9	0.555555555555556	-	43.3	0.496688741721854	-	44	0.622641509433962	*
PZE_102037260	2	43.1	17903733																												43.3	0.493506493506494	-	44	0.626168224299065	**
PZE_102037297	2	43.3	17987600								0.557046979865772	-	49.7	0.557046979865772	-	58.7	0.540540540540541	-	54.5	0.558823529411765	-							45.9	0.54421768707483	-	43.3	0.493506493506494	-	44	0.626168224299065	**
PZE_102037312	2	43.3	17997157								0.557046979865772	-	49.7	0.557046979865772	-	58.7	0.557522123893805	-	54.5	0.565217391304348	-
PZE_102037347	2	43.3	18002381	54.3	0.5	-	49.2	0.514084507042254	-		0.593548387096774	*	49.7	0.593548387096774	*
PZE_102037401	2	43.5	18072699								0.554054054054054	-	49.7	0.554054054054054	-	58.3	0.535087719298246	-	54.5	0.558823529411765	-				49.8	0.532051282051282	-	45.9	0.54421768707483	-	43.3	0.493506493506494	-
PZE_102037684	2	43.6	18120475								0.551020408163265	-	49	0.551020408163265	-	58.3	0.526315789473684	-	54.5	0.554744525547445	-				49.8	0.532467532467532	-							44	0.626168224299065	**
PZE_102037650	2	43.6	18131875																						49.8	0.532051282051282	-							44	0.622641509433962	*
PZE_102037806	2	43.7	18207807																									46.1	0.537931034482759	-	44	0.5	-	44	0.632075471698113	**
PZE_102037839	2	43.7	18210271																						50.4	0.538961038961039	-							44	0.644230769230769	**
PZE_102038375	2	44.3	18511521	55.5	0.597560975609756	*	49.9	0.459259259259259	-							58.3	0.546296296296296	-	55.4	0.571428571428571	-				51.7	0.543624161073825	-	45.2	0.551724137931034	-	46	0.52027027027027	-
PZE_102038533	2	44.5	18621245	55.7	0.602409638554217	**	50.3	0.463235294117647	-		0.52	-	52.1	0.52	-										51.7	0.525641025641026	-				46.7	0.5	-
PZE_102038543	2	44.5	18622594	55.5	0.593939393939394	*	50.3	0.467153284671533	-		0.526666666666667	-	52.1	0.526666666666667	-
PZE_102038619	2	44.7	18707380	55.5	0.598765432098765	*	50.3	0.467625899280576	-		0.513157894736842	-	52.1	0.513157894736842	-										51.7	0.525641025641026	-				46.7	0.496732026143791	-
PZE_102038770	2	44.9	18815703																						51.7	0.52258064516129	-				46.7	0.496732026143791	-
PZE_102038837	2	45.3	19037221	55.9	0.607361963190184	**	50.3	0.470588235294118	-							58.3	0.539823008849557	-	55.4	0.576642335766423	-				51.7	0.525641025641026	-							44.9	0.635514018691589	**
PZE_102039059	2	45.6	19197584								0.520547945205479	-	53.5	0.520547945205479	-	59.3	0.535714285714286	-	56.7	0.57037037037037	-										47.4	0.506493506493506	-	45.8	0.626168224299065	**
PZE_102039096	2	45.6	19200456																						51.7	0.525641025641026	-							45.8	0.626168224299065	**
PZE_102039168	2	45.7	19258543																						51.7	0.525641025641026	-							45.8	0.626168224299065	**
PZE_102039358	2	45.8	19282682																						51.7	0.525641025641026	-				47.4	0.506493506493506	-
PZE_102039435	2	45.8	19325469								0.526666666666667	-	53.5	0.526666666666667	-	59.3	0.535714285714286	-	56.7	0.573529411764706	-							45.9	0.540540540540541	-	47.4	0.506493506493506	-	45.8	0.626168224299065	**
PZE_102039443	2	45.8	19326013																						52.3	0.512987012987013	-							45.8	0.632075471698113	**
PZE_102039583	2	46	19432056																						52.3	0.519230769230769	-				48.7	0.506493506493506	-
PZE_102039584	2	46	19432088																						52.3	0.519230769230769	-							45.8	0.626168224299065	**
PZE_102039656	2	46.1	19443900																						52.3	0.519230769230769	-							45.8	0.626168224299065	**
PZE_102039692	2	46.1	19457714																						52.3	0.519230769230769	-							46.7	0.635514018691589	**
PZE_102039927	2	47	19989478																						52.9	0.525641025641026	-				48.7	0.509803921568627	-
PZE_102040312	2	47.2	20103068				53.3	0.466666666666667	-	23.1									56.7	0.576642335766423	-										48.7	0.506493506493506	-	47.6	0.641509433962264	**
PZE_102040493	2	47.3	20122624																									48	0.554794520547945	-	48.7	0.509803921568627	-	47.6	0.641509433962264	**
PZE_102040639	2	47.8	20393117																						52.9	0.532467532467532	-							47.6	0.647619047619048	**
PZE_102040682	2	47.8	20400259																									48	0.547297297297297	-	49.4	0.512987012987013	-	47.6	0.644859813084112	**
PZE_102041121	2	48.1	20565118				53.8	0.466666666666667	-	24.1									56.7	0.573529411764706	-				52.9	0.525641025641026	-	48.7	0.554054054054054	-	49.4	0.509803921568627	-
PZE_102043269	2	50.5	22032336																						54.8	0.519230769230769	-							50.5	0.672897196261682	***
PZE_102043274	2	50.5	22034760																									48.7	0.554054054054054	-	50.1	0.519480519480519	-	50.5	0.669811320754717	***
PZE_102043278	2	50.5	22036527																									48.7	0.551020408163265	-	50.1	0.519480519480519	-	50.5	0.676190476190476	***
PZE_102043341	2	50.5	22042020																									48.7	0.554054054054054	-	50.1	0.519480519480519	-	50.5	0.679245283018868	***
PZE_102043418	2	50.6	22074695				57.5	0.481481481481481	-	26.5									61.2	0.582089552238806	-				55.4	0.512820512820513	-							50.5	0.672897196261682	***
PZE_102043421	2	50.6	22074887				57.5	0.481481481481481	-	26.5									61.2	0.582089552238806	-
PZE_102043498	2	50.8	22192657																						55.4	0.512820512820513	-							50.5	0.672897196261682	***
PZE_102044689	2	52	22995141	60.9	0.577639751552795	*	59.9	0.488888888888889	-							63.1	0.532110091743119	-	61.2	0.573529411764706	-							52.2	0.530612244897959	-	52.1	0.503311258278146	-	51.4	0.663551401869159	***
PZE_102044735	2	52	22997844	60.9	0.570552147239264	-	59.9	0.481751824817518	-							63.1	0.527272727272727	-	61.2	0.576642335766423	-							52.2	0.533783783783784	-	52.1	0.512987012987013	-	51.4	0.660377358490566	***
PZE_102045174	2	52.2	23128751																												52.1	0.512987012987013	-	51.4	0.669811320754717	***
PZE_102045186	2	52.2	23129337																									52.2	0.533783783783784	-
PZE_102045191	2	52.2	23130211	61.9	0.588957055214724	*	59.9	0.488888888888889	-							63.1	0.527272727272727	-	61.6	0.565217391304348	-
PZE_102045192	2	52.2	23130352	61.9	0.588957055214724	*	59.9	0.485294117647059	-							63.1	0.527272727272727	-	61.6	0.565217391304348	-							52.2	0.537414965986395	-	52.1	0.516339869281046	-	51.4	0.663551401869159	***
PZE_102045227	2	52.2	23136328	61.9	0.592592592592593	*	59.9	0.492537313432836	-							63.1	0.522935779816514	-	61.6	0.569343065693431	-
PZE_102045306	2	52.4	23221770																												52.1	0.496296296296296	-	51.4	0.640449438202247	**
PZE_102045397	2	52.5	23317766	61.9	0.592592592592593	*	59.9	0.481481481481481	-							63.1	0.536363636363636	-	61.6	0.569343065693431	-
PZE_102045439	2	52.5	23319906	61.9	0.612903225806452	**	59.9	0.461538461538462	-							63.1	0.561904761904762	-	61.6	0.580882352941177	-
PZE_102045516	2	52.8	23473079																									52.2	0.533783783783784	-	52.1	0.509803921568627	-	51.4	0.663551401869159	***
PZE_102045898	2	53.1	23707057	61.9	0.59375	*	60.2	0.477941176470588	-							63.1	0.536363636363636	-	62	0.562043795620438	-
PZE_102046491	2	53.4	23877042				60.4	0.50381679389313	-	28.1									62.4	0.546762589928058	-
PZE_102046584	2	53.4	23888134	61.9	0.580246913580247	*	60.4	0.5	-							64.4	0.532110091743119	-	62.8	0.557142857142857	-				56.7	0.509677419354839	-	55	0.537414965986395	-	52.8	0.506493506493506	-
PZE_102046696	2	53.6	24033371																						56.7	0.512820512820513	-							53.3	0.660377358490566	***
PZE_102046822	2	54.1	24366053				60.4	0.5	-	28.7									62.8	0.557142857142857	-				56.7	0.512820512820513	-	55.7	0.540540540540541	-	52.8	0.506493506493506	-
PZE_102046802	2	54.1	24367698				60.4	0.496296296296296	-	28.7									62.8	0.561151079136691	-				56.7	0.512820512820513	-				52.8	0.506493506493506	-
PZE_102046959	2	54.2	24451841																						56.7	0.519736842105263	-							53.3	0.669811320754717	***
PZE_102046980	2	54.3	24558980	61.9	0.576687116564417	-	60.4	0.5	-		0.48	-	59.4	0.48	-										57.3	0.512987012987013	-	55.7	0.541095890410959	-	53.5	0.52317880794702	-
PZE_102046995	2	54.3	24559762	61.9	0.576687116564417	-	60.4	0.5	-		0.464052287581699	-	59.4	0.464052287581699	-										56.7	0.516129032258065	-	55.7	0.551724137931034	-	52.8	0.506493506493506	-
PZE_102047067	2	54.5	24661950				60.4	0.474820143884892	-	28.7									62.8	0.565217391304348	-	55.3	0.467532467532468	-				55.7	0.540540540540541	-
PZE_102047070	2	54.5	24662523																			55.2	0.466666666666667	-							53.5	0.516778523489933	-	54.2	0.643564356435644	**
PZE_102047151	2	54.6	24735926																			55.2	0.473684210526316	-				55.7	0.556338028169014	-
PZE_102047187	2	54.7	24801425	61.9	0.575757575757576	-				28.7	0.470588235294118	-	59.4	0.470588235294118	-				62.8	0.560283687943262	-	55.3	0.467532467532468	-	57.3	0.506410256410256	-	55.7	0.540540540540541	-				53.3	0.663551401869159	***
PZE_102047235	2	54.7	24811785								0.467105263157895	-	59.4	0.467105263157895	-	64.4	0.536363636363636	-	62.8	0.557142857142857	-	55.3	0.467532467532468	-				55.7	0.540540540540541	-
PZE_102047301	2	54.7	24834597								0.480263157894737	-	59.7	0.480263157894737	-	64.4	0.540540540540541	-	62.8	0.557142857142857	-
PZE_102047551	2	55.4	25304287																			55.3	0.467532467532468	-	57.3	0.506410256410256	-				53.5	0.512987012987013	-
PZE_102047569	2	55.5	25385405																			55.3	0.464052287581699	-	57.3	0.503225806451613	-				53.5	0.506578947368421	-
PZE_102047571	2	55.5	25387853	61.9	0.579268292682927	*	60.8	0.481203007518797	-							64.4	0.537037037037037	-	62.8	0.557142857142857	-	55.3	0.464052287581699	-							53.5	0.513157894736842	-	53.3	0.669811320754717	***
PZE_102047597	2	55.6	25452235	61.9	0.576687116564417	-				28.7						64.4	0.532110091743119	-										55.7	0.540540540540541	-	53.5	0.512987012987013	-	53.3	0.663551401869159	***
PZE_102047672	2	56	25743217	61.9	0.582822085889571	*	60.8	0.477611940298507	-							64.4	0.537735849056604	-	62.8	0.561151079136691	-				57.3	0.506410256410256	-							53.3	0.676190476190476	***
PZE_102047695	2	56	25747245				60.8	0.488721804511278	-	28.7									62.8	0.553191489361702	-	55.3	0.467532467532468	-				55.7	0.540540540540541	-
PZE_102047705	2	56	25748421				60.8	0.481203007518797	-	28.7									62.8	0.559701492537313	-							55.7	0.537931034482759	-	53.5	0.512987012987013	-	53.3	0.663461538461538	***
PZE_102047767	2	56.3	26004514				60.8	0.485074626865672	-	28.7									62.8	0.560283687943262	-
PZE_102047894	2	56.7	26290750																			55.3	0.464052287581699	-							53.5	0.512987012987013	-	53.3	0.663551401869159	***
PZE_102047964	2	56.8	26384246	61.9	0.575757575757576	-	60.8	0.481481481481481	-							64.4	0.532110091743119	-	62.8	0.557142857142857	-	55.3	0.464052287581699	-				55.7	0.540540540540541	-
PZE_102048060	2	56.9	26440812																						57.3	0.506410256410256	-							53.3	0.663551401869159	***
PZE_102048430	2	57.3	26771543																			55.3	0.467532467532468	-	57.3	0.503225806451613	-				53.5	0.512987012987013	-
PZE_102048451	2	57.3	26774929								0.470198675496689	-	59.7	0.470198675496689	-	64.4	0.536363636363636	-	62.8	0.557971014492754	-							56.4	0.541095890410959	-	53.5	0.512987012987013	-	53.3	0.663551401869159	***
PZE_102048721	2	57.5	26935232	61.9	0.575757575757576	-	61.2	0.474074074074074	-		0.47682119205298	-	59.7	0.47682119205298	-										57.3	0.506410256410256	-							53.3	0.663551401869159	***
PZE_102048830	2	57.6	26979030				61.2	0.474452554744526	-	29.7									63.2	0.55	-	56.6	0.480519480519481	-							53.5	0.512987012987013	-	53.3	0.663551401869159	***
PZE_102048896	2	57.7	27052498				61.2	0.474074074074074	-	29.7									63.2	0.557142857142857	-	56.6	0.480519480519481	-							53.5	0.512987012987013	-	53.3	0.663551401869159	***
PZE_102049009	2	58.1	27377280				61.2	0.474074074074074	-	29.7									63.6	0.553956834532374	-
PZE_102049071	2	58.2	27500742				61.2	0.474074074074074	-	29.7									63.6	0.546762589928058	-	56.6	0.480519480519481	-							54.2	0.519480519480519	-	53.3	0.663551401869159	***
PZE_102049280	2	58.3	27562776	62.4	0.573170731707317	-	61.2	0.474074074074074	-							64.4	0.527272727272727	-	63.6	0.55	-	56.6	0.483660130718954	-	57.3	0.516339869281046	-				54.9	0.536423841059603	-
PZE_102050267	2	58.9	28048248																									58.5	0.523809523809524	-	55.6	0.526315789473684	-	53.3	0.669811320754717	***
PZE_102050559	2	59.2	28297435																			60.2	0.490066225165563	-							55.6	0.52317880794702	-	53.3	0.657142857142857	**
PZE_102050587	2	59.2	28309765				62.8	0.485074626865672	-	32.5									65.8	0.543478260869565	-							59.2	0.517006802721088	-	55.6	0.532467532467532	-	53.3	0.669902912621359	***
PZE_102050753	2	59.3	28402859																			60.2	0.503267973856209	-				59.2	0.52027027027027	-
PZE_102050935	2	59.6	28647597																			62.5	0.513157894736842	-	59.9	0.493589743589744	-	59.2	0.506944444444444	-				53.3	0.669811320754717	***
PZE_102051094	2	59.7	28673059	65.1	0.573170731707317	-				32.5						64.4	0.541284403669725	-							59.9	0.487012987012987	-	59.2	0.5	-	55.6	0.52	-
PZE_102051157	2	59.7	28722531				62.8	0.485074626865672	-	32.5									65.8	0.539568345323741	-				59.9	0.493589743589744	-							53.3	0.663551401869159	***
PZE_102051498	2	60.1	29053320	65.1	0.566265060240964	-	63.4	0.496240601503759	-							64.9	0.527272727272727	-	65.8	0.532374100719424	-
PZE_102051809	2	60.2	29124680	65.1	0.566265060240964	-				34.1	0.480263157894737	-	61.8	0.480263157894737	-				65.8	0.54014598540146	-				60.5	0.487012987012987	-							54.2	0.660377358490566	***
PZE_102051933	2	60.3	29266139								0.493333333333333	-	62.8	0.493333333333333	-	65.8	0.54954954954955	-	65.8	0.547445255474453	-	64.6	0.512987012987013	-	60.5	0.487179487179487	-	61.3	0.513513513513513	-				54.2	0.650943396226415	**
PZE_102052346	2	60.8	29672474	66.7	0.570552147239264	-				34.1						65.8	0.563636363636364	-
PZE_102052359	2	60.8	29680270								0.51006711409396	-	63.9	0.51006711409396	-	65.8	0.558558558558559	-	66	0.560606060606061	-
PZE_102052453	2	61.1	29927112																						61.8	0.474358974358974	-	62	0.506756756756757	-	55.6	0.532467532467532	-
PZE_102052646	2	61.5	30277293																						61.8	0.467532467532468	-	62.7	0.513513513513513	-	55.6	0.532894736842105	-
PZE_102052665	2	61.5	30279153				66	0.492537313432836	-	34.1	0.503355704697987	-	64.5	0.503355704697987	-	65.8	0.55045871559633	-										62.7	0.513513513513513	-	55.6	0.532467532467532	-	55.1	0.641509433962264	**
PZE_102052699	2	61.5	30285014																						61.8	0.467532467532468	-							55.1	0.634615384615385	**
PZE_102052716	2	61.5	30305322				66	0.5	-	34.1									66.2	0.546762589928058	-	65.3	0.519736842105263	-	61.8	0.474358974358974	-				55.6	0.529411764705882	-
PZE_102052725	2	61.5	30307478	67	0.573170731707317	-				34.1	0.503355704697987	-	64.5	0.503355704697987	-				66.2	0.546762589928058	-
PZE_102052900	2	61.6	30398482	67	0.566265060240964	-	66	0.496296296296296	-							65.8	0.55045871559633	-	66.2	0.543478260869565	-	65.3	0.522875816993464	-	61.8	0.474358974358974	-	62.7	0.510204081632653	-				55.1	0.641509433962264	**
PZE_102053033	2	61.8	30553185	67	0.560509554140127	-				34.1						66.7	0.518867924528302	-
PZE_102053562	2	62.3	31046930	69.9	0.502824858757062	-	68.2	0.537313432835821	-		0.522875816993464	-	65.1	0.522875816993464	-							66.7	0.522875816993464	-				64.1	0.489655172413793	-
PZE_102053608	2	62.4	31145880								0.5	-	64.8	0.5	-	66.7	0.535714285714286	-	66.2	0.550724637681159	-	66.7	0.519480519480519	-				64.1	0.496598639455782	-
PZE_102053630	2	62.4	31154060								0.493243243243243	-	64.8	0.493243243243243	-	66.7	0.544642857142857	-	66.2	0.550724637681159	-	66.7	0.519480519480519	-				64.1	0.493150684931507	-
PZE_102053988	2	62.9	31598583	69.9	0.555555555555556	-	68.2	0.496296296296296	-		0.5	-	65.1	0.5	-							66.7	0.516339869281046	-				64.1	0.5	-
PZE_102054452	2	63.8	32491440	69.9	0.55625	-				35.2						66.7	0.540540540540541	-
PZE_102054604	2	63.8	32520412				68.2	0.503759398496241	-	35.2									66.7	0.557971014492754	-				62.4	0.480769230769231	-	64.1	0.503401360544218	-	56.9	0.549019607843137	-
PZE_102054808	2	64.2	32950280				68.2	0.503703703703704	-	35.2									66.7	0.562043795620438	-
PZE_102054921	2	64.3	33006611				69	0.511278195488722	-	35.2	0.503311258278146	-	65.1	0.503311258278146	-	67.4	0.531531531531532	-										64.1	0.510344827586207	-	57.6	0.555555555555556	-	57	0.644859813084112	**
PZE_102055048	2	64.3	33037195				69	0.511450381679389	-	35.2	0.5	-	65.1	0.5	-	67.4	0.518518518518518	-
PZE_102055426	2	64.7	33443351				69	0.514925373134328	-	35.9									67.2	0.558823529411765	-	68.1	0.506493506493506	-				64.1	0.5	-
PZE_102055513	2	64.7	33466585				69	0.515151515151515	-	35.9									67.2	0.554744525547445	-				62.4	0.470588235294118	-							57.9	0.632075471698113	**
PZE_102055564	2	64.7	33499030																						62.4	0.480769230769231	-							57.9	0.635514018691589	**
PZE_102055583	2	64.7	33500277				69	0.511278195488722	-	35.9									67.2	0.547445255474453	-	68.1	0.509803921568627	-				64.1	0.506849315068493	-
PZE_102055604	2	64.7	33500729																						62.4	0.5	-							57.9	0.697916666666667	***
PZE_102055650	2	64.8	33504761																			68.1	0.506493506493506	-	62.4	0.480769230769231	-	64.1	0.5	-				57.9	0.632075471698113	**
PZE_102055780	2	64.8	33533986																			68.8	0.506578947368421	-	62.4	0.480769230769231	-	64.1	0.5	-				57.9	0.635514018691589	**
PZE_102055803	2	64.8	33535389																						62.4	0.47741935483871	-							57.9	0.632075471698113	**
PZE_102055831	2	64.8	33590242	72.2	0.557575757575758	-	70.1	0.485294117647059	-		0.5	-	65.1	0.5	-							68.8	0.5	-							58.9	0.538961038961039	-	57.9	0.628571428571429	**
PZE_102055879	2	64.9	33618651				70.1	0.5	-	36.7									67.2	0.561151079136691	-	70.3	0.493243243243243	-							58.9	0.532894736842105	-	57.9	0.641509433962264	**
PZE_102055945	2	64.9	33679284																			70.3	0.5	-							58.9	0.546052631578947	-	57.9	0.61	*
PZE_102055992	2	64.9	33701771	72.1	0.54375	-				35.9	0.509933774834437	-	65.1	0.509933774834437	-				67.2	0.564285714285714	-
PZE_102056209	2	65	33765568				70.5	0.511450381679389	-	37.4									67.2	0.546762589928058	-				63	0.487179487179487	-							57.9	0.635514018691589	**
PZE_102056295	2	65.1	33839259				70.5	0.515151515151515	-	37.4	0.503355704697987	-	65.1	0.503355704697987	-	68.3	0.509259259259259	-				70.4	0.5	-							58.9	0.542483660130719	-	57.9	0.628571428571429	**
PZE_102056303	2	65.1	33840321																			70.3	0.496732026143791	-	63	0.487179487179487	-				58.9	0.538961038961039	-
PZE_102056381	2	65.4	34235939	72.1	0.516339869281046	-	70.5	0.503759398496241	-							68.3	0.46078431372549	-	67.7	0.511811023622047	-				63	0.5	-							57.9	0.663366336633663	**
PZE_102056416	2	65.6	34361349	72.1	0.546583850931677	-	70.5	0.515151515151515	-							68.3	0.509259259259259	-	67.7	0.54014598540146	-	70.3	0.5	-				65.5	0.486486486486487	-
PZE_102056441	2	65.6	34433415	72.1	0.55	-	70.5	0.515151515151515	-							68.3	0.504672897196262	-	67.7	0.543478260869565	-	70.3	0.5	-				65.5	0.486486486486487	-
PZE_102056442	2	65.6	34433477	72.1	0.55	-	70.5	0.511450381679389	-		0.496644295302013	-	65.1	0.496644295302013	-										63	0.487179487179487	-	65.5	0.486486486486487	-	58.9	0.542483660130719	-
PZE_102056558	2	65.7	34541539				70.5	0.507462686567164	-	38.2									67.7	0.544117647058823	-
PZE_102056594	2	65.7	34569022	72.2	0.552795031055901	-	70.5	0.522727272727273	-		0.503355704697987	-	65.1	0.503355704697987	-							70.4	0.493421052631579	-	63	0.483870967741935	-				58.9	0.538961038961039	-
PZE_102056669	2	65.7	34574575								0.503355704697987	-	65.1	0.503355704697987	-	68.3	0.504587155963303	-	67.7	0.543478260869565	-							65.5	0.489795918367347	-	58.9	0.532894736842105	-	57.9	0.635514018691589	**
PZE_102056752	2	65.9	34688541																			71	0.490196078431373	-	64.3	0.486666666666667	-				60.2	0.543046357615894	-
PZE_102057004	2	66.4	35276420				70.5	0.519083969465649	-	39.2									68.1	0.54014598540146	-
PZE_102057220	2	66.6	35483048																						64.3	0.487179487179487	-	65.5	0.486486486486487	-	60.2	0.535947712418301	-
PZE_102057292	2	66.7	35676111																						64.3	0.487179487179487	-	65.5	0.489795918367347	-	60.2	0.538961038961039	-
PZE_102057315	2	66.8	35706434																						64.3	0.483870967741935	-	65.5	0.486486486486487	-	60.2	0.542483660130719	-
PZE_102057444	2	67.1	36082399																			71	0.493506493506494	-	64.3	0.487179487179487	-				60.2	0.538961038961039	-
PZE_102057464	2	67.1	36146279																			71	0.493506493506494	-	64.3	0.487179487179487	-				60.2	0.538961038961039	-
PZE_102057754	2	67.4	36452432				70.5	0.519083969465649	-	39.8									68.1	0.533333333333333	-	71.7	0.486666666666667	-							60.2	0.535947712418301	-	57.9	0.647619047619048	**
PZE_102058006	2	67.5	36600791																									65.5	0.486486486486487	-	60.2	0.538961038961039	-	57.9	0.635514018691589	**
PZE_102058084	2	67.7	36763506	72.6	0.552147239263804	-				39.8	0.516339869281046	-	65.1	0.516339869281046	-				68.1	0.543478260869565	-	71.7	0.5	-				65.5	0.486486486486487	-
PZE_102058138	2	67.7	36771344																						64.9	0.493589743589744	-							57.9	0.635514018691589	**
PZE_102058141	2	67.7	36771622																						64.9	0.493589743589744	-							57.9	0.647619047619048	**
PZE_102058450	2	67.7	36835700	72.6	0.559006211180124	-				39.8	0.506578947368421	-	65.6	0.506578947368421	-				69	0.521428571428571	-	73	0.5	-							60.2	0.538961038961039	-	60.8	0.641509433962264	**
PZE_102058451	2	67.7	36836542	72.6	0.559006211180124	-	70.5	0.53030303030303	-		0.506578947368421	-	65.6	0.506578947368421	-										65.5	0.503225806451613	-							60.8	0.657142857142857	**
PZE_102058453	2	67.7	36837656				70.5	0.522727272727273	-	39.8									69	0.525179856115108	-	73	0.496732026143791	-	65.5	0.5	-				60.2	0.535947712418301	-
PZE_102058455	2	67.7	36838490																			73	0.496688741721854	-	65.5	0.496774193548387	-				60.2	0.538961038961039	-
PZE_102058836	2	67.8	36936503																						65.5	0.503225806451613	-	65.5	0.486486486486487	-	60.2	0.538961038961039	-
PZE_102058916	2	67.9	37046358				71.4	0.533834586466165	-	41.5									69	0.524822695035461	-
PZE_102058956	2	67.9	37051147				71.4	0.53030303030303	-	41.5	0.5	-	69.2	0.5	-	69.4	0.486486486486487	-				73.7	0.493506493506494	-							60.2	0.542483660130719	-	60.8	0.641509433962264	**
PZE_102059100	2	68	37133343				71.4	0.53030303030303	-	41.5	0.51006711409396	-	69.7	0.51006711409396	-	69.6	0.490909090909091	-				73.7	0.493506493506494	-							60.2	0.542483660130719	-	60.8	0.644859813084112	**
PZE_102059196	2	68.1	37324859	74.7	0.591194968553459	*				41.5	0.506756756756757	-	69.7	0.506756756756757	-				69.7	0.557971014492754	-	73.8	0.483221476510067	-							60.9	0.536423841059603	-	60.8	0.637254901960784	**
PZE_102059450	2	68.3	37554794	74.7	0.559748427672956	-				41.5	0.510204081632653	-	69.7	0.510204081632653	-				69.7	0.539568345323741	-	73.7	0.496732026143791	-							60.2	0.538961038961039	-	60.8	0.641509433962264	**
PZE_102059457	2	68.3	37557891								0.519736842105263	-	69.7	0.519736842105263	-	69.8	0.517857142857143	-	69.7	0.531468531468531	-							65.5	0.482758620689655	-	60.2	0.542483660130719	-	60.8	0.644859813084112	**
PZE_102059504	2	68.3	37570753																			73.7	0.490196078431373	-	65.5	0.496774193548387	-				60.2	0.532894736842105	-
PZE_102059924	2	68.8	38140456	75.2	0.574074074074074	-	72	0.522727272727273	-		0.513513513513513	-	69.7	0.513513513513513	-										65.5	0.5	-	65.5	0.486486486486487	-	60.9	0.545454545454545	-
PZE_102059980	2	68.8	38142740																						65.5	0.5	-							60.8	0.650943396226415	**
PZE_102060148	2	68.9	38293496																						65.5	0.5	-							60.8	0.657142857142857	**
PZE_102060100	2	68.9	38325706	75.2	0.570552147239264	-	72	0.526717557251908	-		0.516778523489933	-	69.7	0.516778523489933	-										65.5	0.5	-							60.8	0.641509433962264	**
PZE_102060314	2	69.1	38560933	75.2	0.570552147239264	-				42.1	0.506756756756757	-	70.2	0.506756756756757	-				71.2	0.528571428571429	-
PZE_102060376	2	69.1	38566599	75.2	0.574074074074074	-				42.1	0.503401360544218	-	70.2	0.503401360544218	-				71.2	0.531914893617021	-	76.5	0.493506493506494	-				65.5	0.482993197278912	-
PZE_102060595	2	69.3	38747315	75.2	0.571428571428571	-				42.1	0.506756756756757	-	70.2	0.506756756756757	-				71.2	0.528169014084507	-	76.5	0.493506493506494	-							60.9	0.545454545454545	-	60.8	0.641509433962264	**
PZE_102060479	2	69.4	38844893	75.6	0.567901234567901	-				43.4	0.496598639455782	-	70.6	0.496598639455782	-				72.3	0.549295774647887	-							66.2	0.486301369863014	-	62.2	0.558441558441558	-	60.8	0.641509433962264	**
PZE_102060918	2	69.7	39315566								0.496551724137931	-	70.6	0.496551724137931	-	70.5	0.504504504504504	-	72.7	0.556338028169014	-	76.5	0.496732026143791	-							62.2	0.558441558441558	-	61.7	0.650943396226415	**
PZE_102061118	2	69.8	39429510																			77.2	0.5	-	66.1	0.487012987012987	-				62.2	0.550335570469799	-
PZE_102061320	2	69.9	39621308	76.3	0.575	-				43.4						70.5	0.5	-
PZE_102061358	2	70	39638674	76.3	0.566037735849057	-				43.4						70.5	0.5	-
PZE_102061416	2	70.1	39758963				74.5	0.518796992481203	-	43.4									73.8	0.563380281690141	-	77.2	0.5	-				67.6	0.47972972972973	-
PZE_102061457	2	70.1	39796017	76.3	0.577639751552795	*	74.5	0.518796992481203	-		0.489795918367347	-	71.5	0.489795918367347	-													67.6	0.476190476190476	-	62.2	0.555555555555556	-	62.6	0.663551401869159	***
PZE_102061474	2	70.1	39799797	76.3	0.574074074074074	-	74.5	0.515151515151515	-		0.486301369863014	-	71.5	0.486301369863014	-							77.2	0.5	-	66.1	0.490322580645161	-	67.6	0.482993197278912	-				62.6	0.663551401869159	***
PZE_102061537	2	70.2	39896297	76.6	0.58125	*				43.4	0.493150684931507	-	71.5	0.493150684931507	-				73.8	0.563380281690141	-	77.2	0.5	-				67.6	0.489655172413793	-
PZE_102061615	2	70.2	40006330	76.6	0.58125	*	74.5	0.522727272727273	-		0.510489510489511	-	72	0.510489510489511	-							77.2	0.503267973856209	-	66.1	0.493506493506494	-	69	0.447552447552448	-				62.6	0.676190476190476	***
PZE_102062050	2	70.3	40152831	76.9	0.5625	-	74.5	0.526717557251908	-		0.510344827586207	-	72.8	0.510344827586207	-
PZE_102062478	2	70.7	40683849								0.503448275862069	-	73	0.503448275862069	-	70.9	0.504672897196262	-	74.5	0.563380281690141	-							69.7	0.459459459459459	-	62.2	0.555555555555556	-	62.6	0.663551401869159	***
PZE_102062683	2	71	41023316																						67.4	0.487012987012987	-							62.6	0.676190476190476	***
PZE_102062746	2	71.1	41224287				74.5	0.515151515151515	-	46	0.482758620689655	-	73.5	0.482758620689655	-	70.9	0.504587155963303	-
PZE_102062747	2	71.1	41224443				74.5	0.522727272727273	-	46	0.489795918367347	-	73.5	0.489795918367347	-	70.4	0.513513513513513	-				79.2	0.477124183006536	-	67.4	0.493589743589744	-				62.2	0.558441558441558	-
PZE_102062755	2	71.1	41226098				74.9	0.527131782945736	-	46	0.486111111111111	-	73.5	0.486111111111111	-	70.9	0.518867924528302	-							67.4	0.490066225165563	-	69.7	0.455172413793103	-	62.2	0.556291390728477	-
PZE_102062962	2	71.2	41301290																			79.2	0.480519480519481	-	67.4	0.493506493506494	-	69.7	0.459459459459459	-				63.5	0.672897196261682	***
PZE_102063039	2	71.3	41478887								0.479166666666667	-	73.5	0.479166666666667	-	70.9	0.5	-	75.2	0.577464788732394	-	79.2	0.477124183006536	-	67.4	0.490322580645161	-	69.7	0.465753424657534	-				63.5	0.679245283018868	***
PZE_102063194	2	71.3	41497231	77.6	0.585365853658537	*	74.5	0.515151515151515	-							70.9	0.504587155963303	-	75.2	0.573426573426573	-
PZE_102063367	2	71.5	41733910																						67.4	0.496732026143791	-							63.5	0.692307692307692	***
PZE_102063478	2	71.5	41769378	77.6	0.56875	-	74.5	0.515151515151515	-		0.486301369863014	-	73.5	0.486301369863014	-							79.2	0.483660130718954	-				69.7	0.462068965517241	-
PZE_102063834	2	71.6	41888753	78.4	0.577639751552795	*	74.5	0.519083969465649	-		0.482993197278912	-	73.5	0.482993197278912	-
PZE_102064405	2	71.9	42364231																			82.1	0.460526315789474	-				71.1	0.472972972972973	-
PZE_102064632	2	72	42526357																			82.1	0.454545454545455	-							62.2	0.558441558441558	-	64.4	0.682242990654206	***
PZE_102065179	2	72.5	43203436																			83.4	0.470588235294118	-							62.2	0.559210526315789	-	65.4	0.688679245283019	***
PZE_102065188	2	72.5	43203856	78.8	0.591463414634146	*				47.9	0.482993197278912	-	73.5	0.482993197278912	-				75.9	0.556338028169014	-
PZE_102065424	2	72.6	43372951				75.1	0.5	-	47.9									76.3	0.566433566433566	-
PZE_102065715	2	72.7	43556772	79.9	0.596273291925466	*				47.9						72	0.509259259259259	-				83.4	0.467532467532468	-	68	0.496774193548387	-				62.2	0.562091503267974	-
PZE_102065703	2	72.7	43557347																			83.4	0.470588235294118	-							62.2	0.555555555555556	-	66.3	0.682242990654206	***
PZE_102065885	2	72.9	43753307								0.496598639455782	-	74.5	0.496598639455782	-	72	0.513761467889908	-	76.3	0.569444444444444	-	84.1	0.477124183006536	-							62.9	0.551948051948052	-	66.3	0.682242990654206	***
PZE_102066102	2	73.1	44188667	79.9	0.590062111801242	*	75.7	0.511450381679389	-		0.489795918367347	-	74.5	0.489795918367347	-
PZE_102066356	2	73.2	44262124	79.9	0.5875	*	75.7	0.515151515151515	-							72	0.509259259259259	-	76.6	0.577464788732394	-	84.1	0.470588235294118	-	68	0.5	-				62.9	0.552631578947368	-
PZE_102066365	2	73.2	44262430				75.7	0.515151515151515	-	48.4									76.6	0.581560283687943	-
PZE_102066476	2	73.2	44299462	80.8	0.574074074074074	-				48.9	0.496598639455782	-	74.5	0.496598639455782	-				76.6	0.573426573426573	-							73.9	0.486486486486487	-	63.6	0.555555555555556	-	67.2	0.679245283018868	***
PZE_102066516	2	73.2	44331820																									73.9	0.486486486486487	-	63.6	0.558441558441558	-	67.2	0.666666666666667	***
PZE_102067031	2	73.3	44472541																						69.3	0.487179487179487	-	73.9	0.486486486486487	-	63.6	0.552631578947368	-
PZE_102067216	2	73.5	44699643																						69.3	0.483870967741935	-	73.9	0.489795918367347	-	63.6	0.559210526315789	-
PZE_102067222	2	73.5	44718288																			84.8	0.470588235294118	-	69.3	0.487179487179487	-				63.6	0.558441558441558	-
PZE_102067230	2	73.5	44718974																			84.8	0.470588235294118	-				73.9	0.486486486486487	-
PZE_102067318	2	73.5	44796319	81.8	0.55625	-				48.9	0.513698630136986	-	75.2	0.513698630136986	-				77.3	0.570422535211268	-							73.9	0.486486486486487	-	63.6	0.558441558441558	-	67.2	0.672897196261682	***
PZE_102067402	2	73.6	44941708				77.4	0.53030303030303	-	48.9									77.6	0.560283687943262	-				69.3	0.487179487179487	-							67.2	0.669811320754717	***
PZE_102067477	2	73.6	44992791																			84.8	0.470588235294118	-				73.9	0.489795918367347	-
PZE_102067647	2	73.8	45198937				77.4	0.533834586466165	-	48.9									77.6	0.563380281690141	-							73.9	0.486486486486487	-	64.3	0.564935064935065	-	67.2	0.672897196261682	***
PZE_102068130	2	74.2	45962268	81.8	0.565217391304348	-				49.7						72.5	0.5	-				84.8	0.470588235294118	-				73.9	0.486486486486487	-
PZE_102068349	2	74.3	46157776																						69.3	0.487179487179487	-	73.9	0.493150684931507	-	65	0.558441558441558	-
PZE_102068646	2	74.6	46524953																			84.9	0.456375838926175	-							65	0.555555555555556	-	67.2	0.666666666666667	***
PZE_102068688	2	74.6	46604447				77.4	0.529850746268657	-	49.7									79	0.546099290780142	-				69.3	0.490322580645161	-							67.2	0.672897196261682	***
PZE_102068685	2	74.6	46604852																			84.8	0.47682119205298	-	69.3	0.487179487179487	-				65	0.565789473684211	-
PZE_102068831	2	74.7	46751784				78	0.533333333333333	-	49.7									79	0.549295774647887	-							73.9	0.486486486486487	-	65	0.558441558441558	-	67.2	0.666666666666667	***
PZE_102069040	2	74.9	47089793																						69.3	0.483660130718954	-	73.9	0.486486486486487	-	65	0.555555555555556	-
PZE_102069105	2	74.9	47159433				78	0.533333333333333	-	49.7									79	0.557142857142857	-
PZE_102069195	2	75	47281549				78	0.518248175182482	-	49.7	0.513333333333333	-	76.1	0.513333333333333	-	72.5	0.504672897196262	-							69.3	0.483870967741935	-							67.2	0.669811320754717	***
PZE_102069361	2	75	47364330	81.3	0.554878048780488	-				49.7						73.9	0.522935779816514	-										74.6	0.493243243243243	-	65.7	0.564935064935065	-	67.2	0.669811320754717	***
PZE_102069392	2	75	47365562	81.3	0.567901234567901	-	79.5	0.540740740740741	-		0.513513513513513	-	76.1	0.513513513513513	-													74.6	0.489795918367347	-	65.7	0.564935064935065	-	67.2	0.672897196261682	***
PZE_102069907	2	75.5	48108026	83.2	0.574074074074074	-				49.7	0.52027027027027	-	76.6	0.52027027027027	-				82.3	0.535714285714286	-				70.6	0.474358974358974	-	74.6	0.493243243243243	-	65.7	0.564935064935065	-
PZE_102070399	2	75.6	48427895																						70.6	0.474025974025974	-							67.2	0.682692307692308	***
PZE_102070420	2	75.7	48588699	83.3	0.573170731707317	-				49.7						73.9	0.532110091743119	-							70.6	0.474358974358974	-							67.2	0.679245283018868	***
PZE_102070587	2	75.8	48659979																			88	0.450980392156863	-	70.6	0.474358974358974	-	76	0.489795918367347	-				67.2	0.679245283018868	***
PZE_102070590	2	75.8	48660321								0.524137931034483	-	76.6	0.524137931034483	-	73.9	0.537037037037037	-	82.3	0.544117647058823	-
PZE_102070496	2	75.8	48738479	83.6	0.5875	*	80.1	0.532846715328467	-		0.523809523809524	-	76.6	0.523809523809524	-
PZE_102070673	2	75.8	48823221				80.1	0.532846715328467	-	49.7									82.3	0.536764705882353	-
PZE_102070687	2	75.8	48824392																						70.6	0.47741935483871	-							67.2	0.672897196261682	***
PZE_102070724	2	75.9	48928593	83.6	0.585365853658537	*	80.1	0.532846715328467	-							73.9	0.542056074766355	-	82.3	0.544776119402985	-	88.5	0.441558441558442	-	70.6	0.477124183006536	-	76	0.486301369863014	-				67.2	0.679245283018868	***
PZE_102070747	2	75.9	49000737								0.506849315068493	-	77.6	0.506849315068493	-	73.9	0.532110091743119	-	82.3	0.536764705882353	-	88.5	0.441558441558442	-	70.6	0.474358974358974	-				65.7	0.58	-
PZE_102070978	2	76.1	49288220																						70.6	0.470967741935484	-	76	0.493243243243243	-	65.7	0.553333333333333	-
PZE_102070996	2	76.1	49356792	83.6	0.585365853658537	*				50.5	0.510204081632653	-	77.6	0.510204081632653	-				82.3	0.536764705882353	-							76	0.5	-	65.7	0.562091503267974	-	67.2	0.669811320754717	***
PZE0006576497	2	76.3	49681375	83.6	0.587878787878788	*				50.5	0.506849315068493	-	77.6	0.506849315068493	-				82.3	0.533333333333333	-				70.6	0.470967741935484	-							67.2	0.672897196261682	***
PZE0006576742	2	76.3	49681620	83.6	0.587878787878788	*				50.5						73.9	0.532110091743119	-							70.6	0.474358974358974	-							67.2	0.672897196261682	***
PZE0006607533	2	76.3	49708628	83.6	0.585365853658537	*				50.5						73.9	0.532110091743119	-				89.2	0.444444444444444	-				76	0.493243243243243	-
PZE_102071022	2	76.4	49913767	83.6	0.585365853658537	*				50.5	0.517006802721088	-	77.6	0.517006802721088	-				82.3	0.54014598540146	-
PZE_102071025	2	76.4	49915144																									76	0.493243243243243	-	65.7	0.562091503267974	-	67.2	0.672897196261682	***
PZE_102071146	2	76.4	49952136								0.513513513513513	-	77.6	0.513513513513513	-	73.9	0.531531531531532	-	82.3	0.532846715328467	-				70.6	0.474358974358974	-	76.7	0.5	-	65.7	0.564935064935065	-
PZE_102071194	2	76.4	49980185	83.6	0.591463414634146	*	80.1	0.536764705882353	-							73.9	0.532110091743119	-	82.3	0.536764705882353	-				70.6	0.474358974358974	-							67.2	0.679245283018868	***
PZE_102071375	2	76.7	50471795				80.1	0.536764705882353	-	49.7									82.3	0.519685039370079	-	89.2	0.45578231292517	-	70.6	0.467105263157895	-	76.7	0.496402877697842	-				67.2	0.676190476190476	***
PZE_102071519	2	76.8	50643209																						70.6	0.470967741935484	-	76.7	0.496598639455782	-	65.7	0.564935064935065	-
PZE_102071670	2	76.9	50812123																						70.6	0.474358974358974	-							67.2	0.672897196261682	***
PZE_102071850	2	77	51175970	83.6	0.581818181818182	*	80.7	0.532846715328467	-		0.513333333333333	-	77.6	0.513333333333333	-										71.2	0.480769230769231	-	76.7	0.5	-	65.7	0.562091503267974	-
PZE_102072239	2	77.2	51438249				80.7	0.537313432835821	-	50.5	0.503267973856209	-	78	0.503267973856209	-	73.9	0.527272727272727	-							72.5	0.467948717948718	-							67.2	0.672897196261682	***
PZE_102072349	2	77.2	51553533	83.6	0.587878787878788	*				50.5						73.9	0.535714285714286	-							72.5	0.467948717948718	-	76.7	0.5	-	65.7	0.564935064935065	-
PZE_102072361	2	77.2	51555752																									76.7	0.510344827586207	-	65.7	0.564935064935065	-	67.2	0.663461538461538	***
PZE_102072502	2	77.3	51751901																									76.7	0.506849315068493	-	65.7	0.562091503267974	-	67.2	0.679245283018868	***
PZE_102072504	2	77.3	51753330				80.7	0.537313432835821	-	50.5	0.506578947368421	-	78	0.506578947368421	-	73.9	0.532110091743119	-										76.7	0.503401360544218	-	65.7	0.564935064935065	-	67.2	0.672897196261682	***
PZE_102072521	2	77.3	51754128	84	0.581818181818182	*				50.5						73.9	0.532110091743119	-				90	0.440789473684211	-				76.7	0.5	-
PZE_102072547	2	77.3	51808421								0.496688741721854	-	78	0.496688741721854	-	73.9	0.528301886792453	-	82.7	0.496644295302013	-	90	0.437908496732026	-							65.7	0.564935064935065	-	67.2	0.672897196261682	***
PZE_102072622	2	77.4	51826786																						72.5	0.467948717948718	-	76.7	0.5	-	65.7	0.564935064935065	-
PZE_102072724	2	77.6	52240244								0.496688741721854	-	78	0.496688741721854	-	73.9	0.532110091743119	-	82.7	0.544117647058823	-							76.7	0.5	-	65.7	0.564935064935065	-	67.2	0.672897196261682	***
PZE_102072775	2	77.6	52313187				80.7	0.544776119402985	-	50.5	0.496644295302013	-	78	0.496644295302013	-	73.9	0.523364485981308	-										76.7	0.496598639455782	-	65.7	0.562091503267974	-	67.2	0.685714285714286	***
PZE_102072803	2	77.6	52325011								0.51006711409396	-	78	0.51006711409396	-				82.7	0.551470588235294	-				72.5	0.461038961038961	-							67.2	0.669902912621359	***
PZE_102072811	2	77.6	52326372								0.496688741721854	-	78	0.496688741721854	-				82.7	0.544117647058823	-	90	0.440789473684211	-	72.5	0.464516129032258	-	76.7	0.496598639455782	-				67.2	0.672897196261682	***
PZE_102072947	2	77.7	52559203	84.4	0.575757575757576	-	80.7	0.537313432835821	-		0.503267973856209	-	78	0.503267973856209	-										72.5	0.467948717948718	-							67.2	0.672897196261682	***
PZE_102072954	2	77.7	52599779				80.7	0.537313432835821	-	50.5									83.1	0.551470588235294	-	90	0.441558441558442	-							65.7	0.564935064935065	-	67.2	0.672897196261682	***
PZE_102073254	2	78.1	53366340				80.7	0.537313432835821	-	50.5									83.1	0.551470588235294	-
PZE_102073397	2	78.2	53617637																									77.4	0.493243243243243	-	65.7	0.564935064935065	-	67.2	0.666666666666667	***
PZE_102073497	2	78.3	53789682	84.4	0.566265060240964	-	80.7	0.557971014492754	-		0.509803921568627	-	78.4	0.509803921568627	-										72.5	0.467948717948718	-							67.2	0.669811320754717	***
PZE_102073498	2	78.3	53789794	84.4	0.574850299401198	-	80.7	0.533834586466165	-		0.513157894736842	-	78.4	0.513157894736842	-
PZE_102073622	2	78.4	54041719				80.7	0.544776119402985	-	50.5									83.1	0.551470588235294	-	90	0.444444444444444	-	72.5	0.464516129032258	-				65.7	0.562091503267974	-
PZE_102073911	2	78.5	54283850	84.4	0.56547619047619	-				50.5	0.506578947368421	-	78.4	0.506578947368421	-				83.1	0.548148148148148	-				72.5	0.467948717948718	-							67.2	0.672897196261682	***
PZE_102073982	2	78.5	54358837				80.7	0.537313432835821	-	50.5	0.506493506493506	-	78.4	0.506493506493506	-	74.6	0.527272727272727	-
PZE_102074188	2	78.7	54761416								0.513513513513513	-	78.4	0.513513513513513	-	75.9	0.577586206896552	-	83.1	0.555555555555556	-	90.7	0.450980392156863	-							65.4	0.589403973509934	*	67.5	0.643564356435644	**
PZE_102074223	2	78.7	54763040																			90.7	0.444444444444444	-	72.5	0.461038961038961	-	77.4	0.496598639455782	-				67.2	0.672897196261682	***
PZE_102074393	2	78.8	54962529				81.3	0.537313432835821	-	50.5	0.516556291390728	-	78.8	0.516556291390728	-	75.9	0.518867924528302	-				91.5	0.441558441558442	-	72.5	0.464516129032258	-	77.4	0.486301369863014	-				67.2	0.669811320754717	***
PZE_102074440	2	78.8	54967451				81.3	0.529850746268657	-	51.3									83.5	0.548148148148148	-							77.4	0.493243243243243	-	65.7	0.564935064935065	-	67.2	0.672897196261682	***
PZE_102074552	2	78.9	55241363				81.3	0.533834586466165	-	51.3	0.52	-	78.8	0.52	-	77.2	0.5	-				93.1	0.42483660130719	-							65.7	0.559210526315789	-	68.1	0.676190476190476	***
PZE_102074558	2	78.9	55249111								0.513333333333333	-	78.8	0.513333333333333	-	77.2	0.509433962264151	-	83.5	0.548148148148148	-	93.1	0.428571428571429	-							65.7	0.564935064935065	-	68.1	0.660377358490566	***
PZE_102074901	2	79	55482687	85.1	0.571428571428571	-				51.9						77.2	0.5	-				93.1	0.428571428571429	-	73.1	0.464516129032258	-	77.4	0.489795918367347	-				68.1	0.663551401869159	***
PZE_102075489	2	79.1	55800728	85.4	0.575757575757576	-				51.9						78.1	0.514018691588785	-							73.1	0.458064516129032	-							68.1	0.657142857142857	**
PZE_102075696	2	79.3	56194069	85.4	0.574850299401198	-				51.9						78.1	0.518867924528302	-				93.1	0.431372549019608	-							66.4	0.571428571428571	-	68.1	0.663551401869159	***
PZE_102075697	2	79.3	56194102	85.4	0.580838323353293	*				51.9						78.1	0.518867924528302	-				93.1	0.431372549019608	-							66.4	0.571428571428571	-	68.1	0.660377358490566	***
PZE_102075698	2	79.3	56194154	85.4	0.580838323353293	*				51.9	0.477124183006536	-	80.6	0.477124183006536	-				83.9	0.510489510489511	-	93	0.434210526315789	-							66.4	0.57516339869281	-	68.1	0.657142857142857	**
PZE_102075762	2	79.4	56439000																						73.1	0.458064516129032	-							68.1	0.669811320754717	***
PZE_102075978	2	79.6	56926051	85.4	0.578313253012048	*				51.9	0.503401360544218	-	81.1	0.503401360544218	-				83.9	0.522727272727273	-				73.1	0.458064516129032	-							68.1	0.660377358490566	***
PZE_102075991	2	79.6	56929588	85.4	0.575757575757576	-				51.9	0.513333333333333	-	81.1	0.513333333333333	-				83.9	0.540740740740741	-				73.1	0.461538461538462	-	78.1	0.510344827586207	-	67.1	0.572368421052632	-
PZE_102076057	2	79.7	57066330	85.4	0.575757575757576	-				51.9	0.516778523489933	-	81.1	0.516778523489933	-				83.9	0.540740740740741	-				73.1	0.458064516129032	-	78.1	0.5	-	67.1	0.564935064935065	-
PZE_102076143	2	79.7	57068874								0.513333333333333	-	81.1	0.513333333333333	-	78.1	0.536363636363636	-	83.9	0.532846715328467	-				73.1	0.461038961038961	-							68.1	0.666666666666667	***
PZE_102076225	2	79.8	57267292								0.517006802721088	-	81.1	0.517006802721088	-	78.1	0.518867924528302	-	83.9	0.540740740740741	-				73.1	0.461538461538462	-							68.1	0.663551401869159	***
PZE_102076429	2	79.9	57661247																						73.7	0.474025974025974	-							69	0.679245283018868	***
PZE_102076581	2	80	57898658																						73.7	0.467948717948718	-	78.1	0.5	-	69.8	0.551948051948052	-
PZE_102076582	2	80	57898689	85.7	0.574850299401198	-				52.7	0.52027027027027	-	81.6	0.52027027027027	-				84.3	0.521739130434783	-	93.1	0.428571428571429	-	73.7	0.461038961038961	-				69.8	0.546052631578947	-
PZE_102076599	2	80	57899228	85.7	0.583333333333333	*				52.7	0.516778523489933	-	81.6	0.516778523489933	-				84.3	0.521739130434783	-	93.1	0.428571428571429	-	73.7	0.467948717948718	-	78.1	0.503401360544218	-				69	0.669811320754717	***
PZE_102076622	2	80.1	58096905	86	0.573170731707317	-	82	0.522727272727273	-		0.523489932885906	-	81.6	0.523489932885906	-							93	0.434210526315789	-				78.1	0.496598639455782	-
PZE_102076714	2	80.2	58491960																						73.7	0.461038961038961	-	78.1	0.5	-	69.8	0.555555555555556	-
PZE_102076751	2	80.3	58595912	86	0.568862275449102	-				53.5	0.527397260273973	-	81.6	0.527397260273973	-				84.3	0.536764705882353	-				73.7	0.467948717948718	-	78.1	0.496598639455782	-	69.8	0.551948051948052	-
PZE_102076804	2	80.4	58759477				82	0.503759398496241	-	53.5									84.3	0.540740740740741	-
PZE_102076876	2	80.4	58766265								0.523809523809524	-	81.6	0.523809523809524	-	80	0.523364485981308	-	84.7	0.525925925925926	-				73.7	0.467948717948718	-	78.1	0.5	-	69.8	0.551948051948052	-
PZE_102076927	2	80.4	59012823	86	0.56969696969697	-	82.6	0.526315789473684	-		0.52027027027027	-	82.1	0.52027027027027	-										73.7	0.467948717948718	-	78.1	0.5	-	69.8	0.551948051948052	-
PZE_102077000	2	80.5	59037068	86	0.56441717791411	-				53.5	0.520547945205479	-	82.5	0.520547945205479	-				84.7	0.522388059701492	-	93.9	0.422077922077922	-				78.1	0.5	-
PZE_102077020	2	80.5	59039100																			93.8	0.42483660130719	-				78.1	0.5	-
PZE_102077128	2	80.6	59357932	86.3	0.48936170212766	-	83.1	0.611570247933884	*							80	0.527777777777778	-	84.7	0.533333333333333	-
PZE_102077370	2	80.7	59727235				83.5	0.564885496183206	-	54.4	0.545454545454545	-	83.2	0.545454545454545	-	80	0.527272727272727	-				93.8	0.421052631578947	-				78.1	0.503401360544218	-
PZE_102077383	2	80.7	59729380								0.517006802721088	-	83.2	0.517006802721088	-	80	0.518518518518518	-	84.7	0.529411764705882	-	93.8	0.418300653594771	*	73.6999999999999	0.457516339869281	-				69.8	0.543046357615894	-
PZE_102077362	2	80.7	59800340	86.3	0.56969696969697	-	83.5	0.537878787878788	-		0.523489932885906	-	83.2	0.523489932885906	-							93.8	0.421052631578947	-	73.7	0.467948717948718	-				69.8	0.552631578947368	-
PZE_102077462	2	80.8	60070382																			93.8	0.43046357615894	-	73.7	0.467948717948718	-				69.8	0.551948051948052	-
PZE_102077511	2	80.8	60073629	86.3	0.575757575757576	-				54	0.51006711409396	-	83.6	0.51006711409396	-				84.7	0.533333333333333	-	93.8	0.421052631578947	-	73.7	0.461038961038961	-				69.8	0.549019607843137	-
PZE_102077626	2	80.9	60273540																			93.9	0.422077922077922	-	73.7	0.464516129032258	-				69.8	0.546052631578947	-
PZE_102077664	2	81	60416666				83.9	0.518518518518518	-	54.4									84.9	0.540740740740741	-
PZE_102077722	2	81	60506865	86.3	0.558282208588957	-				54.4						79.5	0.513761467889908	-							73.7	0.464516129032258	-	78.1	0.493150684931507	-	69.8	0.543046357615894	-
PZE_102077819	2	81	60629626																						73.7	0.435374149659864	-	78.1000000000001	0.475177304964539	-	69.8	0.533783783783784	-
PZE_102077958	2	81.1	60769962	86.3	0.575757575757576	-				54.4	0.513513513513513	-	83.6000000000001	0.513513513513513	-				85.1000000000001	0.518248175182482	-	93.8	0.42483660130719	-				78.1	0.5	-
PZE_102078110	2	81.1	60874421				83.9	0.53030303030303	-	54.4									85.9	0.525547445255474	-				74.9999999999999	0.467948717948718	-							71.9	0.707547169811321	***
PZE_102078581	2	81.3	61244633				84.4	0.519083969465649	-	54.4	0.523489932885906	-	84.7	0.523489932885906	-	80.6	0.509433962264151	-							75.5999999999999	0.474358974358974	-	79.5000000000001	0.503401360544218	-	69.8	0.553333333333333	-
PZE_102078900	2	81.4	61491690				84.4	0.522727272727273	-	54.4									85.9	0.537313432835821	-
PZE_102079038	2	81.5	61848079																						76.2	0.467948717948718	-	80.2	0.493243243243243	-	70.5	0.542483660130719	-
PZE_102079074	2	81.5	61852815								0.503355704697987	-	85	0.503355704697987	-	81.1	0.486486486486487	-	85.9	0.514925373134328	-
PZE_102079094	2	81.5	61853534				84.4	0.522727272727273	-	55.1	0.509933774834437	-	85	0.509933774834437	-	81.1	0.504587155963303	-				94.6	0.410596026490066	*	76.2	0.464516129032258	-	80.2	0.493150684931507	-				72.8	0.691588785046729	***
PZE_102079140	2	81.5	61856982				84.4	0.522727272727273	-	54.4									85.9	0.529411764705882	-
PZE_102079265	2	81.6	62100958																			94.6	0.415584415584416	*	76.2	0.464516129032258	-	80.2	0.493243243243243	-				72.8	0.691588785046729	***
PZE_102079462	2	81.7	62411048								0.51006711409396	-	85	0.51006711409396	-	82.1	0.509090909090909	-	85.9	0.535714285714286	-	95.4	0.409090909090909	*	76.2	0.467532467532468	-				70.5	0.545454545454545	-
PZE_102079520	2	81.7	62634551	88.3	0.578313253012048	*	84.4	0.522727272727273	-		0.509933774834437	-	85	0.509933774834437	-										76.2	0.467948717948718	-							72.8	0.691588785046729	***
PZE_102079535	2	81.7	62650476	88.3	0.579268292682927	*				55.1	0.517006802721088	-	85	0.517006802721088	-				85.9	0.525547445255474	-	95.4	0.411764705882353	*	76.2	0.464516129032258	-	80.2	0.493150684931507	-				72.8	0.688679245283019	***
PZE_102079543	2	81.7	62659174				84.4	0.522727272727273	-	54.4									85.9	0.532374100719424	-	95.4	0.405228758169935	*				80.2	0.493150684931507	-
PZE_102079607	2	81.8	62724614	88.3	0.575757575757576	-				55.1						82.1	0.518518518518518	-										80.2	0.493243243243243	-	71.2	0.542483660130719	-	72.8	0.688679245283019	***
PZE_102079778	2	81.8	62990274	88.3	0.574074074074074	-				55.1						82.1	0.522935779816514	-							76.2	0.467948717948718	-	80.2000000000001	0.496598639455782	-	71.2	0.549668874172185	-
PZE_102079798	2	81.8	62991510	88.3	0.578313253012048	*				55.1						82.1	0.518518518518518	-							76.2	0.467948717948718	-	80.2	0.496598639455782	-	71.2	0.538961038961039	-
PZE_102079911	2	82	63317491				84.4	0.522727272727273	-	55.1	0.52027027027027	-	85	0.52027027027027	-	82.1	0.518518518518518	-							76.2	0.467948717948718	-							72.8	0.688679245283019	***
PZE_102079950	2	82	63372339				84.4	0.522727272727273	-	55.1	0.52027027027027	-	85	0.52027027027027	-	82.1	0.513761467889908	-
PZE_102079971	2	82	63375075	88.3	0.547058823529412	-				55.1						81.7	0.46551724137931	-							76.2	0.453947368421053	-	80.9	0.486486486486487	-	71.2	0.513698630136986	-
PZE_102079973	2	82	63375149				84.4	0.526717557251908	-	55.1	0.520547945205479	-	85	0.520547945205479	-	82.1	0.518518518518518	-							76.2	0.464516129032258	-	80.9	0.489795918367347	-	71.2	0.539473684210526	-
PZE_102080019	2	82	63494959	88.3	0.56969696969697	-				55.1						81.7	0.48695652173913	-				95.4	0.411764705882353	*	76.2	0.467948717948718	-	80.9	0.486486486486487	-				72.8	0.69811320754717	***
PZE_102080022	2	82	63495645	88.3	0.573170731707317	-				55.1						82.1	0.513513513513513	-				95.4	0.409090909090909	*	76.2	0.467948717948718	-	80.9	0.486486486486487	-				72.8	0.691588785046729	***
PZE_102080069	2	82.1	63665753	88.3	0.580838323353293	*				55.1	0.503311258278146	-	85	0.503311258278146	-				85.9	0.521739130434783	-
PZE_102080185	2	82.1	63880867								0.513513513513513	-	85	0.513513513513513	-	82.1	0.514018691588785	-	85.9	0.522058823529412	-
PZE_102080336	2	82.1	63949812				84.4	0.526315789473684	-	55.1	0.506666666666667	-	85.3	0.506666666666667	-	82.1	0.532110091743119	-										80.9	0.486486486486487	-	71.2	0.538961038961039	-	72.8	0.691588785046729	***
PZE_102080513	2	82.2	64277757																						76.2	0.461038961038961	-	80.9	0.489795918367347	-	71.2	0.535947712418301	-
PZE_102080558	2	82.3	64362328								0.503311258278146	-	85.3	0.503311258278146	-	82.1	0.532110091743119	-	85.9	0.521739130434783	-	95.4	0.411764705882353	*				80.9	0.482993197278912	-
PZE_102080584	2	82.3	64390401								0.5	-	85.3	0.5	-	82.1	0.523364485981308	-	85.9	0.521739130434783	-	95.4	0.414473684210526	*				80.9	0.486486486486487	-
PZE_102080632	2	82.3	64393073	89.6	0.572368421052632	-				55.7						82.1	0.540816326530612	-
PZE_102080737	2	82.3	64604570																						76.2	0.467948717948718	-	80.9	0.486486486486487	-	72.5	0.549019607843137	-
PZE_102080779	2	82.4	64697810	90	0.56969696969697	-	85.6	0.532846715328467	-							82.6	0.528301886792453	-	86.3	0.523076923076923	-
PZE_102080813	2	82.4	64741491	90	0.568862275449102	-	85.6	0.536764705882353	-							82.6	0.522935779816514	-	86.3	0.514492753623188	-	95.4	0.409090909090909	*	76.2	0.470967741935484	-	80.9	0.482993197278912	-				72.8	0.691588785046729	***
PZE_102080815	2	82.4	64741562	90	0.573170731707317	-	85.6	0.540740740740741	-							82.6	0.532710280373832	-	86.3	0.514492753623188	-	95.4	0.418918918918919	*				80.9	0.479452054794521	-
PZE_102080818	2	82.4	64743287	90	0.575	-	85.6	0.541353383458647	-							82.6	0.514018691588785	-	86.3	0.526315789473684	-	95.4	0.413333333333333	*	76.2	0.476510067114094	-	80.9	0.486301369863014	-				72.8	0.701923076923077	***
PZE_102080895	2	82.4	64933395	90	0.568862275449102	-	85.6	0.540740740740741	-							82.6	0.522935779816514	-	86.3	0.514492753623188	-				76.2	0.467948717948718	-							72.8	0.69811320754717	***
PZE_102080891	2	82.4	64937138				85.6	0.540740740740741	-	55.7									86.3	0.514492753623188	-				76.2	0.467532467532468	-							72.8	0.691588785046729	***
PZE_102080885	2	82.4	64937538				85.6	0.540740740740741	-	55.7									86.3	0.514492753623188	-
PZE_102080934	2	82.5	65039864				85.6	0.540740740740741	-	55.7									86.3	0.514925373134328	-	95.4	0.405228758169935	*	76.2	0.470588235294118	-				72.5	0.549668874172185	-
PZE_102081347	2	82.8	66397149								0.493333333333333	-	85.3	0.493333333333333	-	82.6	0.513513513513513	-	86.3000000000001	0.518248175182482	-	95.4	0.409090909090909	*	76.1999999999999	0.467948717948718	-
PZE_102081354	2	82.8	66426656								0.480519480519481	-	85.3	0.480519480519481	-	82.6	0.513761467889908	-	86.3	0.514492753623188	-	95.4	0.409090909090909	*	76.2	0.467948717948718	-				72.5	0.551948051948052	-
PZE_102081436	2	82.9	66627310	90	0.568862275449102	-				55.7						82.6	0.513513513513513	-
PZE_102081438	2	82.9	66629014	90	0.566265060240964	-				55.7						82.6	0.504504504504504	-
PZE_102081499	2	82.9	66709056	90	0.578313253012048	*				55.7						82.6	0.518181818181818	-				95.4	0.405228758169935	*	76.2	0.467948717948718	-
PZE_102081812	2	83	67149723	90.3	0.560240963855422	-				55.7						82.6	0.504504504504504	-
PZE_102081819	2	83	67150513	90.3	0.566265060240964	-				55.7						82.6	0.5	-				95.4	0.398601398601399	*
PZE_102081828	2	83	67152231																			95.4	0.411764705882353	*							73.2	0.545454545454545	-	73.7	0.700934579439252	***
PZE_102082043	2	83.2	67756189								0.483660130718954	-	85.3	0.483660130718954	-	82.6	0.513513513513513	-	86.3	0.514492753623188	-							80.9	0.486486486486487	-	73.2	0.545454545454545	-	73.7	0.700934579439252	***
PZE_102082133	2	83.2	67903116																						76.2	0.480263157894737	-							73.7	0.721153846153846	***
PZE_102082146	2	83.2	67912086	90.3	0.55421686746988	-	86.1	0.522727272727273	-		0.503267973856209	-	85.3	0.503267973856209	-										76.2	0.470967741935484	-
PZE_102082192	2	83.2	67935376	90.3	0.562874251497006	-				55.7	0.490066225165563	-	85.3	0.490066225165563	-				86.3	0.514492753623188	-
PZE_102082381	2	83.3	68289218	46.6	0.567073170731707	-	44	0.433823529411765	-		0.5	-	37.6	0.5	-										37.5	0.538461538461538	-							41.2	0.616822429906542	*
PZE_102082484	2	83.3	68600805	90.3	0.560240963855422	-	86.1	0.529850746268657	-		0.493421052631579	-	85.3	0.493421052631579	-										76.2	0.470967741935484	-							73.7	0.69811320754717	***
PZE_102082568	2	83.4	68692651																						76.2	0.467948717948718	-							73.7	0.700934579439252	***
PZE_102082585	2	83.4	68693735	90.3	0.562874251497006	-	86.1	0.525925925925926	-		0.490196078431373	-	85.3	0.490196078431373	-										76.2	0.467948717948718	-
PZE_102082592	2	83.4	68694649																						76.2	0.474025974025974	-							72.8	0.718446601941748	***
PZE_102082593	2	83.4	68694716								0.493333333333333	-	85.3	0.493333333333333	-	83.9	0.5	-	86.7000000000001	0.507352941176471	-				76.2	0.470967741935484	-
PZE_102082603	2	83.4	68700035								0.490066225165563	-	85.3	0.490066225165563	-	83.9	0.504587155963303	-	86.7	0.507246376811594	-				76.2	0.467948717948718	-							73.7	0.700934579439252	***
PZE_102082604	2	83.4	68700172																						76.2	0.464516129032258	-
PZE_102082627	2	83.4	68703327																						76.2	0.467948717948718	-
PZE_102082846	2	83.5	69176349	90.7	0.572289156626506	-				55.7	0.490066225165563	-	85.3	0.490066225165563	-				87.1	0.50354609929078	-
PZE_102082903	2	83.5	69179688																			95.4	0.405228758169935	*				80.9	0.486486486486487	-
PZE_102083083	2	83.6	69828763	90.7	0.58433734939759	*				55.7	0.490066225165563	-	85.3	0.490066225165563	-				87.1	0.507246376811594	-
PZE_102083088	2	83.6	69905740								0.483660130718954	-	85.3	0.483660130718954	-	84.4	0.481818181818182	-	87.1	0.514492753623188	-	95.4	0.406666666666667	*	76.2	0.467948717948718	-	80.9	0.482993197278912	-				74.6	0.710280373831776	***
PZE_102083188	2	83.7	70243902	90.7	0.575757575757576	-				55.7						84.4	0.490909090909091	-
PZE_102083209	2	83.7	70280942																			95.4	0.405228758169935	*
PZE_102083292	2	83.7	70334715								0.496644295302013	-	85.3	0.496644295302013	-	84.4	0.490740740740741	-	87.1	0.518248175182482	-
PZE_102083284	2	83.7	70339948								0.486666666666667	-	85.3	0.486666666666667	-	84.4	0.486238532110092	-	87.1	0.510948905109489	-				76.2	0.467948717948718	-
PZE_102083283	2	83.7	70340773	90.7	0.581818181818182	*				55.7	0.483660130718954	-	85.3	0.483660130718954	-				87.1000000000001	0.514492753623188	-
PZE_102083375	2	83.7	70558978	90.7	0.574850299401198	-				55.7						84.4	0.490909090909091	-
PZE_102083492	2	83.8	70740105	90.7	0.573170731707317	-	86.5	0.544776119402985	-							84.4	0.490909090909091	-	87.1	0.510791366906475	-
PZE_102083636	2	83.8	71147296	90.7	0.581818181818182	*	86.5	0.474452554744526	-							84.4	0.495495495495495	-	87.1	0.569343065693431	-
PZE_102083803	2	83.9	71361486				86.5	0.540740740740741	-	55.7									87.5000000000001	0.525547445255474	-
PZE_102083980	2	83.9	71606538	91.1	0.579268292682927	*				56.3						84.4	0.504504504504504	-							76.8	0.47741935483871	-							74.6	0.752475247524752	***
PZE_102084100	2	84	71785182	91.1	0.565217391304348	-	86.9	0.540740740740741	-							84.4	0.490909090909091	-	88.4	0.507352941176471	-
PZE_102084168	2	84	71896370	91.1	0.586826347305389	*	86.9	0.525547445255474	-		0.470967741935484	-	85.9	0.470967741935484	-														0.628378378378378	**		0.847682119205298	***		0.280373831775701	***
PZE_102084249	2	84	72126645	91.1	0.570552147239264	-				56.9						84.4	0.495495495495495	-							76.8	0.474358974358974	-							75.5	0.719626168224299	***
PZE_102084262	2	84	72146069								0.476510067114094	-	85.9	0.476510067114094	-	84.4	0.490909090909091	-	88.4000000000001	0.511111111111111	-				76.7999999999999	0.467532467532468	-	80.6	0.762886597938144	***	73.7	0.646153846153846	***
PZE_102084315	2	84	72155889				86.9	0.536764705882353	-	56.9	0.47682119205298	-	86.2	0.47682119205298	-	84.4	0.495495495495495	-							76.8	0.474358974358974	-							75.5	0.716981132075472	***
PZE_102084401	2	84	72205748								0.472972972972973	-	86.5	0.472972972972973	-	85.6	0.477477477477477	-	89.9000000000001	0.503649635036496	-	95.4	0.411764705882353	*	77.4	0.480769230769231	-				73.9	0.562913907284768	-
PZE_102084442	2	84	72211919				87.3	0.544117647058823	-	56.9	0.473333333333333	-	86.5	0.473333333333333	-	84.4	0.490909090909091	-
PZE_102084474	2	84	72274378				87.3	0.548148148148148	-	56.9	0.470198675496689	-	86.5	0.470198675496689	-	85.6	0.477477477477477	-				95.4	0.409090909090909	*	77.4	0.470588235294118	-				73.9	0.555555555555556	-
PZE_102084528	2	84.1	72436957	91.1	0.573170731707317	-	87.3	0.544117647058823	-		0.470198675496689	-	86.5	0.470198675496689	-							95.4	0.411764705882353	*							73.9	0.551948051948052	-	75.5	0.719626168224299	***
PZE_102084540	2	84.1	72439413				87.3	0.544117647058823	-	56.9	0.469798657718121	-	86.5	0.469798657718121	-	85.6	0.473214285714286	-				95.4	0.411764705882353	*	77.4	0.47741935483871	-				73.9	0.551948051948052	-
PZE_102084541	2	84.1	72439466	91.1	0.575757575757576	-				56.9						85.6	0.477477477477477	-				95.4	0.407894736842105	*	77.3999999999999	0.480769230769231	-	80.9	0.482993197278912	-				75.5	0.726415094339623	***
PZE_102084543	2	84.1	72439919				87.3	0.548148148148148	-	56.9	0.470198675496689	-	86.5	0.470198675496689	-	85.6	0.477477477477477	-				95.4	0.410596026490066	*	77.4	0.483870967741935	-				73.9	0.549019607843137	-
PZE_102084544	2	84.1	72440658				87.3	0.544117647058823	-	56.9	0.463576158940397	-	86.5	0.463576158940397	-	85.6	0.477477477477477	-
PZE_102084642	2	84.1	72669771	91.1	0.56969696969697	-	87.3	0.544117647058823	-							85.6	0.477477477477477	-	89.9	0.503649635036496	-
PZE_102084750	2	84.1	72958117																						77.4	0.480769230769231	-	80.9	0.486486486486487	-	73.9	0.549019607843137	-
PZE_102084771	2	84.2	73068180																						77.4	0.41304347826087	*	81.6	0.415384615384615	-	73.9	0.503597122302158	-
PZE_102085449	2	84.4	75313964				87.3	0.544117647058823	-	56.9	0.473684210526316	-	86.5	0.473684210526316	-	85.6	0.472222222222222	-							77.4	0.470588235294118	-							75.5	0.70873786407767	***
PZE_102086198	2	84.7	78230618				87.3	0.544117647058823	-	56.9									90.3	0.496350364963504	-	95.4	0.409090909090909	*				80.9	0.486486486486487	-
PZE_102086339	2	84.8	78497292	91.1	0.577639751552795	*	87.3	0.548148148148148	-		0.47682119205298	-	86.5	0.47682119205298	-
PZE_102086315	2	84.8	78498357				87.3	0.548148148148148	-	56.9	0.470588235294118	-	86.5	0.470588235294118	-	85.6	0.481818181818182	-				95.4	0.414473684210526	*				80.9	0.486486486486487	-
PZE_102086307	2	84.8	78498831	91.1	0.577639751552795	*				56.9	0.470198675496689	-	86.5	0.470198675496689	-				90.3	0.492647058823529	-
PZE_102086277	2	84.8	78501965				87.3	0.548148148148148	-	56.9									90.3	0.492647058823529	-
PZE_102087099	2	84.9	80358184	91.1	0.576687116564417	-	87.3	0.544117647058823	-		0.470588235294118	-	86.5	0.470588235294118	-
PZE_102087500	2	85	81675931	91.1	0.576687116564417	-	87.3	0.544117647058823	-		0.470198675496689	-	86.5	0.470198675496689	-							95.4	0.405228758169935	*
PZE_102087768	2	85	82395956																			95.4	0.401315789473684	*	78	0.487179487179487	-				73.9	0.546052631578947	-
PZE_102098722	2	85.1	83127538																			95.4	0.409090909090909	*	78	0.487179487179487	-				73.9	0.555555555555556	-
PZE_102098735	2	85.1	83168666				87.3	0.544117647058823	-	56.9	0.470198675496689	-	86.5	0.470198675496689	-	86.1	0.468468468468468	-				95.4	0.409090909090909	*	78	0.480519480519481	-
PZE_102098807	2	85.1	83187294				87.3	0.548148148148148	-	56.9	0.467105263157895	-	86.5	0.467105263157895	-	86.1	0.467889908256881	-							78	0.487179487179487	-
PZE_102098924	2	85.1	83329091				87.3	0.544117647058823	-	57.8									90.3000000000001	0.503649635036496	-	95.4	0.413333333333333	*
PZE_102087814	2	85.1	83452516				87.3	0.544117647058823	-	57.8	0.467105263157895	-	86.5	0.467105263157895	-	86.1	0.472727272727273	-				95.4	0.409090909090909	*
PZE_102088025	2	85.1	83776241	92	0.591463414634146	*	87.3	0.548148148148148	-		0.48	-	86.9	0.48	-										78	0.487179487179487	-							75.5	0.726415094339623	***
PZE_102088035	2	85.1	83791581	92	0.588957055214724	*				57.8						86.6	0.481818181818182	-				95.4	0.414473684210526	*
PZE_103094655	2	85.1	84269408	92	0.583850931677019	*	87.3	0.54014598540146	-		0.470198675496689	-	86.9	0.470198675496689	-										78	0.487179487179487	-							75.5	0.719626168224299	***
PZE_103094687	2	85.1	84333889				87.3	0.536764705882353	-	57.8	0.467532467532468	-	86.9	0.467532467532468	-	86.6	0.477477477477477	-				95.4	0.409090909090909	*	78	0.483870967741935	-
PZE_103094688	2	85.1	84333988	92	0.597560975609756	*				57.8	0.473333333333333	-	86.9	0.473333333333333	-				90.7	0.496350364963504	-							80.9	0.496551724137931	-	73.9	0.551948051948052	-	75.5	0.716981132075472	***
PZE_103094844	2	85.1	84651378	92	0.611764705882353	**				57.8	0.470198675496689	-	86.9	0.470198675496689	-				90.7	0.507462686567164	-	95.4	0.407894736842105	*							73.9	0.551948051948052	-	75.5	0.719626168224299	***
PZE_103095171	2	85.2	85516386				87.3	0.54014598540146	-	57.8	0.47682119205298	-	86.9	0.47682119205298	-	86.6	0.477477477477477	-				95.4	0.409090909090909	*	78	0.487179487179487	-
PZE_103095261	2	85.2	85861217																			95.4	0.411764705882353	*
PZE_103095358	2	85.2	85995980				87.3	0.544117647058823	-	57.8									90.7	0.496350364963504	-	95.4	0.414473684210526	*							73.9	0.543624161073825	-	75.5	0.742574257425743	***
PZE_103095468	2	85.2	86217657	92.5	0.577639751552795	*				57.8						86.6	0.477477477477477	-				95.4	0.409090909090909	*							73.9	0.551948051948052	-	75.5	0.716981132075472	***
PZE_103095492	2	85.2	86248795																			95.4	0.414473684210526	*				80.9	0.479452054794521	-
PZE_103095475	2	85.2	86254003	92.5	0.58433734939759	*				57.8						86.6	0.477477477477477	-				95.4	0.405228758169935	*
PZE_103095571	2	85.2	86359939																			95.4	0.409090909090909	*
[truncated: 7,549 more rows]
