# Supplementary material for: Linkage Analysis and Association Mapping QTL Detection Models for Hybrids Between Multiparental Populations from Two Heterotic Groups: Application to Biomass Production in Maize (Zea mays L.)
Source: G3 (Bethesda). 2017 Sep 28;7(11):3649–57. doi: 10.1534/g3.117.300121 (PMC5677153; doi:10.1534/g3.117.300121)
Supplement: Supplementary file 2 [file 3649FileS2.txt]

########################################################################################
#   Main R scripts used for QTL detection with the models "Founder alleles", "SNP within-group" and "Hybrid Genotype"
#########################################################################################

#===================================================================================================
##
#### FOUNDER ALLELES  QTL DETECTION MODEL
##
#==============================================================================================

rm(list=ls())
library(stats)
library(gdata)
library(asreml)   #require ASReml R package

# Value of the threshold for QTL detection
threshold   <- 3.83624  # in -log(p-value)unit

#Names of the founder lines
founders=c("F04401", "F1808", "F7082","F98902", "F02803", "F03802", "F373","F7088")

#Choice of the studied trait
trait="pred_DMC" ; trait2="DMC"
#trait="pred_DMY" ; trait2 = "DMY"   #trait2 is the name used in output file
#trait="pred_DtSILK" ; trait2="DtSILK"
#trait="pred_PH" ; trait2="PH"

#Adjusted means of the hybrids
pheno=read.table("AdjMean_all_traits.txt",sep="\t", dec=".", head=TRUE, check.names=FALSE)
pheno_hyb=pheno[,c("CodeHybrid","CodeParentF","CodeParentD",trait)]
#Deletion of the founder hybrids
pheno_hyb=pheno_hyb[-which(pheno_hyb$CodeParentF %in% founders),]

# Creation of the variables corresponding to the populations
pheno_hyb$PopF=substr(pheno_hyb$CodeParentF,5,5)
pheno_hyb$PopD=substr(pheno_hyb$CodeParentD,5,5)
pheno_hyb$CodeParentD=as.character(pheno_hyb$CodeParentD)
pheno_hyb$CodeParentF=as.character(pheno_hyb$CodeParentF)

pheno_hyb=pheno_hyb[-which(is.na(pheno_hyb[,trait])),]
pheno_hyb=drop.levels(pheno_hyb)


#============================================================================================
# Creation of the matrices with the correspondency between hybrid and probabilities of receiving 
# its dent (respectively flint) allele from each of the four dent (respectively flint) founder lines
#============================================================================================


# Probabilities of each inbred line of receiving its allele from each of the founders
# Number of rows = Number of markers
# Number of columns = Number of lines * 8 (nb of founders flint + dent)
	data_all=read.table("data_origines_fondateurs.txt",sep="\t", dec=".", check.names=FALSE)    ***** fournir le fichier?
	data_all=data_all[,which(substr(colnames(data_all),1,8) %in% c(pheno_hyb[,"CodeParentD"],pheno_hyb[,"CodeParentF"]) )]
	data_all=drop.levels(data_all)

#For the flint
data_F = matrix(nrow = nrow(data_all) , ncol=nrow(pheno_hyb)*4 ) # *4 as four columns per individuals for the four founders
data_F = as.data.frame(data_F)
rownames(data_F) = rownames(data_all)
colnames(data_F) = paste( rep(pheno_hyb[,"CodeParentF"], each= 4), rep(c("F373","F02803","F03802","F7088"), times=length(pheno_hyb[,"CodeParentF"])), sep="_")	
for (nom in unique(colnames(data_F))){
		data_F[,which(colnames(data_F)==nom)] <- data_all[,which(colnames(data_all)==nom)]
	}
data_F=t(data_F)
geno_hybF=drop.levels(data_F)
Nind=nrow(data_F)/4

geno_hybF=t(sapply(1:Nind, function(x) c(geno_hybF[4*(x-1) + (1:4),])))
	rownames(geno_hybF)=substr(rownames(data_F),1,8)[seq(1,nrow(data_F),by=4)]
	colnames(geno_hybF)=c(rbind(paste(colnames(data_F),"_F373",sep=""),paste(colnames(data_F),"_F02803",sep=""),paste(colnames(data_F),"_F03802",sep=""),paste(colnames(data_F),"_F7088",sep="")))

#For the dent
data_D = matrix(nrow = nrow(data_all) , ncol=nrow(pheno_hyb)*4 )
data_D = as.data.frame(data_D)
rownames(data_D) = rownames(data_all)
colnames(data_D) = paste( rep(pheno_hyb[,"CodeParentD"], each= 4), rep(c("F1808","F04401","F98902","F7082"), times=length(pheno_hyb[,"CodeParentD"])), sep="_")
for (nom in unique(colnames(data_D))){
			data_D[,which(colnames(data_D)==nom)] <- data_all[,which(colnames(data_all)==nom)]
	}
data_D=t(data_D)
geno_hybD=drop.levels(data_D)
Nind=nrow(data_D)/4

geno_hybD=t(sapply(1:Nind, function(x) c(geno_hybD[4*(x-1) + (1:4),])))
	rownames(geno_hybD)=substr(rownames(data_D),1,8)[seq(1,nrow(data_D),by=4)]
		colnames(geno_hybD)=c(rbind(paste(colnames(data_D),"_F1808",sep=""),paste(colnames(data_D),"_F04401",sep=""),paste(colnames(data_D),"_F98902",sep=""),paste(colnames(data_D),"_F7082",sep="")))

#write.table(geno_hybD,paste("geno_hybD_founders_",trait2,".txt",sep=""), sep="\t", dec=".", quote=FALSE, col.names=TRUE, row.names=FALSE)
#write.table(geno_hybF,paste("geno_hybF_founders_",trait2,".txt",sep=""), sep="\t", dec=".", quote=FALSE, col.names=TRUE, row.names=FALSE)

ZdoseF=geno_hybF
ZdoseD=geno_hybD    


#============================================================================================
# Input files for the QTL detection
#============================================================================================

#ZdoseD=read.table(paste("geno_hybD_founders_",trait2,".txt",sep=""), sep="\t", dec=".", head=TRUE, row.names=NULL)
#ZdoseF=read.table(paste("geno_hybF_founders_",trait2,".txt",sep=""), sep="\t", dec=".", head=TRUE, row.names=NULL)

Nind=nrow(ZdoseD) #number of hybrids

# Creation of my.data, data frame with all the informations needed except genotypes: index of the hybrids, phenotype, flint population, dent population, 
# dent-flint combination of populations, flint parent, dent parent
Indice = array(1:Nind, dim=c(Nind,1))
my.data = Indice
rownames(my.data)=Indice
colnames(my.data)=c("Ind")
my.data = as.data.frame(my.data)
my.data$Ind=as.factor(as.character(my.data$Ind))
my.data$Trait=as.numeric(as.character(pheno_hyb[,trait])) 
my.data$PopF=as.factor(as.character(pheno_hyb$PopF))
my.data$PopD=as.factor(as.character(pheno_hyb$PopD))
my.data$PopDF=paste(my.data$PopF,my.data$PopD,sep="")
my.data$PopDF=as.factor(as.character(my.data$PopDF))
my.data$CodeParentD=as.factor(as.character(pheno_hyb$CodeParentD))
my.data$CodeParentF=as.factor(as.character(pheno_hyb$CodeParentF))

ZdoseF=as.data.frame(ZdoseF)
ZdoseD=as.data.frame(ZdoseD)


#===================================================================================================
##
#### FORWARD PROCEDURE
##
#===================================================================================================
		#============================================================================================
		### STEP 0 : first initial scan along the genome
		#============================================================================================
		# for each marker, 3 different models are used to test the global effect of the QTL or each component 
		# conditioned by the other (i.e FlintGCA conditionned by DentGCA and vice versa, and global QTL effect)
		# some of the output are redundant since they do not depend on the order of the fixed effects in the model
		
# Creation of the results matrices (nb of columns = nb of markers) 
LogLik=matrix(0,3,(ncol(ZdoseF)/4)) # LogLikelihood of the models
pvalue=matrix(0,5,(ncol(ZdoseF)/4)) #Pvalues
WaldStat=matrix(0,9,(ncol(ZdoseF)/4)) #Wald statistics of the effects in the models
SCD=matrix(0,12,(ncol(ZdoseF)/4)) # Sum of squares
dfr=matrix(0,11,(ncol(ZdoseF)/4)) #degrees of freedom
res_comp_var=matrix(0, nrow=12,ncol=(ncol(ZdoseF)/4)) #Components of the variance

colnames(LogLik)=substr(colnames(ZdoseF)[seq(1,ncol(ZdoseF), by=4)],1,13)
colnames(pvalue)=substr(colnames(ZdoseF)[seq(1,ncol(ZdoseF), by=4)],1,13)
colnames(WaldStat)=substr(colnames(ZdoseF)[seq(1,ncol(ZdoseF), by=4)],1,13)
colnames(SCD)=substr(colnames(ZdoseF)[seq(1,ncol(ZdoseF), by=4)],1,13)
colnames(dfr)=substr(colnames(ZdoseF)[seq(1,ncol(ZdoseF), by=4)],1,13)
colnames(res_comp_var)=substr(colnames(ZdoseF)[seq(1,ncol(ZdoseF), by=4)],1,13)


rownames(SCD)=c("intercept_partF_first","PopDF_partF_first","partF","partDF_partF_first","intercept_partD_first","PopDF_partD_first","partD","partDF_partD_first","CM_residu_partF_first","CM_residu_partD_first","global","CM_residual_global")
rownames(dfr)=c("intercept_partF_first","PopDF_partF_first","partF","partDF_partF_first","intercept_partD_first","PopDF_partD_first","partD","partDF_partD_first","residu_partF_first","residu_partD_first","global")
rownames(pvalue)=c("partF","partD","partF:partD_partF_first","partF:partD_partD_first","global")
rownames(LogLik)=c("partF_first","partD_first","global")
rownames(WaldStat)=c("intercept_partF_first","PopDF_partF_first","partF","partF:partD_partF_first","intercept_partD_first","PopDF_partD_first","partD","partF:partD_partD_first", "global")
rownames(res_comp_var)=c("var_ParentD_partF_first","var_ParentF_partF_first","sd_ParentD_partF_first","sd_ParentF_partF_first","residual_var_partF_first","residual_sd_partF_first","var_ParentD_partD_first","var_ParentF_partD_first","sd_ParentD_partD_first","sd_ParentF_partD_first","residual_var_partD_first","residual_sd_partD_first")


for (i in 1:(ncol(ZdoseF)/4)) {
	if (i== 1) { #for the first marker
	
				
				A=ZdoseF[,c(((i*4)-3):(i*4))]
				B=ZdoseD[,c(((i*4)-3):(i*4))]
				
				my.data[,8:11]=A
				my.data[,c(12:15)]=B

				
				list_cof=list()
				list_cof[[1]]=	c(8:11)
				list_cof[[2]]=	c(12:15)

				names(list_cof)[1]="partF"
				names(list_cof)[2]="partD"
						#two model with each a different order of the GCA components (Flint then Dent / Dent then Flint)

						asrFD=asreml(Trait~ PopDF + grp(partF) * grp(partD) , group=list_cof, random=~CodeParentD+CodeParentF, data=my.data,na.method.X="omit", Cfixed=TRUE)

						asrDF=asreml(Trait~ PopDF + grp(partD) * grp(partF) , group=list_cof,  random=~CodeParentD+CodeParentF, data=my.data,na.method.X="omit", Cfixed=TRUE)

					# p-values
				pvalue["partF",i]=wald(asrDF)["partF","Pr(Chisq)"]
				pvalue["partF:partD_partF_first",i]=wald(asrFD)["partF:partD","Pr(Chisq)"]

				pvalue["partD",i]=wald(asrFD)["partD","Pr(Chisq)"]
				pvalue["partF:partD_partD_first",i]=wald(asrDF)["partD:partF","Pr(Chisq)"]

					# Sum of squares (Average square for the residuals)
				SCD["partF",i]=wald(asrDF)["partF","Sum of Sq"]
				SCD["partD",i]=wald(asrFD)["partD","Sum of Sq"]
				SCD["intercept_partF_first",i]=wald(asrFD)["(Intercept)","Sum of Sq"]
				SCD["PopDF_partF_first",i]=wald(asrFD)["PopDF","Sum of Sq"]
				SCD["partDF_partF_first",i]=wald(asrFD)["partF:partD","Sum of Sq"]
				SCD["CM_residu_partF_first",i]=wald(asrFD)["residual (MS)","Sum of Sq"]
				SCD["intercept_partD_first",i]=wald(asrDF)["(Intercept)","Sum of Sq"]
				SCD["PopDF_partD_first",i]=wald(asrDF)["PopDF","Sum of Sq"]
				SCD["partDF_partD_first",i]=wald(asrDF)["partD:partF","Sum of Sq"]
				SCD["CM_residu_partD_first",i]=wald(asrDF)["residual (MS)","Sum of Sq"]


					# Degrees of freedom
				dfr["partF",i]=wald(asrDF)["partF","Df"]
				dfr["partD",i]=wald(asrFD)["partD","Df"]
					
				dfr["intercept_partF_first",i]=wald(asrFD)["(Intercept)","Df"]
				dfr["PopDF_partF_first",i]=wald(asrFD)["PopDF","Df"]
				dfr["partDF_partF_first",i]=wald(asrFD)["partF:partD","Df"]
				dfr["residu_partF_first",i]=summary(asrFD)$nedf

				dfr["intercept_partD_first",i]=wald(asrDF)["(Intercept)","Df"]
				dfr["PopDF_partD_first",i]=wald(asrDF)["PopDF","Df"]
				dfr["partDF_partD_first",i]=wald(asrDF)["partD:partF","Df"]
				dfr["residu_partD_first",i]=summary(asrDF)$nedf

					#Likelihood
				LogLik["partF_first",i]=summary(asrFD)$loglik
				LogLik["partD_first",i]=summary(asrDF)$loglik

					# Variance decomposition
				res_comp_var["var_ParentD_partF_first",i]=summary(asrFD)$varcomp["CodeParentD!CodeParentD.var","component"]
				res_comp_var["var_ParentF_partF_first",i]=summary(asrFD)$varcomp["CodeParentF!CodeParentF.var","component"]
				res_comp_var["sd_ParentD_partF_first",i]=summary(asrFD)$varcomp["CodeParentD!CodeParentD.var","std.error"]
				res_comp_var["sd_ParentF_partF_first",i]=summary(asrFD)$varcomp["CodeParentF!CodeParentF.var","std.error"]	
				res_comp_var["residual_var_partF_first",i]=summary(asrFD)$varcomp["R!variance","component"]
				res_comp_var["residual_sd_partF_first",i]=summary(asrFD)$varcomp["R!variance","std.error"]

				res_comp_var["var_ParentD_partD_first",i]=summary(asrDF)$varcomp["CodeParentD!CodeParentD.var","component"]
				res_comp_var["var_ParentF_partD_first",i]=summary(asrDF)$varcomp["CodeParentF!CodeParentF.var","component"]
				res_comp_var["sd_ParentD_partD_first",i]=summary(asrDF)$varcomp["CodeParentD!CodeParentD.var","std.error"]
				res_comp_var["sd_ParentF_partD_first",i]=summary(asrDF)$varcomp["CodeParentF!CodeParentF.var","std.error"]	
				res_comp_var["residual_var_partD_first",i]=summary(asrDF)$varcomp["R!variance","component"]
				res_comp_var["residual_sd_partD_first",i]=summary(asrDF)$varcomp["R!variance","std.error"]

					#Wald test
				WaldStat["partF",i]=wald(asrDF)["partF","Wald statistic"]
				WaldStat["partD",i]=wald(asrFD)["partD","Wald statistic"]
					
				WaldStat["intercept_partF_first",i]=wald(asrFD)["(Intercept)","Wald statistic"]
				WaldStat["PopDF_partF_first",i]=wald(asrFD)["PopDF","Wald statistic"]
				WaldStat["partF:partD_partF_first",i]=wald(asrFD)["partF:partD","Wald statistic"]

				WaldStat["intercept_partD_first",i]=wald(asrDF)["(Intercept)","Wald statistic"]
				WaldStat["PopDF_partD_first",i]=wald(asrDF)["PopDF","Wald statistic"]
				WaldStat["partF:partD_partD_first",i]=wald(asrDF)["partD:partF","Wald statistic"]
	

			# Test of the global effect of the marker
				my.data_global=my.data
				list_part_SCA=lapply(1:ncol(A), function(x) rep(A[,x], ncol(B)) * B)
				part_SCA=matrix(unlist(list_part_SCA), ncol=ncol(A) * ncol(B))
				my.data_global[,16:31]=part_SCA
				
				list_cof_global=list()
				list_cof_global[[1]]=	c(8:31)
				names(list_cof_global)[1]="global"
				#model grouping the GCA and SCA to test the global effect of the locus
				asr_global=asreml(Trait~ PopDF + grp(global) , group=list_cof_global,  random=~CodeParentD+CodeParentF, data=my.data_global,na.method.X="omit", Cfixed=TRUE)

				WaldStat["global",i]= wald(asr_global)["global","Wald statistic"]
				LogLik["global",i]=summary(asr_global)$loglik
				dfr["global",i]=wald(asr_global)["global","Df"]
				SCD["global",i]=wald(asr_global)["global","Sum of Sq"]
				SCD["CM_residual_global",i]=wald(asr_global)["residual (MS)","Sum of Sq"]
				pvalue["global",i]=wald(asr_global)["global","Pr(Chisq)"]

		
		}
		

		if (i!= 1) { #for the following markers :use of the varaince components (parameters) obtained from the previous marker as a start of the reml to speed computations
		
				A=ZdoseF[,c(((i*4)-3):(i*4))]
				B=ZdoseD[,c(((i*4)-3):(i*4))]
				my.data[,8:11]=A
				my.data[,c(12:15)]=B
				
				list_cof=list()
				list_cof[[1]]=	c(8:11)
				list_cof[[2]]=	c(12:15)
				names(list_cof)[1]="partF"
				names(list_cof)[2]="partD"

						asrFD=asreml(Trait~ PopDF + grp(partF) * grp(partD) , group=list_cof, random=~CodeParentD+CodeParentF, data=my.data,na.method.X="omit", Cfixed=TRUE, G.param=asrFD)

						asrDF=asreml(Trait~ PopDF + grp(partD) * grp(partF) , group=list_cof,  random=~CodeParentD+CodeParentF, data=my.data,na.method.X="omit", Cfixed=TRUE, G.param=asrDF)

					#p-values
				pvalue["partF",i]=wald(asrDF)["partF","Pr(Chisq)"]
				pvalue["partF:partD_partF_first",i]=wald(asrFD)["partF:partD","Pr(Chisq)"]

				pvalue["partD",i]=wald(asrFD)["partD","Pr(Chisq)"]
				pvalue["partF:partD_partD_first",i]=wald(asrDF)["partD:partF","Pr(Chisq)"]

					# Sum of squares (Average square for the residuals)
				SCD["partF",i]=wald(asrDF)["partF","Sum of Sq"]
				SCD["partD",i]=wald(asrFD)["partD","Sum of Sq"]
				SCD["intercept_partF_first",i]=wald(asrFD)["(Intercept)","Sum of Sq"]
				SCD["PopDF_partF_first",i]=wald(asrFD)["PopDF","Sum of Sq"]
				SCD["partDF_partF_first",i]=wald(asrFD)["partF:partD","Sum of Sq"]
				SCD["CM_residu_partF_first",i]=wald(asrFD)["residual (MS)","Sum of Sq"]
				SCD["intercept_partD_first",i]=wald(asrDF)["(Intercept)","Sum of Sq"]
				SCD["PopDF_partD_first",i]=wald(asrDF)["PopDF","Sum of Sq"]
				SCD["partDF_partD_first",i]=wald(asrDF)["partD:partF","Sum of Sq"]
				SCD["CM_residu_partD_first",i]=wald(asrDF)["residual (MS)","Sum of Sq"]

					# Degrees of freedom
				dfr["partF",i]=wald(asrDF)["partF","Df"]
				dfr["partD",i]=wald(asrFD)["partD","Df"]
				dfr["intercept_partF_first",i]=wald(asrFD)["(Intercept)","Df"]
				dfr["PopDF_partF_first",i]=wald(asrFD)["PopDF","Df"]
				dfr["partDF_partF_first",i]=wald(asrFD)["partF:partD","Df"]
				dfr["residu_partF_first",i]=summary(asrFD)$nedf
				dfr["intercept_partD_first",i]=wald(asrDF)["(Intercept)","Df"]
				dfr["PopDF_partD_first",i]=wald(asrDF)["PopDF","Df"]
				dfr["partDF_partD_first",i]=wald(asrDF)["partD:partF","Df"]
				dfr["residu_partD_first",i]=summary(asrDF)$nedf

					# Likelihood
				LogLik["partF_first",i]=summary(asrFD)$loglik
				LogLik["partD_first",i]=summary(asrDF)$loglik

					# Components of the variance
				res_comp_var["var_ParentD_partF_first",i]=summary(asrFD)$varcomp["CodeParentD!CodeParentD.var","component"]
				res_comp_var["var_ParentF_partF_first",i]=summary(asrFD)$varcomp["CodeParentF!CodeParentF.var","component"]
				res_comp_var["sd_ParentD_partF_first",i]=summary(asrFD)$varcomp["CodeParentD!CodeParentD.var","std.error"]
				res_comp_var["sd_ParentF_partF_first",i]=summary(asrFD)$varcomp["CodeParentF!CodeParentF.var","std.error"]	
				res_comp_var["residual_var_partF_first",i]=summary(asrFD)$varcomp["R!variance","component"]
				res_comp_var["residual_sd_partF_first",i]=summary(asrFD)$varcomp["R!variance","std.error"]

				res_comp_var["var_ParentD_partD_first",i]=summary(asrDF)$varcomp["CodeParentD!CodeParentD.var","component"]
				res_comp_var["var_ParentF_partD_first",i]=summary(asrDF)$varcomp["CodeParentF!CodeParentF.var","component"]
				res_comp_var["sd_ParentD_partD_first",i]=summary(asrDF)$varcomp["CodeParentD!CodeParentD.var","std.error"]
				res_comp_var["sd_ParentF_partD_first",i]=summary(asrDF)$varcomp["CodeParentF!CodeParentF.var","std.error"]	
				res_comp_var["residual_var_partD_first",i]=summary(asrDF)$varcomp["R!variance","component"]
				res_comp_var["residual_sd_partD_first",i]=summary(asrDF)$varcomp["R!variance","std.error"]

					# Wald test
				WaldStat["partF",i]=wald(asrDF)["partF","Wald statistic"]
				WaldStat["partD",i]=wald(asrFD)["partD","Wald statistic"]
					
				WaldStat["intercept_partF_first",i]=wald(asrFD)["(Intercept)","Wald statistic"]
				WaldStat["PopDF_partF_first",i]=wald(asrFD)["PopDF","Wald statistic"]
				WaldStat["partF:partD_partF_first",i]=wald(asrFD)["partF:partD","Wald statistic"]

				WaldStat["intercept_partD_first",i]=wald(asrDF)["(Intercept)","Wald statistic"]
				WaldStat["PopDF_partD_first",i]=wald(asrDF)["PopDF","Wald statistic"]
				WaldStat["partF:partD_partD_first",i]=wald(asrDF)["partD:partF","Wald statistic"]
	
	

			# Test of the global effect of the marker
				my.data_global=my.data
				list_part_SCA=lapply(1:ncol(A), function(x) rep(A[,x], ncol(B)) * B)
				part_SCA=matrix(unlist(list_part_SCA), ncol=ncol(A) * ncol(B))
				my.data_global[,16:31]=part_SCA
				
				list_cof_global=list()
				list_cof_global[[1]]=	c(8:31)
				names(list_cof_global)[1]="global"
					
				asr_global=asreml(Trait~ PopDF + grp(global) , group=list_cof_global,  random=~CodeParentD+CodeParentF, data=my.data_global,na.method.X="omit", Cfixed=TRUE, G.param=asr_global)

				WaldStat["global",i]= wald(asr_global)["global","Wald statistic"]
				LogLik["global",i]=summary(asr_global)$loglik
				dfr["global",i]=wald(asr_global)["global","Df"]
				SCD["global",i]=wald(asr_global)["global","Sum of Sq"]
				SCD["CM_residual_global",i]=wald(asr_global)["residual (MS)","Sum of Sq"]
				pvalue["global",i]=wald(asr_global)["global","Pr(Chisq)"]

	
		}

}

write.table(LogLik,paste("LogLik_",trait2,"_step0.txt",sep=""), sep="\t", dec=".")
write.table(pvalue,paste("pvalue_",trait2,"_step0.txt",sep=""), sep="\t", dec=".")
write.table(WaldStat,paste("WaldStat_",trait2,"_step0.txt",sep=""), sep="\t", dec=".")
write.table(SCD,paste("SCD_",trait2,"_step0.txt",sep=""), sep="\t", dec=".")
write.table(dfr,paste("dfr_",trait2,"_step0.txt",sep=""), sep="\t", dec=".")
write.table(res_comp_var,paste("res_comp_var_",trait2,"_step0.txt",sep=""), sep="\t", dec=".")


		#=======================================================================================================================
		### STEP 1  of the forward process: scan along the genome with cofactors chosen based on the global effect of the marker
		#=======================================================================================================================

	seuil <- threshold
	cof_listF=list() # Genotyping data of the markers put as cofactors (flint part)
	cof_listD=list() # Genotyping data of the markers put as cofactors (dent part)
	nstep= 20#numbers of steps (superior to the number of cofactors expected to be added in the model based on the global effect)
	
	
for (step. in 1:nstep) {
print(step.)

# Cofactor is chosen based on the results of the previous scan

	pvalue_step <- read.table(paste("pvalue_",trait2,"_step",step.-1,".txt",sep=""), sep="\t", dec=".")
	rownames(pvalue_step)[nrow(pvalue_step)]=c("global_pvalue")
	waldstat_step <- read.table(paste("WaldStat_",trait2,"_step",step.-1,".txt",sep=""), sep="\t", dec=".")
	rownames(waldstat_step)[nrow(waldstat_step)]=c("waldstat_global")
	pvalue_step=rbind(pvalue_step, waldstat_step)
		
		# Matrices for the cofactors (one dent and one flint) only GCA effects of the cofactors are included in the model 
	if (min(pvalue_step["global_pvalue",], na.rm=TRUE) <= 10^(-seuil)) {
	name_cof_step <- colnames(pvalue_step)[which(pvalue_step["global_pvalue",] == min(pvalue_step["global_pvalue",], na.rm=TRUE))]
		if (length(name_cof_step)==1) {
		
			cof_listF[[step.]] <- ZdoseF[,which(substr(colnames(ZdoseF),1,13)==name_cof_step)]
			names(cof_listF)[[step.]]<- name_cof_step
			
			cof_listD[[step.]] <- ZdoseD[,which(substr(colnames(ZdoseD),1,13)==name_cof_step)]
			names(cof_listD)[[step.]]<- name_cof_step
			
		} else {
			toto_max <- pvalue_step[which(pvalue_step["global_pvalue",] == min(pvalue_step["global_pvalue",], na.rm=TRUE))]
			name_cof_step <- colnames(toto_max)[which(toto_max["waldstat_global",]==max(toto_max["waldstat_global",], na.rm=TRUE))]
			
			cof_listF[[step.]] <- ZdoseF[,which(substr(colnames(ZdoseF),1,13)==name_cof_step)]
			names(cof_listF)[[step.]]<- name_cof_step
			
			cof_listD[[step.]] <- ZdoseD[,which(substr(colnames(ZdoseD),1,13)==name_cof_step)]
			names(cof_listD)[[step.]]<- name_cof_step
		}
	} else { break }


	mk_cof= names(cof_listF) # Markers names  ***** 
print(mk_cof)

	my.data2=my.data
	for (j in 1:length(mk_cof)){
		my.data2=cbind(my.data2,cof_listF[[j]],cof_listD[[j]])
		colnames(my.data2)[(ncol(my.data2)-7) : (ncol(my.data2)-4)]=colnames(cof_listF[[j]])
		colnames(my.data2)[(ncol(my.data2)-3) : ncol(my.data2)]=colnames(cof_listD[[j]])
	}

	list_cof_base=list()
		for (mk in 1:length(mk_cof)) {
			list_cof_base[[mk]]=(ncol(my.data)+ (mk *8 )-7) : (ncol(my.data)+ (mk *8 ))
			names(list_cof_base)[mk]=mk_cof[mk]
		}

					stock_my.data=my.data2

					stock_list_cof = list_cof_base
		print(stock_list_cof)			
	my.fixform_Ffirst <- as.formula (paste('Trait~ PopDF ', paste( 'grp(',mk_cof, ')', collapse='+', sep="") ,  ' grp(partF) * grp(partD) ',sep='+'))

	my.fixform_Dfirst <- as.formula (paste('Trait~ PopDF ', paste( 'grp(',mk_cof, ')', collapse='+', sep="") ,  ' grp(partD) * grp(partF) ',sep='+'))

	my.fixform_global <- as.formula (paste('Trait~ PopDF ', paste( 'grp(',mk_cof, ')', collapse='+', sep="") ,  ' grp(global) ',sep='+'))
						
					# Creation of the result matrices
					LogLik=matrix(0,3,(ncol(ZdoseF)/4))
					pvalue=matrix(0,5,(ncol(ZdoseF)/4))
					WaldStat=matrix(0,9,(ncol(ZdoseF)/4))
					SCD=matrix(0,12,(ncol(ZdoseF)/4))
					dfr=matrix(0,11,(ncol(ZdoseF)/4))
					res_comp_var=matrix(0, nrow=12,ncol=(ncol(ZdoseF)/4))

					colnames(LogLik)=substr(colnames(ZdoseF)[seq(1,ncol(ZdoseF), by=4)],1,13)
					colnames(pvalue)=substr(colnames(ZdoseF)[seq(1,ncol(ZdoseF), by=4)],1,13)
					colnames(WaldStat)=substr(colnames(ZdoseF)[seq(1,ncol(ZdoseF), by=4)],1,13)
					colnames(SCD)=substr(colnames(ZdoseF)[seq(1,ncol(ZdoseF), by=4)],1,13)
					colnames(dfr)=substr(colnames(ZdoseF)[seq(1,ncol(ZdoseF), by=4)],1,13)
					colnames(res_comp_var)=substr(colnames(ZdoseF)[seq(1,ncol(ZdoseF), by=4)],1,13)

					rownames(SCD)=c("intercept_partF_first","PopDF_partF_first","partF","partDF_partF_first","intercept_partD_first","PopDF_partD_first","partD","partDF_partD_first","CM_residu_partF_first","CM_residu_partD_first","global","CM_residual_global")
					rownames(dfr)=c("intercept_partF_first","PopDF_partF_first","partF","partDF_partF_first","intercept_partD_first","PopDF_partD_first","partD","partDF_partD_first","residu_partF_first","residu_partD_first","global")
					rownames(pvalue)=c("partF","partD","partF:partD_partF_first","partF:partD_partD_first","global")
					rownames(LogLik)=c("partF_first","partD_first","global")
					rownames(WaldStat)=c("intercept_partF_first","PopDF_partF_first","partF","partF:partD_partF_first","intercept_partD_first","PopDF_partD_first","partD","partF:partD_partD_first", "global")
					rownames(res_comp_var)=c("var_ParentD_partF_first","var_ParentF_partF_first","sd_ParentD_partF_first","sd_ParentF_partF_first","residual_var_partF_first","residual_sd_partF_first","var_ParentD_partD_first","var_ParentF_partD_first","sd_ParentD_partD_first","sd_ParentF_partD_first","residual_var_partD_first","residual_sd_partD_first")


for (i in 1:(ncol(ZdoseF)/4)) {
	if (i== 1) {
	

				A=ZdoseF[,c(((i*4)-3):(i*4))]
				B=ZdoseD[,c(((i*4)-3):(i*4))]
				
				my.data2[,(8 + 8 * length(mk_cof)) :  (8 + 8 * length(mk_cof) + 3)]=A
				my.data2[,(8 + 8 * length(mk_cof) + 4) :  (8 + 8 * length(mk_cof) + 3 +4 )]=B

				list_cof_base[["partF"]]=c((8 + 8 * length(mk_cof)) :  (8 + 8 * length(mk_cof) + 3))
				list_cof_base[["partD"]]=c((8 + 8 * length(mk_cof) + 4) :  (8 + 8 * length(mk_cof) + 3 +4 ))


						asrFD=asreml(fixed=my.fixform_Ffirst,  random=~CodeParentD+CodeParentF, group = list_cof_base,data=my.data2,na.method.X="omit", Cfixed=T)

						asrDF=asreml(fixed=my.fixform_Dfirst,  random=~CodeParentD+CodeParentF, group = list_cof_base, data=my.data2,na.method.X="omit", Cfixed=T)
	
		
					# p-values
				pvalue["partF",i]=wald(asrDF)["partF","Pr(Chisq)"]
				pvalue["partF:partD_partF_first",i]=wald(asrFD)["partF:partD","Pr(Chisq)"]

				pvalue["partD",i]=wald(asrFD)["partD","Pr(Chisq)"]
				pvalue["partF:partD_partD_first",i]=wald(asrDF)["partD:partF","Pr(Chisq)"]

					# Sum of squares (Average square for the residuals)
				SCD["partF",i]=wald(asrDF)["partF","Sum of Sq"]
				SCD["partD",i]=wald(asrFD)["partD","Sum of Sq"]

				SCD["intercept_partF_first",i]=wald(asrFD)["(Intercept)","Sum of Sq"]
				SCD["PopDF_partF_first",i]=wald(asrFD)["PopDF","Sum of Sq"]
				SCD["partDF_partF_first",i]=wald(asrFD)["partF:partD","Sum of Sq"]
				SCD["CM_residu_partF_first",i]=wald(asrFD)["residual (MS)","Sum of Sq"]

				SCD["intercept_partD_first",i]=wald(asrDF)["(Intercept)","Sum of Sq"]
				SCD["PopDF_partD_first",i]=wald(asrDF)["PopDF","Sum of Sq"]
				SCD["partDF_partD_first",i]=wald(asrDF)["partD:partF","Sum of Sq"]
				SCD["CM_residu_partD_first",i]=wald(asrDF)["residual (MS)","Sum of Sq"]

					# Degrees of freedom
				dfr["partF",i]=wald(asrDF)["partF","Df"]
				dfr["partD",i]=wald(asrFD)["partD","Df"]
				dfr["intercept_partF_first",i]=wald(asrFD)["(Intercept)","Df"]
				dfr["PopDF_partF_first",i]=wald(asrFD)["PopDF","Df"]
				dfr["partDF_partF_first",i]=wald(asrFD)["partF:partD","Df"]
				dfr["residu_partF_first",i]=summary(asrFD)$nedf
				dfr["intercept_partD_first",i]=wald(asrDF)["(Intercept)","Df"]
				dfr["PopDF_partD_first",i]=wald(asrDF)["PopDF","Df"]
				dfr["partDF_partD_first",i]=wald(asrDF)["partD:partF","Df"]
				dfr["residu_partD_first",i]=summary(asrDF)$nedf

					# Likelihood
				LogLik["partF_first",i]=summary(asrFD)$loglik
				LogLik["partD_first",i]=summary(asrDF)$loglik

					# Components of the variance
				res_comp_var["var_ParentD_partF_first",i]=summary(asrFD)$varcomp["CodeParentD!CodeParentD.var","component"]
				res_comp_var["var_ParentF_partF_first",i]=summary(asrFD)$varcomp["CodeParentF!CodeParentF.var","component"]
				res_comp_var["sd_ParentD_partF_first",i]=summary(asrFD)$varcomp["CodeParentD!CodeParentD.var","std.error"]
				res_comp_var["sd_ParentF_partF_first",i]=summary(asrFD)$varcomp["CodeParentF!CodeParentF.var","std.error"]	
				res_comp_var["residual_var_partF_first",i]=summary(asrFD)$varcomp["R!variance","component"]
				res_comp_var["residual_sd_partF_first",i]=summary(asrFD)$varcomp["R!variance","std.error"]

				res_comp_var["var_ParentD_partD_first",i]=summary(asrDF)$varcomp["CodeParentD!CodeParentD.var","component"]
				res_comp_var["var_ParentF_partD_first",i]=summary(asrDF)$varcomp["CodeParentF!CodeParentF.var","component"]
				res_comp_var["sd_ParentD_partD_first",i]=summary(asrDF)$varcomp["CodeParentD!CodeParentD.var","std.error"]
				res_comp_var["sd_ParentF_partD_first",i]=summary(asrDF)$varcomp["CodeParentF!CodeParentF.var","std.error"]	
				res_comp_var["residual_var_partD_first",i]=summary(asrDF)$varcomp["R!variance","component"]
				res_comp_var["residual_sd_partD_first",i]=summary(asrDF)$varcomp["R!variance","std.error"]

					# Wald statistics
				WaldStat["partF",i]=wald(asrDF)["partF","Wald statistic"]
				WaldStat["partD",i]=wald(asrFD)["partD","Wald statistic"]
					
				WaldStat["intercept_partF_first",i]=wald(asrFD)["(Intercept)","Wald statistic"]
				WaldStat["PopDF_partF_first",i]=wald(asrFD)["PopDF","Wald statistic"]
				WaldStat["partF:partD_partF_first",i]=wald(asrFD)["partF:partD","Wald statistic"]

				WaldStat["intercept_partD_first",i]=wald(asrDF)["(Intercept)","Wald statistic"]
				WaldStat["PopDF_partD_first",i]=wald(asrDF)["PopDF","Wald statistic"]
				WaldStat["partF:partD_partD_first",i]=wald(asrDF)["partD:partF","Wald statistic"]
	
					# Test of the global effect of the marker
				
				my.data_global=stock_my.data
				list_part_SCA=lapply(1:ncol(A), function(x) rep(A[,x], ncol(B)) * B)
				part_SCA=matrix(unlist(list_part_SCA), ncol=ncol(A) * ncol(B))
				colnames(part_SCA)=paste("SCA_",c(1:16),sep="")
				my.data_global=cbind(my.data_global,part_SCA)
				stock_list_cof[["global"]]= c((8 + 8 * length(mk_cof)) : (8 + 8 * length(mk_cof) + 15))
					
				asr_global=asreml(fixed=my.fixform_global , group=stock_list_cof,  random=~CodeParentD+CodeParentF, data=my.data_global,na.method.X="omit")

				WaldStat["global",i]= wald(asr_global)["global","Wald statistic"]
				LogLik["global",i]=summary(asr_global)$loglik
				dfr["global",i]=wald(asr_global)["global","Df"]
				SCD["global",i]=wald(asr_global)["global","Sum of Sq"]
				SCD["CM_residual_global",i]=wald(asr_global)["residual (MS)","Sum of Sq"]
				pvalue["global",i]=wald(asr_global)["global","Pr(Chisq)"]
		
		}
	

		if (i!= 1) {
					
						A=ZdoseF[,c(((i*4)-3):(i*4))]
						B=ZdoseD[,c(((i*4)-3):(i*4))]
						
						my.data2[,(8 + 8 * length(mk_cof)) :  (8 + 8 * length(mk_cof) + 3)]=A
						my.data2[,(8 + 8 * length(mk_cof) + 4) :  (8 + 8 * length(mk_cof) + 3 +4 )]=B

						list_cof_base[["partF"]]=c((8 + 8 * length(mk_cof)) :  (8 + 8 * length(mk_cof) + 3))
						list_cof_base[["partD"]]=c((8 + 8 * length(mk_cof) + 4) :  (8 + 8 * length(mk_cof) + 3 +4 ))

						asrFD=asreml(fixed=my.fixform_Ffirst,  random=~CodeParentD+CodeParentF, group = list_cof_base,data=my.data2,na.method.X="omit", Cfixed=T, G.param=asrFD)

						asrDF=asreml(fixed=my.fixform_Dfirst,  random=~CodeParentD+CodeParentF, group = list_cof_base, data=my.data2,na.method.X="omit", Cfixed=T, G.param=asrDF)
	

				
					#p-values
				pvalue["partF",i]=wald(asrDF)["partF","Pr(Chisq)"]
				pvalue["partF:partD_partF_first",i]=wald(asrFD)["partF:partD","Pr(Chisq)"]

				pvalue["partD",i]=wald(asrFD)["partD","Pr(Chisq)"]
				pvalue["partF:partD_partD_first",i]=wald(asrDF)["partD:partF","Pr(Chisq)"]

					# Sum of squares (Average square for the residuals)
				SCD["partF",i]=wald(asrDF)["partF","Sum of Sq"]
				SCD["partD",i]=wald(asrFD)["partD","Sum of Sq"]

				SCD["intercept_partF_first",i]=wald(asrFD)["(Intercept)","Sum of Sq"]
				SCD["PopDF_partF_first",i]=wald(asrFD)["PopDF","Sum of Sq"]
				SCD["partDF_partF_first",i]=wald(asrFD)["partF:partD","Sum of Sq"]
				SCD["CM_residu_partF_first",i]=wald(asrFD)["residual (MS)","Sum of Sq"]

				SCD["intercept_partD_first",i]=wald(asrDF)["(Intercept)","Sum of Sq"]
				SCD["PopDF_partD_first",i]=wald(asrDF)["PopDF","Sum of Sq"]
				SCD["partDF_partD_first",i]=wald(asrDF)["partD:partF","Sum of Sq"]
				SCD["CM_residu_partD_first",i]=wald(asrDF)["residual (MS)","Sum of Sq"]

					# Degrees of freedom
				dfr["partF",i]=wald(asrDF)["partF","Df"]
				dfr["partD",i]=wald(asrFD)["partD","Df"]
				dfr["intercept_partF_first",i]=wald(asrFD)["(Intercept)","Df"]
				dfr["PopDF_partF_first",i]=wald(asrFD)["PopDF","Df"]
				dfr["partDF_partF_first",i]=wald(asrFD)["partF:partD","Df"]
				dfr["residu_partF_first",i]=summary(asrFD)$nedf
				dfr["intercept_partD_first",i]=wald(asrDF)["(Intercept)","Df"]
				dfr["PopDF_partD_first",i]=wald(asrDF)["PopDF","Df"]
				dfr["partDF_partD_first",i]=wald(asrDF)["partD:partF","Df"]
				dfr["residu_partD_first",i]=summary(asrDF)$nedf

					# Likelihood
				LogLik["partF_first",i]=summary(asrFD)$loglik
				LogLik["partD_first",i]=summary(asrDF)$loglik

					#Components of the variance
				res_comp_var["var_ParentD_partF_first",i]=summary(asrFD)$varcomp["CodeParentD!CodeParentD.var","component"]
				res_comp_var["var_ParentF_partF_first",i]=summary(asrFD)$varcomp["CodeParentF!CodeParentF.var","component"]
				res_comp_var["sd_ParentD_partF_first",i]=summary(asrFD)$varcomp["CodeParentD!CodeParentD.var","std.error"]
				res_comp_var["sd_ParentF_partF_first",i]=summary(asrFD)$varcomp["CodeParentF!CodeParentF.var","std.error"]	
				res_comp_var["residual_var_partF_first",i]=summary(asrFD)$varcomp["R!variance","component"]
				res_comp_var["residual_sd_partF_first",i]=summary(asrFD)$varcomp["R!variance","std.error"]

				res_comp_var["var_ParentD_partD_first",i]=summary(asrDF)$varcomp["CodeParentD!CodeParentD.var","component"]
				res_comp_var["var_ParentF_partD_first",i]=summary(asrDF)$varcomp["CodeParentF!CodeParentF.var","component"]
				res_comp_var["sd_ParentD_partD_first",i]=summary(asrDF)$varcomp["CodeParentD!CodeParentD.var","std.error"]
				res_comp_var["sd_ParentF_partD_first",i]=summary(asrDF)$varcomp["CodeParentF!CodeParentF.var","std.error"]	
				res_comp_var["residual_var_partD_first",i]=summary(asrDF)$varcomp["R!variance","component"]
				res_comp_var["residual_sd_partD_first",i]=summary(asrDF)$varcomp["R!variance","std.error"]

					# Wald statistics
				WaldStat["partF",i]=wald(asrDF)["partF","Wald statistic"]
				WaldStat["partD",i]=wald(asrFD)["partD","Wald statistic"]
					
				WaldStat["intercept_partF_first",i]=wald(asrFD)["(Intercept)","Wald statistic"]
				WaldStat["PopDF_partF_first",i]=wald(asrFD)["PopDF","Wald statistic"]
				WaldStat["partF:partD_partF_first",i]=wald(asrFD)["partF:partD","Wald statistic"]

				WaldStat["intercept_partD_first",i]=wald(asrDF)["(Intercept)","Wald statistic"]
				WaldStat["PopDF_partD_first",i]=wald(asrDF)["PopDF","Wald statistic"]
				WaldStat["partF:partD_partD_first",i]=wald(asrDF)["partD:partF","Wald statistic"]
	
					# Test of the global effect of the marker
					
				my.data_global=stock_my.data
				list_part_SCA=lapply(1:ncol(A), function(x) rep(A[,x], ncol(B)) * B)
				part_SCA=matrix(unlist(list_part_SCA), ncol=ncol(A) * ncol(B))
				colnames(part_SCA)=paste("SCA_",c(1:16),sep="")
				my.data_global=cbind(my.data_global,part_SCA)
								
				stock_list_cof[["global"]]= c((8 + 8 * length(mk_cof)) : (8 + 8 * length(mk_cof) + 15))
					
				asr_global=asreml(fixed=my.fixform_global , group=stock_list_cof,  random=~CodeParentD+CodeParentF, data=my.data_global,na.method.X="omit", Cfixed=TRUE, G.param=asr_global)


				WaldStat["global",i]= wald(asr_global)["global","Wald statistic"]
				LogLik["global",i]=summary(asr_global)$loglik
				dfr["global",i]=wald(asr_global)["global","Df"]
				SCD["global",i]=wald(asr_global)["global","Sum of Sq"]
				SCD["CM_residual_global",i]=wald(asr_global)["residual (MS)","Sum of Sq"]
				pvalue["global",i]=wald(asr_global)["global","Pr(Chisq)"]
		
		
		}

}


write.table(LogLik,paste("LogLik_",trait2,"_step",step.,".txt",sep=""), sep="\t", dec=".")
write.table(pvalue,paste("pvalue_",trait2,"_step",step.,".txt",sep=""), sep="\t", dec=".")
write.table(WaldStat,paste("WaldStat_",trait2,"_step",step.,".txt",sep=""), sep="\t", dec=".")
write.table(SCD,paste("SCD_",trait2,"_step",step.,".txt",sep=""), sep="\t", dec=".")
write.table(dfr,paste("dfr_",trait2,"_step",step.,".txt",sep=""), sep="\t", dec=".")
write.table(res_comp_var,paste("res_comp_var_",trait2,"_step",step.,".txt",sep=""), sep="\t", dec=".")

}


write.table(mk_cof,paste("cofactor_final_step_", trait2,".txt",sep=""), sep="\t", dec=".")

#results of the last step as written also with another name in order to be used in STEP 2  ******il y a des noms avec step0 ici normal????
write.table(LogLik,paste("LogLik_",trait2,"_part2_step0.txt",sep=""), sep="\t", dec=".")
write.table(pvalue,paste("pvalue_",trait2,"_part2_step0.txt",sep=""), sep="\t", dec=".")
write.table(WaldStat,paste("WaldStat_",trait2,"_part2_step0.txt",sep=""), sep="\t", dec=".")
write.table(SCD,paste("SCD_",trait2,"_part2_step0.txt",sep=""), sep="\t", dec=".")
write.table(dfr,paste("dfr_",trait2,"_part2_step0.txt",sep=""), sep="\t", dec=".")
write.table(res_comp_var,paste("res_comp_var_",trait2,"_part2_step0.txt",sep=""), sep="\t", dec=".")


		#=======================================================================================================================
		### STEP 2  of the forward process: scan along the genome with cofactors chosen in step1 to search for loci with GCA or SCA effects above the threshold ******modifie pourquuoi on teste global?
		#=======================================================================================================================
	

Nind=nrow(ZdoseD) # number of hybrids


# Creation of my.data, data frame with all the informations needed : index of the hybrids, phenotype, flint population, dent population, dent-flint combination of populations, flint parent, dent parentIndice = array(1:Nind, dim=c(Nind,1))
my.data = Indice
rownames(my.data)=Indice
colnames(my.data)=c("Ind")
my.data = as.data.frame(my.data)

my.data$Ind=as.factor(as.character(my.data$Ind))
my.data$Trait=as.numeric(as.character(pheno_hyb[,trait])) 
my.data$PopF=as.factor(as.character(pheno_hyb$PopF))
my.data$PopD=as.factor(as.character(pheno_hyb$PopD))
my.data$PopDF=paste(my.data$PopF,my.data$PopD,sep="")
my.data$PopDF=as.factor(as.character(my.data$PopDF))
my.data$CodeParentD=as.factor(as.character(pheno_hyb$CodeParentD))
my.data$CodeParentF=as.factor(as.character(pheno_hyb$CodeParentF))

ZdoseF=as.data.frame(ZdoseF)
ZdoseD=as.data.frame(ZdoseD)

	seuil <- threshold
	cof_listF=list() # Genotyping data of the markers put as cofactors (flint part)
	cof_listD=list() # Genotyping data of the markers put as cofactors (dent part)
	nstep=20 # Number superior to the expected additional number of cofactors
	
	
	# List of cofactors selected at the previous steps
	mk_cof= read.table(paste("cofactor_final_step_", trait2,".txt",sep=""), sep="\t", dec=".")
	mk_cof=as.matrix(mk_cof)			
	mk_cof=as.vector(mk_cof)

for (step. in 1:nstep) { #number of steps superior to the number of cofactors expected to be chosen based on GCA or SCA effects above the threshold

		#for the first step, results comes from the end of STEP1
	pvalue_step <- read.table(paste("pvalue_",trait2,"_part2_step",step.-1,".txt",sep=""), sep="\t", dec=".")
	rownames(pvalue_step)[nrow(pvalue_step)]=c("global_pvalue")
	pvalue_step=pvalue_step[-3,]
	pvalue_step[,which(colnames(pvalue_step) %in% mk_cof)]=1

					if ( (max(-log10(pvalue_step[1,])) > seuil ) | (max(-log10(pvalue_step[2,])) > seuil )   | (max(-log10(pvalue_step[3,])) > seuil )   | (max(-log10(pvalue_step[4,])) > seuil ) ) { # Global pvalues is also considered in case for one marker it is above the threshold when addind new cofactors
							tpval=t(pvalue_step)
							tpval=as.data.frame(tpval)
							tpval=cbind(rownames(tpval),tpval)
							toto=tpval[which( (-log10(tpval[,2]) > seuil ) |  (-log10(tpval[,3]) > seuil )  |  (-log10(tpval[,4]) > seuil ) |  (-log10(tpval[,5]) > seuil )),]
							new_cof =	toto[which( (toto[,2]==min(toto[,2:4]) )  |  (toto[,3]==min(toto[,2:4]) ) |  (toto[,4]==min(toto[,2:4]) ) ),]
							
							new_cof=as.character(new_cof[,1])
				} else {break}
						
									
				mk_cof=c(mk_cof,new_cof)

	my.data2=my.data
	for (j in 1:length(mk_cof)){
		my.data2=cbind(my.data2, ZdoseF[,which(substr(colnames(ZdoseF),1,13)==mk_cof[j])],  ZdoseD[,which(substr(colnames(ZdoseD),1,13)==mk_cof[j])])
				colnames(my.data2)[(ncol(my.data2)-7) : (ncol(my.data2)-4)]=colnames(ZdoseF)[which(substr(colnames(ZdoseF),1,13)==mk_cof[j])]
				colnames(my.data2)[(ncol(my.data2)-3) : ncol(my.data2)]=colnames(ZdoseD)[which(substr(colnames(ZdoseD),1,13)==mk_cof[j])]
	}

	list_cof_base=list()
		for (mk in 1:length(mk_cof)) {
			list_cof_base[[mk]]=(ncol(my.data)+ (mk *8 )-7) : (ncol(my.data)+ (mk *8 ))
			names(list_cof_base)[mk]=mk_cof[mk]
		}

				
	stock_my.data=my.data2
	
	stock_list_cof=list_cof_base
			
	my.fixform_Ffirst <- as.formula (paste('Trait~ PopDF ', paste( 'grp(',mk_cof, ')', collapse='+', sep="") ,  ' grp(partF) * grp(partD) ',sep='+'))

	my.fixform_Dfirst <- as.formula (paste('Trait~ PopDF ', paste( 'grp(',mk_cof, ')', collapse='+', sep="") ,  ' grp(partD) * grp(partF) ',sep='+'))

	my.fixform_global <- as.formula (paste('Trait~ PopDF ', paste( 'grp(',mk_cof, ')', collapse='+', sep="") ,  ' grp(global) ',sep='+'))
						
					# Creation of the matrices of the results 
					LogLik=matrix(0,3,(ncol(ZdoseF)/4))
					pvalue=matrix(0,5,(ncol(ZdoseF)/4))
					WaldStat=matrix(0,9,(ncol(ZdoseF)/4))
					SCD=matrix(0,12,(ncol(ZdoseF)/4))
					dfr=matrix(0,11,(ncol(ZdoseF)/4))
					res_comp_var=matrix(0, nrow=12,ncol=(ncol(ZdoseF)/4))

					colnames(LogLik)=substr(colnames(ZdoseF)[seq(1,ncol(ZdoseF), by=4)],1,13)
					colnames(pvalue)=substr(colnames(ZdoseF)[seq(1,ncol(ZdoseF), by=4)],1,13)
					colnames(WaldStat)=substr(colnames(ZdoseF)[seq(1,ncol(ZdoseF), by=4)],1,13)
					colnames(SCD)=substr(colnames(ZdoseF)[seq(1,ncol(ZdoseF), by=4)],1,13)
					colnames(dfr)=substr(colnames(ZdoseF)[seq(1,ncol(ZdoseF), by=4)],1,13)
					colnames(res_comp_var)=substr(colnames(ZdoseF)[seq(1,ncol(ZdoseF), by=4)],1,13)

					rownames(SCD)=c("intercept_partF_first","PopDF_partF_first","partF","partDF_partF_first","intercept_partD_first","PopDF_partD_first","partD","partDF_partD_first","CM_residu_partF_first","CM_residu_partD_first","global","CM_residual_global")
					rownames(dfr)=c("intercept_partF_first","PopDF_partF_first","partF","partDF_partF_first","intercept_partD_first","PopDF_partD_first","partD","partDF_partD_first","residu_partF_first","residu_partD_first","global")
					rownames(pvalue)=c("partF","partD","partF:partD_partF_first","partF:partD_partD_first","global")
					rownames(LogLik)=c("partF_first","partD_first","global")
					rownames(WaldStat)=c("intercept_partF_first","PopDF_partF_first","partF","partF:partD_partF_first","intercept_partD_first","PopDF_partD_first","partD","partF:partD_partD_first", "global")
					rownames(res_comp_var)=c("var_ParentD_partF_first","var_ParentF_partF_first","sd_ParentD_partF_first","sd_ParentF_partF_first","residual_var_partF_first","residual_sd_partF_first","var_ParentD_partD_first","var_ParentF_partD_first","sd_ParentD_partD_first","sd_ParentF_partD_first","residual_var_partD_first","residual_sd_partD_first")


for (i in 1:(ncol(ZdoseF)/4)) {
	if (i== 1) {
	
				A=ZdoseF[,c(((i*4)-3):(i*4))]
				B=ZdoseD[,c(((i*4)-3):(i*4))]
	
				if ((substr(colnames(A),1,13) %in% mk_cof) ==TRUE) {
				
					pvalue[,i]=1
					SCD[,i]=1
					dfr[,i]=1
					LogLik[,i]=1
					res_comp_var[,i]=1
					WaldStat[,i]=1
	
				}	else {
				
					
						
					my.data2[,(8 + 8 * length(mk_cof)) :  (8 + 8 * length(mk_cof) + 3)]=A
					my.data2[,(8 + 8 * length(mk_cof) + 4) :  (8 + 8 * length(mk_cof) + 3 +4 )]=B

					list_cof_base[["partF"]]=c((8 + 8 * length(mk_cof)) :  (8 + 8 * length(mk_cof) + 3))
					list_cof_base[["partD"]]=c((8 + 8 * length(mk_cof) + 4) :  (8 + 8 * length(mk_cof) + 3 +4 ))

						asrFD=asreml(fixed=my.fixform_Ffirst,  random=~CodeParentD+CodeParentF, group = list_cof_base,data=my.data2,na.method.X="omit", Cfixed=T)


						asrDF=asreml(fixed=my.fixform_Dfirst,  random=~CodeParentD+CodeParentF, group = list_cof_base, data=my.data2,na.method.X="omit", Cfixed=T)
			
					#p-values
				pvalue["partF",i]=wald(asrDF)["partF","Pr(Chisq)"]
				pvalue["partF:partD_partF_first",i]=wald(asrFD)["partF:partD","Pr(Chisq)"]

				pvalue["partD",i]=wald(asrFD)["partD","Pr(Chisq)"]
				pvalue["partF:partD_partD_first",i]=wald(asrDF)["partD:partF","Pr(Chisq)"]

					#SCD (et Carre moyen pour residus)
				SCD["partF",i]=wald(asrDF)["partF","Sum of Sq"]
				SCD["partD",i]=wald(asrFD)["partD","Sum of Sq"]

				SCD["intercept_partF_first",i]=wald(asrFD)["(Intercept)","Sum of Sq"]
				SCD["PopDF_partF_first",i]=wald(asrFD)["PopDF","Sum of Sq"]
				SCD["partDF_partF_first",i]=wald(asrFD)["partF:partD","Sum of Sq"]
				SCD["CM_residu_partF_first",i]=wald(asrFD)["residual (MS)","Sum of Sq"]

				SCD["intercept_partD_first",i]=wald(asrDF)["(Intercept)","Sum of Sq"]
				SCD["PopDF_partD_first",i]=wald(asrDF)["PopDF","Sum of Sq"]
				SCD["partDF_partD_first",i]=wald(asrDF)["partD:partF","Sum of Sq"]
				SCD["CM_residu_partD_first",i]=wald(asrDF)["residual (MS)","Sum of Sq"]


					# Degrees of freedom
				dfr["partF",i]=wald(asrDF)["partF","Df"]
				dfr["partD",i]=wald(asrFD)["partD","Df"]
				dfr["intercept_partF_first",i]=wald(asrFD)["(Intercept)","Df"]
				dfr["PopDF_partF_first",i]=wald(asrFD)["PopDF","Df"]
				dfr["partDF_partF_first",i]=wald(asrFD)["partF:partD","Df"]
				dfr["residu_partF_first",i]=summary(asrFD)$nedf
				dfr["intercept_partD_first",i]=wald(asrDF)["(Intercept)","Df"]
				dfr["PopDF_partD_first",i]=wald(asrDF)["PopDF","Df"]
				dfr["partDF_partD_first",i]=wald(asrDF)["partD:partF","Df"]
				dfr["residu_partD_first",i]=summary(asrDF)$nedf

					# Likelihood
				LogLik["partF_first",i]=summary(asrFD)$loglik
				LogLik["partD_first",i]=summary(asrDF)$loglik

					# Components of the variance
				res_comp_var["var_ParentD_partF_first",i]=summary(asrFD)$varcomp["CodeParentD!CodeParentD.var","component"]
				res_comp_var["var_ParentF_partF_first",i]=summary(asrFD)$varcomp["CodeParentF!CodeParentF.var","component"]
				res_comp_var["sd_ParentD_partF_first",i]=summary(asrFD)$varcomp["CodeParentD!CodeParentD.var","std.error"]
				res_comp_var["sd_ParentF_partF_first",i]=summary(asrFD)$varcomp["CodeParentF!CodeParentF.var","std.error"]	
				res_comp_var["residual_var_partF_first",i]=summary(asrFD)$varcomp["R!variance","component"]
				res_comp_var["residual_sd_partF_first",i]=summary(asrFD)$varcomp["R!variance","std.error"]

				res_comp_var["var_ParentD_partD_first",i]=summary(asrDF)$varcomp["CodeParentD!CodeParentD.var","component"]
				res_comp_var["var_ParentF_partD_first",i]=summary(asrDF)$varcomp["CodeParentF!CodeParentF.var","component"]
				res_comp_var["sd_ParentD_partD_first",i]=summary(asrDF)$varcomp["CodeParentD!CodeParentD.var","std.error"]
				res_comp_var["sd_ParentF_partD_first",i]=summary(asrDF)$varcomp["CodeParentF!CodeParentF.var","std.error"]	
				res_comp_var["residual_var_partD_first",i]=summary(asrDF)$varcomp["R!variance","component"]
				res_comp_var["residual_sd_partD_first",i]=summary(asrDF)$varcomp["R!variance","std.error"]

					# Wald statistics
				WaldStat["partF",i]=wald(asrDF)["partF","Wald statistic"]
				WaldStat["partD",i]=wald(asrFD)["partD","Wald statistic"]
					
				WaldStat["intercept_partF_first",i]=wald(asrFD)["(Intercept)","Wald statistic"]
				WaldStat["PopDF_partF_first",i]=wald(asrFD)["PopDF","Wald statistic"]
				WaldStat["partF:partD_partF_first",i]=wald(asrFD)["partF:partD","Wald statistic"]

				WaldStat["intercept_partD_first",i]=wald(asrDF)["(Intercept)","Wald statistic"]
				WaldStat["PopDF_partD_first",i]=wald(asrDF)["PopDF","Wald statistic"]
				WaldStat["partF:partD_partD_first",i]=wald(asrDF)["partD:partF","Wald statistic"]
	
	
						# Test of the global effect of the marker
				
				my.data_global=stock_my.data
				list_part_SCA=lapply(1:ncol(A), function(x) rep(A[,x], ncol(B)) * B)
				part_SCA=matrix(unlist(list_part_SCA), ncol=ncol(A) * ncol(B))
				colnames(part_SCA)=paste("SCA_",c(1:16),sep="")
				my.data_global=cbind(my.data_global,part_SCA)
				stock_list_cof[["global"]]= c((8 + 8 * length(mk_cof)) : (8 + 8 * length(mk_cof) + 15))
					
				asr_global=asreml(fixed=my.fixform_global , group=stock_list_cof,  random=~CodeParentD+CodeParentF, data=my.data_global,na.method.X="omit")

				WaldStat["global",i]= wald(asr_global)["global","Wald statistic"]
				LogLik["global",i]=summary(asr_global)$loglik
				dfr["global",i]=wald(asr_global)["global","Df"]
				SCD["global",i]=wald(asr_global)["global","Sum of Sq"]
				SCD["CM_residual_global",i]=wald(asr_global)["residual (MS)","Sum of Sq"]
				pvalue["global",i]=wald(asr_global)["global","Pr(Chisq)"]

			}
		
		}
		

		if (i!= 1) {
					
					A=ZdoseF[,c(((i*4)-3):(i*4))]
					B=ZdoseD[,c(((i*4)-3):(i*4))]
	
				if ((substr(colnames(A),1,13) %in% mk_cof) ==TRUE) {
				
					pvalue[,i]=1
					SCD[,i]=1
					dfr[,i]=1
					LogLik[,i]=1
					res_comp_var[,i]=1
					WaldStat[,i]=1
	
				} else {
									
						my.data2[,(8 + 8 * length(mk_cof)) :  (8 + 8 * length(mk_cof) + 3)]=A
						my.data2[,(8 + 8 * length(mk_cof) + 4) :  (8 + 8 * length(mk_cof) + 3 +4 )]=B

						list_cof_base[["partF"]]=c((8 + 8 * length(mk_cof)) :  (8 + 8 * length(mk_cof) + 3))
						list_cof_base[["partD"]]=c((8 + 8 * length(mk_cof) + 4) :  (8 + 8 * length(mk_cof) + 3 +4 ))

						asrFD=asreml(fixed=my.fixform_Ffirst,  random=~CodeParentD+CodeParentF, group = list_cof_base,data=my.data2,na.method.X="omit", Cfixed=T, G.param=asrFD)

						asrDF=asreml(fixed=my.fixform_Dfirst,  random=~CodeParentD+CodeParentF, group = list_cof_base, data=my.data2,na.method.X="omit", Cfixed=T, G.param=asrDF)
					
					# p-values
				pvalue["partF",i]=wald(asrDF)["partF","Pr(Chisq)"]
				pvalue["partF:partD_partF_first",i]=wald(asrFD)["partF:partD","Pr(Chisq)"]

				pvalue["partD",i]=wald(asrFD)["partD","Pr(Chisq)"]
				pvalue["partF:partD_partD_first",i]=wald(asrDF)["partD:partF","Pr(Chisq)"]

					# Sum of squares (Average square for the residuals)
				SCD["partF",i]=wald(asrDF)["partF","Sum of Sq"]
				SCD["partD",i]=wald(asrFD)["partD","Sum of Sq"]

				SCD["intercept_partF_first",i]=wald(asrFD)["(Intercept)","Sum of Sq"]
				SCD["PopDF_partF_first",i]=wald(asrFD)["PopDF","Sum of Sq"]
				SCD["partDF_partF_first",i]=wald(asrFD)["partF:partD","Sum of Sq"]
				SCD["CM_residu_partF_first",i]=wald(asrFD)["residual (MS)","Sum of Sq"]

				SCD["intercept_partD_first",i]=wald(asrDF)["(Intercept)","Sum of Sq"]
				SCD["PopDF_partD_first",i]=wald(asrDF)["PopDF","Sum of Sq"]
				SCD["partDF_partD_first",i]=wald(asrDF)["partD:partF","Sum of Sq"]
				SCD["CM_residu_partD_first",i]=wald(asrDF)["residual (MS)","Sum of Sq"]

					# Degrees of freedom
				dfr["partF",i]=wald(asrDF)["partF","Df"]
				dfr["partD",i]=wald(asrFD)["partD","Df"]
				dfr["intercept_partF_first",i]=wald(asrFD)["(Intercept)","Df"]
				dfr["PopDF_partF_first",i]=wald(asrFD)["PopDF","Df"]
				dfr["partDF_partF_first",i]=wald(asrFD)["partF:partD","Df"]
				dfr["residu_partF_first",i]=summary(asrFD)$nedf
				dfr["intercept_partD_first",i]=wald(asrDF)["(Intercept)","Df"]
				dfr["PopDF_partD_first",i]=wald(asrDF)["PopDF","Df"]
				dfr["partDF_partD_first",i]=wald(asrDF)["partD:partF","Df"]
				dfr["residu_partD_first",i]=summary(asrDF)$nedf

					# Likelihood
				LogLik["partF_first",i]=summary(asrFD)$loglik
				LogLik["partD_first",i]=summary(asrDF)$loglik

					#Variance rcomponents
				res_comp_var["var_ParentD_partF_first",i]=summary(asrFD)$varcomp["CodeParentD!CodeParentD.var","component"]
				res_comp_var["var_ParentF_partF_first",i]=summary(asrFD)$varcomp["CodeParentF!CodeParentF.var","component"]
				res_comp_var["sd_ParentD_partF_first",i]=summary(asrFD)$varcomp["CodeParentD!CodeParentD.var","std.error"]
				res_comp_var["sd_ParentF_partF_first",i]=summary(asrFD)$varcomp["CodeParentF!CodeParentF.var","std.error"]	
				res_comp_var["residual_var_partF_first",i]=summary(asrFD)$varcomp["R!variance","component"]
				res_comp_var["residual_sd_partF_first",i]=summary(asrFD)$varcomp["R!variance","std.error"]

				res_comp_var["var_ParentD_partD_first",i]=summary(asrDF)$varcomp["CodeParentD!CodeParentD.var","component"]
				res_comp_var["var_ParentF_partD_first",i]=summary(asrDF)$varcomp["CodeParentF!CodeParentF.var","component"]
				res_comp_var["sd_ParentD_partD_first",i]=summary(asrDF)$varcomp["CodeParentD!CodeParentD.var","std.error"]
				res_comp_var["sd_ParentF_partD_first",i]=summary(asrDF)$varcomp["CodeParentF!CodeParentF.var","std.error"]	
				res_comp_var["residual_var_partD_first",i]=summary(asrDF)$varcomp["R!variance","component"]
				res_comp_var["residual_sd_partD_first",i]=summary(asrDF)$varcomp["R!variance","std.error"]

					# Wald test
				WaldStat["partF",i]=wald(asrDF)["partF","Wald statistic"]
				WaldStat["partD",i]=wald(asrFD)["partD","Wald statistic"]
				WaldStat["intercept_partF_first",i]=wald(asrFD)["(Intercept)","Wald statistic"]
				WaldStat["PopDF_partF_first",i]=wald(asrFD)["PopDF","Wald statistic"]
				WaldStat["partF:partD_partF_first",i]=wald(asrFD)["partF:partD","Wald statistic"]
				WaldStat["intercept_partD_first",i]=wald(asrDF)["(Intercept)","Wald statistic"]
				WaldStat["PopDF_partD_first",i]=wald(asrDF)["PopDF","Wald statistic"]
				WaldStat["partF:partD_partD_first",i]=wald(asrDF)["partD:partF","Wald statistic"]

	
					# Test of the global effect of the marker
					
				my.data_global=stock_my.data
				list_part_SCA=lapply(1:ncol(A), function(x) rep(A[,x], ncol(B)) * B)
				part_SCA=matrix(unlist(list_part_SCA), ncol=ncol(A) * ncol(B))
				colnames(part_SCA)=paste("SCA_",c(1:16),sep="")
				my.data_global=cbind(my.data_global,part_SCA)
				stock_list_cof[["global"]]= c((8 + 8 * length(mk_cof)) : (8 + 8 * length(mk_cof) + 15))
					
				asr_global=asreml(fixed=my.fixform_global , group=stock_list_cof,  random=~CodeParentD+CodeParentF, data=my.data_global,na.method.X="omit", Cfixed=TRUE, G.param=asr_global)


				WaldStat["global",i]= wald(asr_global)["global","Wald statistic"]
				LogLik["global",i]=summary(asr_global)$loglik
				dfr["global",i]=wald(asr_global)["global","Df"]
				SCD["global",i]=wald(asr_global)["global","Sum of Sq"]
				SCD["CM_residual_global",i]=wald(asr_global)["residual (MS)","Sum of Sq"]
				pvalue["global",i]=wald(asr_global)["global","Pr(Chisq)"]
					
			}				
	
		}
}


write.table(LogLik,paste("LogLik_",trait2,"_part2_step",step.,".txt",sep=""), sep="\t", dec=".")
write.table(pvalue,paste("pvalue_",trait2,"_part2_step",step.,".txt",sep=""), sep="\t", dec=".")
write.table(WaldStat,paste("WaldStat_",trait2,"_part2_step",step.,".txt",sep=""), sep="\t", dec=".")
write.table(SCD,paste("SCD_",trait2,"_part2_step",step.,".txt",sep=""), sep="\t", dec=".")
write.table(dfr,paste("dfr_",trait2,"_part2_step",step.,".txt",sep=""), sep="\t", dec=".")
write.table(res_comp_var,paste("res_comp_var_",trait2,"_part2_step",step.,".txt",sep=""), sep="\t", dec=".")

}
print("fin forward")
mk_cof
#Actualization of the cofactors list
write.table(mk_cof,paste("cofactor_final_step_", trait2,".txt",sep=""), sep="\t", dec=".")


#===================================================================================================
##
#### BACKWARD PROCEDURE to test jointly the effect of all loci identified in step1 and 2 of forward process
##
#===================================================================================================
print("backward")
	seuil <- threshold

mk_cof= read.table(paste("cofactor_final_step_", trait2,".txt",sep=""), sep="\t", dec=".")
mk_cof=as.matrix(mk_cof)
mk_cof=as.vector(mk_cof)

	
	pval_back=matrix(nrow=length(mk_cof), ncol=4)
	rownames(pval_back)=mk_cof
	colnames(pval_back)=c("partF","partD", "partSCA","total")

	
	my.data_back=my.data
		for (i in 1:length(mk_cof)) {
	part_F=ZdoseF[,which(substr(colnames(ZdoseF),1,13) == mk_cof[i])]
	part_D=ZdoseD[,which(substr(colnames(ZdoseD),1,13) == mk_cof[i])]
	list_part_SCA=lapply(1:ncol(part_F), function(x) rep(part_F[,x], ncol(part_D)) * part_D)
	part_SCA=matrix(unlist(list_part_SCA), ncol=ncol(part_F) * ncol(part_D))
	colnames(part_SCA)=paste(mk_cof[i],"_SCA_",c(1:16),sep="")
	my.data_back=cbind(my.data_back, part_F, part_D, part_SCA)
					
		}
	
	
	list_cof_base=list()
			for (mk in 1:length(mk_cof)) {
	list_cof_base[[paste(mk_cof[mk],"_partF",sep="")]]=c((8 + 24 * (mk-1)) :  (8 + 24* (mk-1) + 3))
	list_cof_base[[paste(mk_cof[mk],"_partD",sep="")]]=c((8 + 24 * (mk-1) + 4) :  (8 + 24 * (mk-1) + 3 +4 ))
	list_cof_base[[paste(mk_cof[mk],"_partSCA",sep="")]]=c((8 + 24 *(mk-1) + 4 +3 +1) :  (8 + 24 * (mk-1) + 3 +4 +15 +1 ))
			}

	
		for (i in 1:length(mk_cof)) { # test of the effects (GCA, SCA and Global) of each locus conditionned by the other loci in the model
					
 			name_mk2=NULL
			mk_teste=mk_cof[i]
			name_mk2=mk_cof[-i]
	
			name_cof2F=paste(name_mk2,"_partF",sep="")
			name_cof2D=paste(name_mk2,"_partD",sep="")
			name_cof2SCA=paste(name_mk2,"_partSCA",sep="")
			
			my.fixform_final_Ffirst<- as.formula (paste('Trait~ PopDF ', 
			paste( paste('grp(',name_cof2F ,')',sep=""), paste('grp(',name_cof2D,')',sep=""), paste('grp(',name_cof2SCA,')',sep=""), sep="+" , collapse="+"), 
			paste(paste('grp(',mk_teste,"_partF",')',sep=""), paste('grp(',mk_teste, "_partD",')',sep=""), paste('grp(',mk_teste, "_partSCA",')',sep=""), sep="+") ,sep='+'))

	
					asrFfirst=asreml(fixed=my.fixform_final_Ffirst,  random=~CodeParentD+CodeParentF, data=my.data_back,na.method.X="omit", Cfixed=T, group=list_cof_base#, G.param=asrFfirst
					)

			my.fixform_final_Dfirst <- as.formula (paste('Trait~ PopDF ', 
			paste( paste('grp(',name_cof2F ,')',sep=""), paste('grp(',name_cof2D,')',sep=""), paste('grp(',name_cof2SCA,')',sep=""), sep="+" , collapse="+"), 
			paste(paste('grp(',mk_teste,"_partD",')',sep=""), paste('grp(',mk_teste, "_partF",')',sep=""), paste('grp(',mk_teste, "_partSCA",')',sep=""), sep="+") ,sep='+'))

					asrDfirst=asreml(fixed=my.fixform_final_Dfirst,  random=~CodeParentD+CodeParentF, data=my.data_back,na.method.X="omit", Cfixed=T,group=list_cof_base)

		
			pval_back[i,"partF"]=wald(asrDfirst)[paste(mk_teste,"_partF",sep=""),"Pr(Chisq)"]
			pval_back[i,"partD"]=wald(asrFfirst)[paste(mk_teste,"_partD",sep=""),"Pr(Chisq)"]
			pval_back[i,"partSCA"]=wald(asrFfirst)[paste(mk_teste,"_partSCA",sep=""),"Pr(Chisq)"]
		

			my.fixform_final_total <- as.formula (paste('Trait~ PopDF ', 
			paste( paste('grp(',name_cof2F ,')',sep=""), paste('grp(',name_cof2D,')',sep=""), paste('grp(',name_cof2SCA,')',sep=""), sep="+" , collapse="+"), paste('grp(',mk_teste,')', sep="") ,sep='+'))
	

					list_cof_base_tt=list_cof_base
					list_cof_base_tt[[(length(mk_cof)) * 3 +1]]=which(substr(colnames(my.data_back),1,13)==mk_teste)
					names(list_cof_base_tt)[[(length(mk_cof)) * 3 +1]]=mk_cof[i]
		
					asr_total=asreml(fixed=my.fixform_final_total,  random=~CodeParentD+CodeParentF, data=my.data_back,na.method.X="omit", Cfixed=T, group=list_cof_base_tt#, G.param=asr_total
					)

		
			pval_back[i,"total"]=wald(asr_total)[nrow(wald(asr_total)) -1 , "Pr(Chisq)"]

		}
		
	
	pval_back0=pval_back
	mk_cof_backward=mk_cof
	

		for ( mk in 1:length(mk_cof)) {
		mk_tampon=NULL
		pval_back_sans_tampon=pval_back
		
			for (mk2 in 1:nrow(pval_back)) {
			
				if ( max(-log10(pval_back[mk2,])) > seuil) {#at least either one of the GCA, or the SCA or the total effect has to be superior to the threshold
							mk_tampon=c(mk_tampon, rownames(pval_back)[mk2]) #markers which have their GCA or SCA effects above the threshold
							pval_back_sans_tampon=pval_back[-which(rownames(pval_back) %in% mk_tampon ), ,drop=FALSE] # markers for which neither one of the GCA or the SCA are above the threshold 
					
					}
			}
			
						
		if ( nrow(pval_back_sans_tampon) !=0 ) 	{ # in case markers are below the threshold, the least significant is removed 
					
							
					min_sans_tampon=matrix(0,nrow=nrow(pval_back_sans_tampon),ncol=1)
					rownames(min_sans_tampon)=rownames(pval_back_sans_tampon)
						for (mk2 in 1:nrow(pval_back_sans_tampon)) {
							min_ligne=min(pval_back_sans_tampon[mk2,])
							min_sans_tampon[mk2,1]=min_ligne
						}
				
					
					cof_a_enlever=rownames(min_sans_tampon)[which(min_sans_tampon==max(min_sans_tampon[,1]))] # We take the minimum pvalues of all  markers which are below the threshold. The one whose the minimum pvalue is the max of all other pvalues is the marker to discard
			
					mk_cof_backward=mk_cof_backward[- which(mk_cof_backward ==cof_a_enlever)]	# The marker is taken out of the list of cofactors
				
					pval_back=matrix(nrow= length(mk_cof_backward), ncol=4)
					rownames(pval_back)=mk_cof_backward
					colnames(pval_back)=c("partF","partD","partSCA","total")
	
	
							for ( i in 1:length(mk_cof_backward)) {

								name_mk2=NULL
								mk_teste=mk_cof_backward[i]
								name_mk2=mk_cof_backward[-i]
						
								name_cof2F=paste(name_mk2,"_partF",sep="")
								name_cof2D=paste(name_mk2,"_partD",sep="")
								name_cof2SCA=paste(name_mk2,"_partSCA",sep="")
																
								my.fixform_final_Ffirst<- as.formula (paste('Trait~ PopDF ', 
			paste( paste('grp(',name_cof2F ,')',sep=""), paste('grp(',name_cof2D,')',sep=""), paste('grp(',name_cof2SCA,')',sep=""), sep="+" , collapse="+"), 
			paste(paste('grp(',mk_teste,"_partF",')',sep=""), paste('grp(',mk_teste, "_partD",')',sep=""), paste('grp(',mk_teste, "_partSCA",')',sep=""), sep="+") ,sep='+'))
									asrFfirst=asreml(fixed=my.fixform_final_Ffirst,  random=~CodeParentD+CodeParentF, data=my.data_back,na.method.X="omit", Cfixed=T, group=list_cof_base)

					
								my.fixform_final_Dfirst <- as.formula (paste('Trait~ PopDF ', 
			paste( paste('grp(',name_cof2F ,')',sep=""), paste('grp(',name_cof2D,')',sep=""), paste('grp(',name_cof2SCA,')',sep=""), sep="+" , collapse="+"), 
			paste(paste('grp(',mk_teste,"_partD",')',sep=""), paste('grp(',mk_teste, "_partF",')',sep=""), paste('grp(',mk_teste, "_partSCA",')',sep=""), sep="+") ,sep='+'))

									asrDfirst=asreml(fixed=my.fixform_final_Dfirst,  random=~CodeParentD+CodeParentF, data=my.data_back,na.method.X="omit", Cfixed=T, group=list_cof_base)
						
									
								pval_back[i,"partF"]=wald(asrDfirst)[paste(mk_teste,"_partF",sep=""),"Pr(Chisq)"]
								pval_back[i,"partD"]=wald(asrFfirst)[paste(mk_teste,"_partD",sep=""),"Pr(Chisq)"]
								pval_back[i,"partSCA"]=wald(asrFfirst)[paste(mk_teste,"_partSCA",sep=""),"Pr(Chisq)"]
									
						
							my.fixform_final_total <-  as.formula (paste('Trait~ PopDF ', 
			paste( paste('grp(',name_cof2F ,')',sep=""), paste('grp(',name_cof2D,')',sep=""), paste('grp(',name_cof2SCA,')',sep=""), sep="+" , collapse="+"), paste('grp(',mk_teste,')', sep="") ,sep='+'))

								list_cof_base_tt=list_cof_base
					list_cof_base_tt[[(length(mk_cof)) * 3 +1]]=which(substr(colnames(my.data_back),1,13)==mk_teste)
					names(list_cof_base_tt)[[(length(mk_cof)) * 3 +1]]=mk_cof_backward[i]
				
								asr_total=asreml(fixed=my.fixform_final_total,  random=~CodeParentD+CodeParentF, data=my.data_back,na.method.X="omit", Cfixed=T, , group=list_cof_base_tt)

				
							pval_back[i,"total"]=wald(asr_total)[nrow(wald(asr_total)) -1 , "Pr(Chisq)"]
						
		}
								
	} else { break }
		
}
				
		
res_AGC_SCA=pval_back
print("fin_backward")		
res_AGC_SCA		
	write.table(res_AGC_SCA, paste("final_res_founder_alleles_",trait2, ".txt",sep=""), sep="\t", dec=".", col.names=TRUE, row.names=TRUE, quote=FALSE)
			


#===================================================================================================
##
#### CALCULATION FOR THE MARKERS SELECTED OF THE EXACT VALUE OF THE PVALUE FROM WALD TEST (sometimes SETTLED AT 0 by ASREML which prevents computation of -log(pvalue)) 
##
#===================================================================================================


				liste_QTL <- read.table(paste("final_res_founder_alleles_",trait2,".txt",sep=""), head=TRUE)

liste_QTL2 <- liste_QTL
mk_cof <- rownames(liste_QTL)

# Markers which need to have one of the GCA, the SCA or the total pvalue to be recalculate 
	to_recalc_GCAf <- rownames(liste_QTL)[which(liste_QTL[,"partF"]==0)]
	to_recalc_GCAd <- rownames(liste_QTL)[which(liste_QTL[,"partD"]==0)]
	to_recalc_SCA <- rownames(liste_QTL)[which(liste_QTL[,"partSCA"]==0)]
	to_recalc_total <- rownames(liste_QTL)[which(liste_QTL[,"total"]==0)]

	my.data_back <- my.data
		for (i in 1:length(mk_cof)) {
	part_F <- ZdoseF[,which(substr(colnames(ZdoseF),1,13) == mk_cof[i])]
	part_D <- ZdoseD[,which(substr(colnames(ZdoseD),1,13) == mk_cof[i])]
	list_part_SCA <- lapply(1:ncol(part_F), function(x) rep(part_F[,x], ncol(part_D)) * part_D)
	part_SCA <- matrix(unlist(list_part_SCA), ncol=ncol(part_F) * ncol(part_D))
	colnames(part_SCA) <- paste(mk_cof[i],"_SCA_",c(1:16),sep="")
	my.data_back <- cbind(my.data_back, part_F, part_D, part_SCA)
					
		}
	
	list_cof_base <- list()
			for (mk in 1:length(mk_cof)) {
	list_cof_base[[paste(mk_cof[mk],"_partF",sep="")]] <- c((8 + 24 * (mk-1)) :  (8 + 24* (mk-1) + 3))
	list_cof_base[[paste(mk_cof[mk],"_partD",sep="")]] <- c((8 + 24 * (mk-1) + 4) :  (8 + 24 * (mk-1) + 3 +4 ))
	list_cof_base[[paste(mk_cof[mk],"_partSCA",sep="")]] <- c((8 + 24 *(mk-1) + 4 +3 +1) :  (8 + 24 * (mk-1) + 3 +4 +15 +1 ))
			}

										
				
	if (length(to_recalc_GCAd) != 0) {
						
			for (i in length(to_recalc_GCAd)) {	

			name_mk2 <- NULL
			mk_teste <- to_recalc_GCAd[i] 
			name_mk2 <- mk_cof[-which(mk_cof==mk_teste)]


					
				name_cof2F <- paste(name_mk2,"_partF",sep="")
				name_cof2D <- paste(name_mk2,"_partD",sep="")
				name_cof2SCA <- paste(name_mk2,"_partSCA",sep="")
																
								my.fixform_final_Ffirst<- as.formula (paste('Trait~ PopDF ', 
			paste( paste('grp(',name_cof2F ,')',sep=""), paste('grp(',name_cof2D,')',sep=""), paste('grp(',name_cof2SCA,')',sep=""), sep="+" , collapse="+"), 
			paste(paste('grp(',mk_teste,"_partF",')',sep=""), paste('grp(',mk_teste, "_partD",')',sep=""), paste('grp(',mk_teste, "_partSCA",')',sep=""), sep="+") ,sep='+'))
									asrFfirst <- asreml(fixed=my.fixform_final_Ffirst,  random=~CodeParentD+CodeParentF, data=my.data_back,na.method.X="omit", Cfixed=T, group=list_cof_base)

						wald_agc_d <- wald(asrFfirst)[paste(mk_teste,"_partD",sep=""),"Wald statistic"]
						pchisq_agc_d<-(pchisq(wald_agc_d, df=3, ncp = 0, log = FALSE, lower.tail=FALSE))


				liste_QTL2[mk_teste,"partD"] <- pchisq_agc_d

	
				}
				
	}		
					
	if (length(to_recalc_GCAf) != 0) {
	
		for (i in length(to_recalc_GCAf)) {	

			name_mk2 <- NULL
			mk_teste <- to_recalc_GCAf[i] 
			name_mk2 <- mk_cof[-which(mk_cof==mk_teste)]

		
				name_cof2F <- paste(name_mk2,"_partF",sep="")
				name_cof2D <- paste(name_mk2,"_partD",sep="")
				name_cof2SCA <- paste(name_mk2,"_partSCA",sep="")
			
										
					my.fixform_final_Dfirst <- as.formula (paste('Trait~ PopDF ', 
			paste( paste('grp(',name_cof2F ,')',sep=""), paste('grp(',name_cof2D,')',sep=""), paste('grp(',name_cof2SCA,')',sep=""), sep="+" , collapse="+"), 
			paste(paste('grp(',mk_teste,"_partD",')',sep=""), paste('grp(',mk_teste, "_partF",')',sep=""), paste('grp(',mk_teste, "_partSCA",')',sep=""), sep="+") ,sep='+'))

						asrDfirst <- asreml(fixed=my.fixform_final_Dfirst,  random=~CodeParentD+CodeParentF, data=my.data_back,na.method.X="omit", Cfixed=T, group=list_cof_base)
						
									
								wald_agc_c <- wald(asrDfirst)[paste(mk_teste,"_partF",sep=""),"Wald statistic"]
					pchisq_agc_c <- (pchisq(wald_agc_c, df=3, ncp = 0, log = FALSE, lower.tail=FALSE))

				
							liste_QTL2[mk_teste,"partF"] <- pchisq_agc_c

		
		}

	}
			
			
	if (length(to_recalc_SCA) != 0) {
	
		for (i in length(to_recalc_SCA)) {	

				name_mk2 <- NULL
				mk_teste <- to_recalc_SCA[i] 
				name_mk2 <- mk_cof[-which(mk_cof==mk_teste)]

		
				name_cof2F <- paste(name_mk2,"_partF",sep="")
				name_cof2D <- paste(name_mk2,"_partD",sep="")
				name_cof2SCA <- paste(name_mk2,"_partSCA",sep="")
			
	
																	
					my.fixform_final_Ffirst<- as.formula (paste('Trait~ PopDF ', 
			paste( paste('grp(',name_cof2F ,')',sep=""), paste('grp(',name_cof2D,')',sep=""), paste('grp(',name_cof2SCA,')',sep=""), sep="+" , collapse="+"), 
			paste(paste('grp(',mk_teste,"_partF",')',sep=""), paste('grp(',mk_teste, "_partD",')',sep=""), paste('grp(',mk_teste, "_partSCA",')',sep=""), sep="+") ,sep='+'))
							
							asrFfirst <- asreml(fixed=my.fixform_final_Ffirst,  random=~CodeParentD+CodeParentF, data=my.data_back,na.method.X="omit", Cfixed=T, group=list_cof_base)
					
									
							wald_SCA <- wald(asrFfirst)[paste(mk_teste,"_partSCA",sep=""),"Wald statistic"]
							pchisq_SCA <- (pchisq(wald_SCA, df=9, ncp = 0, log = FALSE, lower.tail=FALSE))

					
					liste_QTL2[mk_teste,"partSCA"] <- pchisq_SCA

			
			}		
		}				
				
		
		if (length(to_recalc_total) != 0) {
	
			for (i in length(to_recalc_total)) {				
										
			
				name_mk2 <- NULL
				mk_teste <- to_recalc_total[i] 
				name_mk2 <- mk_cof[-which(mk_cof==mk_teste)]

		
				name_cof2F <- paste(name_mk2,"_partF",sep="")
				name_cof2D <- paste(name_mk2,"_partD",sep="")
				name_cof2SCA <- paste(name_mk2,"_partSCA",sep="")
			
				my.fixform_final_total <-  as.formula (paste('Trait~ PopDF ', 
			paste( paste('grp(',name_cof2F ,')',sep=""), paste('grp(',name_cof2D,')',sep=""), paste('grp(',name_cof2SCA,')',sep=""), sep="+" , collapse="+"), paste('grp(',mk_teste,')', sep="") ,sep='+'))

				list_cof_base_tt <- list_cof_base
				list_cof_base_tt[[(length(mk_cof)) * 3 +1]] <- which(substr(colnames(my.data_back),1,13)==mk_teste)
				names(list_cof_base_tt)[[(length(mk_cof)) * 3 +1]] <- mk_cof[i]
				
					asr_total <- asreml(fixed=my.fixform_final_total,  random=~CodeParentD+CodeParentF, data=my.data_back,na.method.X="omit", Cfixed=T, , group=list_cof_base_tt)

					wald_total <- wald(asr_total)[mk_teste,"Wald statistic"]
						pchisq_total <- (pchisq(wald_total, df=15, ncp = 0, log = FALSE, lower.tail=FALSE))

					
					liste_QTL2[mk_teste,"total"] <- pchisq_total
					
			}
	}


	#Final results with the pvalues of all QTL detected
	write.table(liste_QTL2,paste("final_res_founder_alleles_",trait2,"_with_pvalue_not_at0.txt",sep=""), col.names=TRUE,row.names=TRUE,quote=FALSE, sep="\t", dec=".")

	

write.table(AdjMean_all2,"AdjMean_DMC.txt",sep="\t", dec=".", quote=FALSE, col.names=TRUE, row.names=FALSE)


#===================================================================================================
##
#### SNP WITHIN GROUP QTL DETECTION MODEL
##
#==============================================================================================

rm(list=ls())
library(stats)
library(gdata)
library(asreml)

# Value of the threshold for QTL detection
threshold  # in -log(p-value)unit
#Names of the founder lines
founders=c("F04401", "F1808", "F7082","F98902", "F02803", "F03802", "F373","F7088")

#Choice of the studied trait
trait="pred_DMC" ; trait2="DMC"
#trait="pred_DMY" ; trait2 = "DMY"
#trait="pred_DtSILK" ; trait2="DtSILK"
#trait="pred_PH" ; trait2="PH"

#Adjusted means of the hybrids
pheno=read.table("AdjMean_all_traits.txt",sep="\t", dec=".", head=TRUE, check.names=FALSE)
pheno_hyb=pheno[,c("CodeHybrid","CodeParentF","CodeParentD",trait)]
#Deletion of the founder hybrids
pheno_hyb=pheno_hyb[-which(pheno_hyb$CodeParentF %in% founders),]

# Creation of the variables corresponding to the populations
pheno_hyb$PopF=substr(pheno_hyb$CodeParentF,5,5)
pheno_hyb$PopD=substr(pheno_hyb$CodeParentD,5,5)
pheno_hyb$CodeParentD=as.character(pheno_hyb$CodeParentD)
pheno_hyb$CodeParentF=as.character(pheno_hyb$CodeParentF)

pheno_hyb=pheno_hyb[-which(is.na(pheno_hyb[,trait])),]
pheno_hyb=drop.levels(pheno_hyb)


#============================================================================================
# Genotyping matrices coded in 0 - 0.5 - 1 for the flint and 0 - 1 for the dent. One dent and one flint. No monomorphic markers in one of the groups.  
#============================================================================================

# Number of lines = number of individuals
# Number of columns = number of markers 
### Only markers polymorphic in the two groups separetely
# 0 in case the dent (respectively flint) parent is homozygote for the major allele, 1 if it is homozygote for the minor allele and 0.5 for the flint lines that are heterozygotes
geno_hybD=read.table("genotyping_parent_dent_0-1.txt",sep="\t", dec=".", head=TRUE, row.names=1)
geno_hybF=read.table( "genotyping_parent_flint_0-0.5-1.txt",sep="\t", dec=".", head=TRUE, row.names=1)


# For the flint
geno_hybF=t(geno_hybF)
geno_hybF=drop.levels(geno_hybF)
geno_hybF2=matrix(nrow = nrow(geno_hybF) , ncol=nrow(pheno_hyb) )
geno_hybF2=as.data.frame(geno_hybF2)
colnames(geno_hybF2)=pheno_hyb$CodeParentF
rownames(geno_hybF2)=rownames(geno_hybF)
for (nom in unique(colnames(geno_hybF2))){
		geno_hybF2[,which(colnames(geno_hybF2)==nom)] <- geno_hybF[,which(colnames(geno_hybF)==nom)]
	}
geno_hybF2=t(geno_hybF2)
geno_hybF=drop.levels(geno_hybF2)

# For the dent
geno_hybD=t(geno_hybD)
geno_hybD=drop.levels(geno_hybD)
geno_hybD2=matrix(nrow = nrow(geno_hybD) , ncol=nrow(pheno_hyb) )
geno_hybD2=as.data.frame(geno_hybD2)
colnames(geno_hybD2)=pheno_hyb$CodeParentD
rownames(geno_hybD2)=rownames(geno_hybD)
for (nom in unique(colnames(geno_hybD2))){
			geno_hybD2[,which(colnames(geno_hybD2)==nom)] <- geno_hybD[,which(colnames(geno_hybD)==nom)]
	}
geno_hybD2=t(geno_hybD2)
geno_hybD=drop.levels(geno_hybD2)


#============================================================================================
# Input files for the QTL detection
#============================================================================================


Nind=nrow(geno_hybD) #number of hybrids

# Creation of my.data, data frame with all the informations needed : index of the hybrids, phenotype, flint population, dent populaiton, dent-flint combination of populations, flint parent, dent parent
Indice = array(1:Nind, dim=c(Nind,1))
my.data = Indice
rownames(my.data)=Indice
colnames(my.data)=c("Ind")
my.data = as.data.frame(my.data)
my.data$Ind=as.factor(as.character(my.data$Ind))
my.data$Trait=as.numeric(as.character(pheno_hyb[,trait])) 
my.data$PopF=as.factor(as.character(pheno_hyb$PopF))
my.data$PopD=as.factor(as.character(pheno_hyb$PopD))
my.data$PopDF=paste(my.data$PopF,my.data$PopD,sep="")
my.data$PopDF=as.factor(as.character(my.data$PopDF))
my.data$CodeParentD=as.factor(as.character(pheno_hyb$CodeParentD))
my.data$CodeParentF=as.factor(as.character(pheno_hyb$CodeParentF))

ZdoseF=geno_hybF
ZdoseF=as.data.frame(ZdoseF)

ZdoseD=geno_hybD
ZdoseD=as.data.frame(ZdoseD)


#===================================================================================================
##
#### FORWARD PROCEDURE
##
#===================================================================================================

		#============================================================================================
		### STEP 0 : first initial scan along the genome
		#============================================================================================


# Creation of the results matrices (nb of columns = nb of markers) 
LogLik=matrix(0,3,ncol(ZdoseF)) #Likelihood
pvalue=matrix(0,5,ncol(ZdoseF)) #Pvalues
WaldStat=matrix(0,9,ncol(ZdoseF)) # Wald stratistics
SCD=matrix(0,12,ncol(ZdoseF)) # Sum of squares
dfr=matrix(0,11,ncol(ZdoseF)) # Degrees of freedom
res_comp_var=matrix(0, nrow=12,ncol=ncol(ZdoseF)) # Components of the variance


colnames(LogLik)=colnames(ZdoseF)
colnames(pvalue)=colnames(ZdoseF)
colnames(WaldStat)=colnames(ZdoseF)
colnames(SCD)=colnames(ZdoseF)
colnames(dfr)=colnames(ZdoseF)
colnames(res_comp_var)=colnames(ZdoseF)


rownames(SCD)=c("intercept_maF_first","PopDF_maF_first","maF","maFD_maF_first","intercept_maD_first","PopDF_maD_first","maD","maFD_maD_first","CM_residu_maF_first","CM_residu_maD_first","global","CM_residual_global")
rownames(dfr)=c("intercept_maF_first","PopDF_maF_first","maF","maFD_maF_first","intercept_maD_first","PopDF_maD_first","maD","maFD_maD_first","residu_maF_first","residu_maD_first","global")
rownames(pvalue)=c("maF","maD","maF:maD_maF_first","maF:maD_maD_first","global")
rownames(LogLik)=c("maF_first","maD_first","global")
rownames(WaldStat)=c("intercept_maF_first","PopDF_maF_first","maF","maF:maD_maF_first","intercept_maD_first","PopDF_maD_first","maD","maF:maD_maD_first","global")
rownames(res_comp_var)=c("var_ParentD_maF_first","var_ParentF_maF_first","sd_ParentD_maF_first","sd_ParentF_maF_first","var_residual_maF_first","sd_residual_maF_first","var_ParentD_maD_first","var_ParentF_maD_first","sd_ParentD_maD_first","sd_ParentF_maD_first","var_residual_maD_first","sd_residual_maD_first")

my.data1=my.data


for (i in 1:ncol(ZdoseF)) {
	if (i== 1) { #for the first marker
	
		assign("maF",ZdoseF[,i])
		assign("maD",ZdoseD[,i])
					
		my.data1$maF=maF
		my.data1$maD=maD

			asrFD=asreml(Trait~ PopDF + maF * maD ,  random=~CodeParentD+CodeParentF, data=my.data1,na.method.X="omit", Cfixed=TRUE)

			asrDF=asreml(Trait~ PopDF + maD * maF ,  random=~CodeParentD+CodeParentF, data=my.data1,na.method.X="omit", Cfixed=TRUE)

			# p-values
		pvalue["maF",i]=wald(asrDF)["maF","Pr(Chisq)"]
		pvalue["maF:maD_maF_first",i]=wald(asrFD)["maF:maD","Pr(Chisq)"]

		pvalue["maD",i]=wald(asrFD)["maD","Pr(Chisq)"]
		pvalue["maF:maD_maD_first",i]=wald(asrDF)["maD:maF","Pr(Chisq)"]

			# Sum of squares (Average square for the residuals) 
		SCD["maF",i]=wald(asrDF)["maF","Sum of Sq"]
		SCD["maD",i]=wald(asrFD)["maD","Sum of Sq"]

		SCD["intercept_maF_first",i]=wald(asrFD)["(Intercept)","Sum of Sq"]
		SCD["PopDF_maF_first",i]=wald(asrFD)["PopDF","Sum of Sq"]
		SCD["maFD_maF_first",i]=wald(asrDF)["maF:maD","Sum of Sq"]
		SCD["CM_residu_maF_first",i]=wald(asrFD)["residual (MS)","Sum of Sq"]

		SCD["intercept_maD_first",i]=wald(asrDF)["(Intercept)","Sum of Sq"]
		SCD["PopDF_maD_first",i]=wald(asrDF)["PopDF","Sum of Sq"]
		SCD["maFD_maD_first",i]=wald(asrFD)["maD:maF","Sum of Sq"]
		SCD["CM_residu_maD_first",i]=wald(asrDF)["residual (MS)","Sum of Sq"]

			# Degrees of freedom
		dfr["maF",i]=wald(asrDF)["maF","Df"]
		dfr["maD",i]=wald(asrFD)["maD","Df"]
		dfr["intercept_maF_first",i]=wald(asrFD)["(Intercept)","Df"]
		dfr["PopDF_maF_first",i]=wald(asrFD)["PopDF","Df"]
		dfr["maFD_maF_first",i]=wald(asrFD)["maF:maD","Df"]
		dfr["residu_maF_first",i]=summary(asrFD)$nedf

		dfr["intercept_maD_first",i]=wald(asrDF)["(Intercept)","Df"]
		dfr["PopDF_maD_first",i]=wald(asrDF)["PopDF","Df"]
		dfr["maFD_maD_first",i]=wald(asrDF)["maD:maF","Df"]
		dfr["residu_maD_first",i]=summary(asrDF)$nedf


			# Likelihood
		LogLik["maF_first",i]=summary(asrFD)$loglik
		LogLik["maD_first",i]=summary(asrDF)$loglik

			# Components of the variance
		res_comp_var["var_ParentD_maF_first",i]=summary(asrFD)$varcomp["CodeParentD!CodeParentD.var","component"]
		res_comp_var["var_ParentF_maF_first",i]=summary(asrFD)$varcomp["CodeParentF!CodeParentF.var","component"]
		res_comp_var["sd_ParentD_maF_first",i]=summary(asrFD)$varcomp["CodeParentD!CodeParentD.var","std.error"]
		res_comp_var["sd_ParentF_maF_first",i]=summary(asrFD)$varcomp["CodeParentF!CodeParentF.var","std.error"]	
		res_comp_var["var_residual_maF_first",i]=summary(asrFD)$varcomp["R!variance","std.error"]
		res_comp_var["sd_residual_maF_first",i]=summary(asrFD)$varcomp["R!variance","std.error"]

		res_comp_var["var_ParentD_maD_first",i]=summary(asrDF)$varcomp["CodeParentD!CodeParentD.var","component"]
		res_comp_var["var_ParentF_maD_first",i]=summary(asrDF)$varcomp["CodeParentF!CodeParentF.var","component"]
		res_comp_var["sd_ParentD_maD_first",i]=summary(asrDF)$varcomp["CodeParentD!CodeParentD.var","std.error"]
		res_comp_var["sd_ParentF_maD_first",i]=summary(asrDF)$varcomp["CodeParentF!CodeParentF.var","std.error"]	
		res_comp_var["var_residual_maD_first",i]=summary(asrDF)$varcomp["R!variance","std.error"]
		res_comp_var["sd_residual_maD_first",i]=summary(asrDF)$varcomp["R!variance","std.error"]

			# Wald statistics
		WaldStat["maF",i]=wald(asrDF)["maF","Wald statistic"]
		WaldStat["maD",i]=wald(asrFD)["maD","Wald statistic"]
		WaldStat["intercept_maF_first",i]=wald(asrFD)["(Intercept)","Wald statistic"]
		WaldStat["PopDF_maF_first",i]=wald(asrFD)["PopDF","Wald statistic"]
		WaldStat["maF:maD_maF_first",i]=wald(asrFD)["maF:maD","Wald statistic"]

		WaldStat["intercept_maD_first",i]=wald(asrDF)["(Intercept)","Wald statistic"]
		WaldStat["PopDF_maD_first",i]=wald(asrDF)["PopDF","Wald statistic"]
		WaldStat["maF:maD_maD_first",i]=wald(asrDF)["maD:maF","Wald statistic"]

		# Test of the global effect
			my.data_global = my.data1
			my.data_global[,"ASC"] = as.numeric(as.character(my.data1[,8])) * as.numeric(as.character(my.data1[,9]))

			list_cof_global=list()
			list_cof_global[[1]]= c(8:10)
			names(list_cof_global)[1]="global"
		
		asr_global=asreml(Trait~ PopDF + grp(global) , group=list_cof_global, random=~CodeParentD+CodeParentF, data=my.data_global,na.method.X="omit", Cfixed=TRUE)
				
			WaldStat["global",i]= wald(asr_global)["global","Wald statistic"]
			LogLik["global",i]=summary(asr_global)$loglik
			dfr["global",i]=wald(asr_global)["global","Df"]
			SCD["global",i]=wald(asr_global)["global","Sum of Sq"]
			SCD["CM_residual_global",i]=wald(asr_global)["residual (MS)","Sum of Sq"]
			pvalue["global",i]=wald(asr_global)["global","Pr(Chisq)"]
		
	}
		

	if (i!= 1) {
		assign("maF",ZdoseF[,i])
		assign("maD",ZdoseD[,i])
				
		my.data1$maF=maF
		my.data1$maD=maD

			asrFD=asreml(Trait~ PopDF + maF * maD ,  random=~CodeParentD+CodeParentF, data=my.data1,na.method.X="omit", G.param=asrFD, Cfixed=TRUE)

			asrDF=asreml(Trait~ PopDF + maD * maF ,  random=~CodeParentD+CodeParentF, data=my.data1,na.method.X="omit", G.param=asrDF, Cfixed=TRUE)

			# p-values
		pvalue["maF",i]=wald(asrDF)["maF","Pr(Chisq)"]
		pvalue["maF:maD_maF_first",i]=wald(asrFD)["maF:maD","Pr(Chisq)"]
		pvalue["maD",i]=wald(asrFD)["maD","Pr(Chisq)"]
		pvalue["maF:maD_maD_first",i]=wald(asrDF)["maD:maF","Pr(Chisq)"]

			# Sum of squares (Average square for the residuals)
		SCD["maF",i]=wald(asrDF)["maF","Sum of Sq"]
		SCD["maD",i]=wald(asrFD)["maD","Sum of Sq"]
		SCD["intercept_maF_first",i]=wald(asrFD)["(Intercept)","Sum of Sq"]
		SCD["PopDF_maF_first",i]=wald(asrFD)["PopDF","Sum of Sq"]
		SCD["maFD_maF_first",i]=wald(asrDF)["maF:maD","Sum of Sq"]
		SCD["CM_residu_maF_first",i]=wald(asrFD)["residual (MS)","Sum of Sq"]

		SCD["intercept_maD_first",i]=wald(asrDF)["(Intercept)","Sum of Sq"]
		SCD["PopDF_maD_first",i]=wald(asrDF)["PopDF","Sum of Sq"]
		SCD["maFD_maD_first",i]=wald(asrFD)["maD:maF","Sum of Sq"]
		SCD["CM_residu_maD_first",i]=wald(asrDF)["residual (MS)","Sum of Sq"]

			# Degrees of freedom
		dfr["maF",i]=wald(asrDF)["maF","Df"]
		dfr["maD",i]=wald(asrFD)["maD","Df"]
		dfr["intercept_maF_first",i]=wald(asrFD)["(Intercept)","Df"]
		dfr["PopDF_maF_first",i]=wald(asrFD)["PopDF","Df"]
		dfr["maFD_maF_first",i]=wald(asrFD)["maF:maD","Df"]
		dfr["residu_maF_first",i]=summary(asrFD)$nedf

		dfr["intercept_maD_first",i]=wald(asrDF)["(Intercept)","Df"]
		dfr["PopDF_maD_first",i]=wald(asrDF)["PopDF","Df"]
		dfr["maFD_maD_first",i]=wald(asrDF)["maD:maF","Df"]
		dfr["residu_maD_first",i]=summary(asrDF)$nedf

			# Likelihood
		LogLik["maF_first",i]=summary(asrFD)$loglik
		LogLik["maD_first",i]=summary(asrDF)$loglik

			# Components of the variance
		res_comp_var["var_ParentD_maF_first",i]=summary(asrFD)$varcomp["CodeParentD!CodeParentD.var","component"]
		res_comp_var["var_ParentF_maF_first",i]=summary(asrFD)$varcomp["CodeParentF!CodeParentF.var","component"]
		res_comp_var["sd_ParentD_maF_first",i]=summary(asrFD)$varcomp["CodeParentD!CodeParentD.var","std.error"]
		res_comp_var["sd_ParentF_maF_first",i]=summary(asrFD)$varcomp["CodeParentF!CodeParentF.var","std.error"]	
		res_comp_var["var_residual_maF_first",i]=summary(asrFD)$varcomp["R!variance","std.error"]
		res_comp_var["sd_residual_maF_first",i]=summary(asrFD)$varcomp["R!variance","std.error"]

		res_comp_var["var_ParentD_maD_first",i]=summary(asrDF)$varcomp["CodeParentD!CodeParentD.var","component"]
		res_comp_var["var_ParentF_maD_first",i]=summary(asrDF)$varcomp["CodeParentF!CodeParentF.var","component"]
		res_comp_var["sd_ParentD_maD_first",i]=summary(asrDF)$varcomp["CodeParentD!CodeParentD.var","std.error"]
		res_comp_var["sd_ParentF_maD_first",i]=summary(asrDF)$varcomp["CodeParentF!CodeParentF.var","std.error"]	
		res_comp_var["var_residual_maD_first",i]=summary(asrDF)$varcomp["R!variance","std.error"]
		res_comp_var["sd_residual_maD_first",i]=summary(asrDF)$varcomp["R!variance","std.error"]

			# Wald statistics 
		WaldStat["maF",i]=wald(asrDF)["maF","Wald statistic"]
		WaldStat["maD",i]=wald(asrFD)["maD","Wald statistic"]
		WaldStat["intercept_maF_first",i]=wald(asrFD)["(Intercept)","Wald statistic"]
		WaldStat["PopDF_maF_first",i]=wald(asrFD)["PopDF","Wald statistic"]
		WaldStat["maF:maD_maF_first",i]=wald(asrFD)["maF:maD","Wald statistic"]

		WaldStat["intercept_maD_first",i]=wald(asrDF)["(Intercept)","Wald statistic"]
		WaldStat["PopDF_maD_first",i]=wald(asrDF)["PopDF","Wald statistic"]
		WaldStat["maF:maD_maD_first",i]=wald(asrDF)["maD:maF","Wald statistic"]

		# Test of the global effect
			my.data_global = my.data1
			my.data_global[,"ASC"] = as.numeric(as.character(my.data1[,8])) * as.numeric(as.character(my.data1[,9]))

			list_cof_global=list()
			list_cof_global[[1]]= c(8:10)
			names(list_cof_global)[1]="global"
		
		asr_global=asreml(Trait~ PopDF + grp(global) , group=list_cof_global, random=~CodeParentD+CodeParentF, data=my.data_global,na.method.X="omit", Cfixed=TRUE)
				
			WaldStat["global",i]= wald(asr_global)["global","Wald statistic"]
			LogLik["global",i]=summary(asr_global)$loglik
			dfr["global",i]=wald(asr_global)["global","Df"]
			SCD["global",i]=wald(asr_global)["global","Sum of Sq"]
			SCD["CM_residual_global",i]=wald(asr_global)["residual (MS)","Sum of Sq"]
			pvalue["global",i]=wald(asr_global)["global","Pr(Chisq)"]

	}

}


write.table(LogLik,paste("LogLik_",trait2,"_step0.txt",sep=""), sep="\t", dec=".")
write.table(pvalue,paste("pvalue_",trait2,"_step0.txt",sep=""), sep="\t", dec=".")
write.table(WaldStat,paste("WaldStat_",trait2,"_step0.txt",sep=""), sep="\t", dec=".")
write.table(SCD,paste("SCD_",trait2,"_step0.txt",sep=""), sep="\t", dec=".")
write.table(dfr,paste("dfr_",trait2,"_step0.txt",sep=""), sep="\t", dec=".")
write.table(res_comp_var,paste("res_comp_var_",trait2,"_step0.txt",sep=""), sep="\t", dec=".")


		#============================================================================================
		### STEP 1 : scan along the genome with cofactors chosen based on the global effect of the marker
		#============================================================================================


	cof_listF=list() # Genotyping data of the markers put as cofactors (flint part)
	cof_listD=list() # Genotyping data of the markers put as cofactors (dent part)
	nstep=20 #numbers of steps (superior to the number of cofactors expected to be added in the model based on the global effect)
		


	
for (step. in 1:nstep) {

	pvalue_step <- read.table(paste("pvalue_",trait2,"_step",step.-1,".txt",sep=""), sep="\t", dec=".")
	rownames(pvalue_step)[nrow(pvalue_step)]=c("global_pvalue")
	waldstat_step <- read.table(paste("WaldStat_",trait2,"_step",step.-1,".txt",sep=""), sep="\t", dec=".")
	rownames(waldstat_step)[nrow(waldstat_step)]=c("waldstat_global")
	pvalue_step=rbind(pvalue_step, waldstat_step)
	
		# Two matrices for the cofactors : one with the dent data, the other for the flint data 
	if (min(pvalue_step["global_pvalue",], na.rm=TRUE) <= 10^(-threshold)) {
	name_cof_step <- colnames(pvalue_step)[which(pvalue_step["global_pvalue",] == min(pvalue_step["global_pvalue",], na.rm=TRUE))]
		if (length(name_cof_step)==1) {
		
			cof_listF[[step.]] <- ZdoseF[,which(colnames(ZdoseF)==name_cof_step)]
			names(cof_listF)[[step.]]<- paste(name_cof_step ,"_F",sep="")
			
			cof_listD[[step.]] <- ZdoseD[,which(colnames(ZdoseD)==name_cof_step)]
			names(cof_listD)[[step.]]<- paste(name_cof_step ,"_D",sep="")
			
		} else {
			toto_max <- pvalue_step[which(pvalue_step["global_pvalue",] == min(pvalue_step["global_pvalue",], na.rm=TRUE))]
			name_cof_step <- colnames(toto_max)[which(toto_max["waldstat_global",]==max(toto_max["waldstat_global",], na.rm=TRUE))]
			
			cof_listF[[step.]] <- ZdoseF[,which(colnames(ZdoseF)==name_cof_step)]
			names(cof_listF)[[step.]]<- paste(name_cof_step ,"_F",sep="")
			
			cof_listD[[step.]] <- ZdoseD[,which(colnames(ZdoseD)==name_cof_step)]
			names(cof_listD)[[step.]]<- paste(name_cof_step ,"_D",sep="")
		}
	} else { break }


	mk_cof= substr(names(cof_listF), 0, nchar(names(cof_listF))-2) #name of the markers without "_F" or "_D"

	mk_cofF= names(cof_listF)
	mk_cofD= names(cof_listD)


	my.data2=my.data
	for (j in 1:length(mk_cof)){
		my.data2=cbind(my.data2,cof_listF[[j]],cof_listD[[j]])
		colnames(my.data2)[ncol(my.data2)-1]=names(cof_listF)[[j]]
		colnames(my.data2)[ncol(my.data2)]=names(cof_listD)[[j]]
	}

	stock_my.data = my.data2
	
	list_cof_base=list()
		for (mk in 1:length(mk_cof)) {
			list_cof_base[[mk]]=(ncol(my.data)+ (mk *2 )-1) : (ncol(my.data)+ (mk *2 ))
			names(list_cof_base)[mk]=mk_cof[mk]
		}

		stock_list_cof = list_cof_base

	my.fixform_Ffirst <- as.formula (paste('Trait~ PopDF ', paste( 'grp(',mk_cof, ')', collapse='+', sep="") ,  ' maF * maD',sep='+'))

	my.fixform_Dfirst <- as.formula (paste('Trait~ PopDF ', paste( 'grp(',mk_cof, ')', collapse='+', sep="") ,  ' maD * maF',sep='+'))

	my.fixform_global <- as.formula (paste('Trait~ PopDF ', paste( 'grp(',mk_cof, ')', collapse='+', sep="") ,  ' grp(global) ',sep='+'))

		# Creation of the results matrices (nb of columns = nb of markers) 
			LogLik=matrix(0,3,ncol(ZdoseF))
			pvalue=matrix(0,5,ncol(ZdoseF))
			WaldStat=matrix(0,9,ncol(ZdoseF))
			SCD=matrix(0,12,ncol(ZdoseF))
			dfr=matrix(0,11,ncol(ZdoseF))
			res_comp_var=matrix(0, nrow=12,ncol=ncol(ZdoseF))


			colnames(LogLik)=colnames(ZdoseF)
			colnames(pvalue)=colnames(ZdoseF)
			colnames(WaldStat)=colnames(ZdoseF)
			colnames(SCD)=colnames(ZdoseF)
			colnames(dfr)=colnames(ZdoseF)
			colnames(res_comp_var)=colnames(ZdoseF)


			rownames(SCD)=c("intercept_maF_first","PopDF_maF_first","maF","maFD_maF_first","intercept_maD_first","PopDF_maD_first","maD","maFD_maD_first","CM_residu_maF_first","CM_residu_maD_first","global","CM_residual_global")
			rownames(dfr)=c("intercept_maF_first","PopDF_maF_first","maF","maFD_maF_first","intercept_maD_first","PopDF_maD_first","maD","maFD_maD_first","residu_maF_first","residu_maD_first", "global")
			rownames(pvalue)=c("maF","maD","maF:maD_maF_first","maF:maD_maD_first", "global")
			rownames(LogLik)=c("maF_first","maD_first", "global")
			rownames(WaldStat)=c("intercept_maF_first","PopDF_maF_first","maF","maF:maD_maF_first","intercept_maD_first","PopDF_maD_first","maD","maF:maD_maD_first", "global")
			rownames(res_comp_var)=c("var_ParentD_maF_first","var_ParentF_maF_first","sd_ParentD_maF_first","sd_ParentF_maF_first","var_residual_maF_first","sd_residual_maF_first","var_ParentD_maD_first","var_ParentF_maD_first","sd_ParentD_maD_first","sd_ParentF_maD_first","var_residual_maD_first","sd_residual_maD_first")


for (i in 1:ncol(ZdoseF)) {
	if (i== 1) {
	
					
		assign("maF",ZdoseF[,i])
		assign("maD",ZdoseD[,i])
		my.data2$maF=maF
		my.data2$maD=maD

			asrFD=asreml(fixed=my.fixform_Ffirst,  random=~CodeParentD+CodeParentF, group = list_cof_base,data=my.data2,na.method.X="omit", Cfixed=T)

			asrDF=asreml(fixed=my.fixform_Dfirst,  random=~CodeParentD+CodeParentF, group = list_cof_base, data=my.data2,na.method.X="omit", Cfixed=T)
	
			#p-values
		pvalue["maF",i]=wald(asrDF)["maF","Pr(Chisq)"]
		pvalue["maF:maD_maF_first",i]=wald(asrFD)["maF:maD","Pr(Chisq)"]
		pvalue["maD",i]=wald(asrFD)["maD","Pr(Chisq)"]
		pvalue["maF:maD_maD_first",i]=wald(asrDF)["maD:maF","Pr(Chisq)"]

			# Sum of squares (Average square for the residuals)				
		SCD["maF",i]=wald(asrDF)["maF","Sum of Sq"]
		SCD["maD",i]=wald(asrFD)["maD","Sum of Sq"]
		SCD["intercept_maF_first",i]=wald(asrFD)["(Intercept)","Sum of Sq"]
		SCD["PopDF_maF_first",i]=wald(asrFD)["PopDF","Sum of Sq"]
		SCD["maFD_maF_first",i]=wald(asrDF)["maF:maD","Sum of Sq"]
		SCD["CM_residu_maF_first",i]=wald(asrFD)["residual (MS)","Sum of Sq"]
		SCD["intercept_maD_first",i]=wald(asrDF)["(Intercept)","Sum of Sq"]
		SCD["PopDF_maD_first",i]=wald(asrDF)["PopDF","Sum of Sq"]
		SCD["maFD_maD_first",i]=wald(asrFD)["maD:maF","Sum of Sq"]
		SCD["CM_residu_maD_first",i]=wald(asrDF)["residual (MS)","Sum of Sq"]

			# Degrees of freedom
		dfr["maF",i]=wald(asrDF)["maF","Df"]
		dfr["maD",i]=wald(asrFD)["maD","Df"]
		dfr["intercept_maF_first",i]=wald(asrFD)["(Intercept)","Df"]
		dfr["PopDF_maF_first",i]=wald(asrFD)["PopDF","Df"]
		dfr["maFD_maF_first",i]=wald(asrFD)["maF:maD","Df"]
		dfr["residu_maF_first",i]=summary(asrFD)$nedf
		dfr["intercept_maD_first",i]=wald(asrDF)["(Intercept)","Df"]
		dfr["PopDF_maD_first",i]=wald(asrDF)["PopDF","Df"]
		dfr["maFD_maD_first",i]=wald(asrDF)["maD:maF","Df"]
		dfr["residu_maD_first",i]=summary(asrDF)$nedf

			# Likelihood
		LogLik["maF_first",i]=summary(asrFD)$loglik
		LogLik["maD_first",i]=summary(asrDF)$loglik


			# Components of the variance
		res_comp_var["var_ParentD_maF_first",i]=summary(asrFD)$varcomp["CodeParentD!CodeParentD.var","component"]
		res_comp_var["var_ParentF_maF_first",i]=summary(asrFD)$varcomp["CodeParentF!CodeParentF.var","component"]
		res_comp_var["sd_ParentD_maF_first",i]=summary(asrFD)$varcomp["CodeParentD!CodeParentD.var","std.error"]
		res_comp_var["sd_ParentF_maF_first",i]=summary(asrFD)$varcomp["CodeParentF!CodeParentF.var","std.error"]	
		res_comp_var["var_residual_maF_first",i]=summary(asrFD)$varcomp["R!variance","std.error"]
		res_comp_var["sd_residual_maF_first",i]=summary(asrFD)$varcomp["R!variance","std.error"]
		res_comp_var["var_ParentD_maD_first",i]=summary(asrDF)$varcomp["CodeParentD!CodeParentD.var","component"]
		res_comp_var["var_ParentF_maD_first",i]=summary(asrDF)$varcomp["CodeParentF!CodeParentF.var","component"]
		res_comp_var["sd_ParentD_maD_first",i]=summary(asrDF)$varcomp["CodeParentD!CodeParentD.var","std.error"]
		res_comp_var["sd_ParentF_maD_first",i]=summary(asrDF)$varcomp["CodeParentF!CodeParentF.var","std.error"]	
		res_comp_var["var_residual_maD_first",i]=summary(asrDF)$varcomp["R!variance","std.error"]
		res_comp_var["sd_residual_maD_first",i]=summary(asrDF)$varcomp["R!variance","std.error"]

			# Wald statistics
		WaldStat["maF",i]=wald(asrDF)["maF","Wald statistic"]
		WaldStat["maD",i]=wald(asrFD)["maD","Wald statistic"]
		WaldStat["intercept_maF_first",i]=wald(asrFD)["(Intercept)","Wald statistic"]
		WaldStat["PopDF_maF_first",i]=wald(asrFD)["PopDF","Wald statistic"]
		WaldStat["maF:maD_maF_first",i]=wald(asrFD)["maF:maD","Wald statistic"]
		WaldStat["intercept_maD_first",i]=wald(asrDF)["(Intercept)","Wald statistic"]
		WaldStat["PopDF_maD_first",i]=wald(asrDF)["PopDF","Wald statistic"]
		WaldStat["maF:maD_maD_first",i]=wald(asrDF)["maD:maF","Wald statistic"]
	
			# Test of the global effect of the marker
			my.data_global = my.data2
			my.data_global[,"ASC"] = as.numeric(my.data2[,(ncol(my.data2)-1)]) * as.numeric(as.character(my.data2[,ncol(my.data2)]))

			list_cof_global=list()
			list_cof_global[[1]]= c((ncol(my.data_global)-2):ncol(my.data_global))
			names(list_cof_global)[1]="global"

		stock_list_cof[["global"]]= list_cof_global[["global"]]
		
			asr_global=asreml(fixed=my.fixform_global , group=stock_list_cof, random=~CodeParentD+CodeParentF, data=my.data_global,na.method.X="omit")

		WaldStat["global",i]= wald(asr_global)["global","Wald statistic"]
		LogLik["global",i]=summary(asr_global)$loglik
		dfr["global",i]=wald(asr_global)["global","Df"]
		SCD["global",i]=wald(asr_global)["global","Sum of Sq"]
		SCD["CM_residual_global",i]=wald(asr_global)["residual (MS)","Sum of Sq"]
		pvalue["global",i]=wald(asr_global)["global","Pr(Chisq)"]

		
		}
		

		if (i!= 1) {
						
			assign("maF",ZdoseF[,i])
			assign("maD",ZdoseD[,i])
			my.data2$maF=maF
			my.data2$maD=maD

				asrFD=asreml(fixed=my.fixform_Ffirst,  random=~CodeParentD+CodeParentF, group = list_cof_base,data=my.data2,na.method.X="omit", Cfixed=T, G.param=asrFD)

				asrDF=asreml(fixed=my.fixform_Dfirst,  random=~CodeParentD+CodeParentF, group = list_cof_base, data=my.data2,na.method.X="omit", Cfixed=T, G.param=asrDF, )
	
				#p-values
			pvalue["maF",i]=wald(asrDF)["maF","Pr(Chisq)"]
			pvalue["maF:maD_maF_first",i]=wald(asrFD)["maF:maD","Pr(Chisq)"]
			pvalue["maD",i]=wald(asrFD)["maD","Pr(Chisq)"]
			pvalue["maF:maD_maD_first",i]=wald(asrDF)["maD:maF","Pr(Chisq)"]

				# Sum of squares (Average square for the residuals)
			SCD["maF",i]=wald(asrDF)["maF","Sum of Sq"]
			SCD["maD",i]=wald(asrFD)["maD","Sum of Sq"]
			SCD["intercept_maF_first",i]=wald(asrFD)["(Intercept)","Sum of Sq"]
			SCD["PopDF_maF_first",i]=wald(asrFD)["PopDF","Sum of Sq"]
			SCD["maFD_maF_first",i]=wald(asrDF)["maF:maD","Sum of Sq"]
			SCD["CM_residu_maF_first",i]=wald(asrFD)["residual (MS)","Sum of Sq"]
			SCD["intercept_maD_first",i]=wald(asrDF)["(Intercept)","Sum of Sq"]
			SCD["PopDF_maD_first",i]=wald(asrDF)["PopDF","Sum of Sq"]
			SCD["maFD_maD_first",i]=wald(asrFD)["maD:maF","Sum of Sq"]
			SCD["CM_residu_maD_first",i]=wald(asrDF)["residual (MS)","Sum of Sq"]

				# Degrees of freedom
			dfr["maF",i]=wald(asrDF)["maF","Df"]
			dfr["maD",i]=wald(asrFD)["maD","Df"]
			dfr["intercept_maF_first",i]=wald(asrFD)["(Intercept)","Df"]
			dfr["PopDF_maF_first",i]=wald(asrFD)["PopDF","Df"]
			dfr["maFD_maF_first",i]=wald(asrFD)["maF:maD","Df"]
			dfr["residu_maF_first",i]=summary(asrFD)$nedf
			dfr["intercept_maD_first",i]=wald(asrDF)["(Intercept)","Df"]
			dfr["PopDF_maD_first",i]=wald(asrDF)["PopDF","Df"]
			dfr["maFD_maD_first",i]=wald(asrDF)["maD:maF","Df"]
			dfr["residu_maD_first",i]=summary(asrDF)$nedf

				# Likelihood
			LogLik["maF_first",i]=summary(asrFD)$loglik
			LogLik["maD_first",i]=summary(asrDF)$loglik

				# Components of the variance
			res_comp_var["var_ParentD_maF_first",i]=summary(asrFD)$varcomp["CodeParentD!CodeParentD.var","component"]
			res_comp_var["var_ParentF_maF_first",i]=summary(asrFD)$varcomp["CodeParentF!CodeParentF.var","component"]
			res_comp_var["sd_ParentD_maF_first",i]=summary(asrFD)$varcomp["CodeParentD!CodeParentD.var","std.error"]
			res_comp_var["sd_ParentF_maF_first",i]=summary(asrFD)$varcomp["CodeParentF!CodeParentF.var","std.error"]	
			res_comp_var["var_residual_maF_first",i]=summary(asrFD)$varcomp["R!variance","std.error"]
			res_comp_var["sd_residual_maF_first",i]=summary(asrFD)$varcomp["R!variance","std.error"]
			res_comp_var["var_ParentD_maD_first",i]=summary(asrDF)$varcomp["CodeParentD!CodeParentD.var","component"]
			res_comp_var["var_ParentF_maD_first",i]=summary(asrDF)$varcomp["CodeParentF!CodeParentF.var","component"]
			res_comp_var["sd_ParentD_maD_first",i]=summary(asrDF)$varcomp["CodeParentD!CodeParentD.var","std.error"]
			res_comp_var["sd_ParentF_maD_first",i]=summary(asrDF)$varcomp["CodeParentF!CodeParentF.var","std.error"]	
			res_comp_var["var_residual_maD_first",i]=summary(asrDF)$varcomp["R!variance","std.error"]
			res_comp_var["sd_residual_maD_first",i]=summary(asrDF)$varcomp["R!variance","std.error"]

				# Wald statistics
			WaldStat["maF",i]=wald(asrDF)["maF","Wald statistic"]
			WaldStat["maD",i]=wald(asrFD)["maD","Wald statistic"]
			WaldStat["intercept_maF_first",i]=wald(asrFD)["(Intercept)","Wald statistic"]
			WaldStat["PopDF_maF_first",i]=wald(asrFD)["PopDF","Wald statistic"]
			WaldStat["maF:maD_maF_first",i]=wald(asrFD)["maF:maD","Wald statistic"]
			WaldStat["intercept_maD_first",i]=wald(asrDF)["(Intercept)","Wald statistic"]
			WaldStat["PopDF_maD_first",i]=wald(asrDF)["PopDF","Wald statistic"]
			WaldStat["maF:maD_maD_first",i]=wald(asrDF)["maD:maF","Wald statistic"]
	
			# Test of the global effect of the marker
			my.data_global = my.data2
			my.data_global[,"ASC"] = as.numeric(my.data2[,(ncol(my.data2)-1)]) * as.numeric(as.character(my.data2[,ncol(my.data2)]))

			list_cof_global=list()
			list_cof_global[[1]]= c((ncol(my.data_global)-2):ncol(my.data_global))
			names(list_cof_global)[1]="global"

		stock_list_cof[["global"]]= list_cof_global[["global"]]
		
			asr_global=asreml(fixed=my.fixform_global , group=stock_list_cof, random=~CodeParentD+CodeParentF, data=my.data_global,na.method.X="omit")

		WaldStat["global",i]= wald(asr_global)["global","Wald statistic"]
		LogLik["global",i]=summary(asr_global)$loglik
		dfr["global",i]=wald(asr_global)["global","Df"]
		SCD["global",i]=wald(asr_global)["global","Sum of Sq"]
		SCD["CM_residual_global",i]=wald(asr_global)["residual (MS)","Sum of Sq"]
		pvalue["global",i]=wald(asr_global)["global","Pr(Chisq)"]


	
		}

}


write.table(LogLik,paste("LogLik_",trait2,"_step",step.,".txt",sep=""), sep="\t", dec=".")
write.table(pvalue,paste("pvalue_",trait2,"_step",step.,".txt",sep=""), sep="\t", dec=".")
write.table(WaldStat,paste("WaldStat_",trait2,"_step",step.,".txt",sep=""), sep="\t", dec=".")
write.table(SCD,paste("SCD_",trait2,"_step",step.,".txt",sep=""), sep="\t", dec=".")
write.table(dfr,paste("dfr_",trait2,"_step",step.,".txt",sep=""), sep="\t", dec=".")
write.table(res_comp_var,paste("res_comp_var_",trait2,"_step",step.,".txt",sep=""), sep="\t", dec=".")

}


write.table(mk_cof,paste("cofactor_final_step_", trait2,".txt",sep=""), sep="\t", dec=".")


#results of the last step as written also with another name in order to be used in STEP 2
write.table(LogLik,paste("LogLik_",trait2,"_part2_step0.txt",sep=""), sep="\t", dec=".")
write.table(pvalue,paste("pvalue_",trait2,"_part2_step0.txt",sep=""), sep="\t", dec=".")
write.table(WaldStat,paste("WaldStat_",trait2,"_part2_step0.txt",sep=""), sep="\t", dec=".")
write.table(SCD,paste("SCD_",trait2,"_part2_step0.txt",sep=""), sep="\t", dec=".")
write.table(dfr,paste("dfr_",trait2,"_part2_step0.txt",sep=""), sep="\t", dec=".")
write.table(res_comp_var,paste("res_comp_var_",trait2,"_part2_step0.txt",sep=""), sep="\t", dec=".")

		#=======================================================================================================================
		### STEP 2 : scan along the genome with cofactors chosen based on GCA or SCA effects above the threshold
		#=======================================================================================================================

			

	# List of cofactors selected at the previous steps
	mk_cof= read.table(paste("cofactor_final_step_", trait2,".txt",sep=""), sep="\t", dec=".")
	mk_cof=as.matrix(mk_cof)
	mk_cof=as.vector(mk_cof)

	nstep=20 # Number superior to the expected additional number of cofactors
	
for (step. in 1:nstep) {

		pval=read.table(paste("pvalue_",trait2,"_part2_step",step.-1,".txt",sep=""), sep="\t", dec=".", row.names=1, head=TRUE)

		pval[,which(colnames(pval) %in% mk_cof)]=1


				if ( (max(-log10(pval[1,])) > threshold ) | (max(-log10(pval[2,])) > threshold )   | (max(-log10(pval[3,])) > threshold )  ) {
							tpval=t(pval)
							tpval=as.data.frame(tpval)
							tpval=cbind(rownames(tpval),tpval)
							toto=tpval[which( (-log10(tpval[,2]) > threshold ) |  (-log10(tpval[,3]) > threshold )  |  (-log10(tpval[,4]) > threshold ) ),] # Global pvalues is also considered in case for one marker it is above the threshold when addind new cofactors

							new_cof =	toto[which( (toto[,2]==min(toto[,2:4]) )  |  (toto[,3]==min(toto[,2:4]) ) |  (toto[,4]==min(toto[,2:4]) ) ),]
							
							new_cof=as.character(new_cof[,1])
				} else {break}
						
									
				mk_cof=c(mk_cof,new_cof)


		my.data2=my.data
	for (j in 1:length(mk_cof)){
		my.data2=cbind(my.data2, ZdoseF[,which(colnames(ZdoseF)==mk_cof[j])],  ZdoseD[,which(colnames(ZdoseD)==mk_cof[j])])
		colnames(my.data2)[ncol(my.data2)-1]=paste(mk_cof[j] ,"_F",sep="")
		colnames(my.data2)[ncol(my.data2)]=paste(mk_cof[j] ,"_D",sep="")
	}


	list_cof_base=list()
		for (mk in 1:length(mk_cof)) {
			list_cof_base[[mk]]=(ncol(my.data)+ (mk *2 )-1) : (ncol(my.data)+ (mk *2 ))
			names(list_cof_base)[mk]=mk_cof[mk]
		}


my.data2=drop.levels(my.data2)

	stock_my.data=my.data2
	stock_list_cof = list_cof_base
			
	my.fixform_Ffirst <- as.formula (paste('Trait~ PopDF ', paste( 'grp(',mk_cof, ')', collapse='+', sep="") ,  ' maF * maD',sep='+'))

	my.fixform_Dfirst <- as.formula (paste('Trait~ PopDF ', paste( 'grp(',mk_cof, ')', collapse='+', sep="") ,  ' maD * maF',sep='+'))

	my.fixform_global <- as.formula (paste('Trait~ PopDF ', paste( 'grp(',mk_cof, ')', collapse='+', sep="") ,  ' grp(global) ',sep='+'))

			# Creation of the matrices of the results 
			LogLik=matrix(0,3,ncol(ZdoseF))
			pvalue=matrix(0,5,ncol(ZdoseF))
			WaldStat=matrix(0,9,ncol(ZdoseF))
			SCD=matrix(0,12,ncol(ZdoseF))
			dfr=matrix(0,11,ncol(ZdoseF))
			res_comp_var=matrix(0, nrow=12,ncol=ncol(ZdoseF))


			colnames(LogLik)=colnames(ZdoseF)
			colnames(pvalue)=colnames(ZdoseF)
			colnames(WaldStat)=colnames(ZdoseF)
			colnames(SCD)=colnames(ZdoseF)
			colnames(dfr)=colnames(ZdoseF)
			colnames(res_comp_var)=colnames(ZdoseF)


			rownames(SCD)=c("intercept_maF_first","PopDF_maF_first","maF","maFD_maF_first","intercept_maD_first","PopDF_maD_first","maD","maFD_maD_first","CM_residu_maF_first","CM_residu_maD_first","global","CM_residual_global")
			rownames(dfr)=c("intercept_maF_first","PopDF_maF_first","maF","maFD_maF_first","intercept_maD_first","PopDF_maD_first","maD","maFD_maD_first","residu_maF_first","residu_maD_first","global")
			rownames(pvalue)=c("maF","maD","maF:maD_maF_first","maF:maD_maD_first","global")
			rownames(LogLik)=c("maF_first","maD_first","global")
			rownames(WaldStat)=c("intercept_maF_first","PopDF_maF_first","maF","maF:maD_maF_first","intercept_maD_first","PopDF_maD_first","maD","maF:maD_maD_first","global")
			rownames(res_comp_var)=c("var_ParentD_maF_first","var_ParentF_maF_first","sd_ParentD_maF_first","sd_ParentF_maF_first","var_residual_maF_first","sd_residual_maF_first","var_ParentD_maD_first","var_ParentF_maD_first","sd_ParentD_maD_first","sd_ParentF_maD_first","var_residual_maD_first","sd_residual_maD_first")


for (i in 1:ncol(ZdoseF)) {
	
	if (i== 1) {
	
		if ((colnames(ZdoseF)[i] %in% mk_cof) ==TRUE) {
				
			pvalue[,i]=1
			SCD[,i]=NA
			dfr[,i]=NA
			LogLik[,i]=NA
			res_comp_var[,i]=NA
			WaldStat[,i]=1


		}
				
		if ((colnames(ZdoseF)[i] %in% mk_cof) ==FALSE) {
				
			assign("maF",ZdoseF[,i])
			assign("maD",ZdoseD[,i])
			my.data2$maF=maF
			my.data2$maD=maD

			asrFD=asreml(fixed=my.fixform_Ffirst,  random=~CodeParentD+CodeParentF, group = list_cof_base,data=my.data2,na.method.X="omit", Cfixed=T)

			asrDF=asreml(fixed=my.fixform_Dfirst,  random=~CodeParentD+CodeParentF, group = list_cof_base, data=my.data2,na.method.X="omit", Cfixed=T)

				#p-values
			pvalue["maF",i]=wald(asrDF)["maF","Pr(Chisq)"]
			pvalue["maF:maD_maF_first",i]=wald(asrFD)["maF:maD","Pr(Chisq)"]
			pvalue["maD",i]=wald(asrFD)["maD","Pr(Chisq)"]
			pvalue["maF:maD_maD_first",i]=wald(asrDF)["maD:maF","Pr(Chisq)"]

				# Sum of squares (Average square for the residuals)
			SCD["maF",i]=wald(asrDF)["maF","Sum of Sq"]
			SCD["maD",i]=wald(asrFD)["maD","Sum of Sq"]
			SCD["intercept_maF_first",i]=wald(asrFD)["(Intercept)","Sum of Sq"]
			SCD["PopDF_maF_first",i]=wald(asrFD)["PopDF","Sum of Sq"]
			SCD["maFD_maF_first",i]=wald(asrDF)["maF:maD","Sum of Sq"]
			SCD["CM_residu_maF_first",i]=wald(asrFD)["residual (MS)","Sum of Sq"]
			SCD["intercept_maD_first",i]=wald(asrDF)["(Intercept)","Sum of Sq"]
			SCD["PopDF_maD_first",i]=wald(asrDF)["PopDF","Sum of Sq"]
			SCD["maFD_maD_first",i]=wald(asrFD)["maD:maF","Sum of Sq"]
			SCD["CM_residu_maD_first",i]=wald(asrDF)["residual (MS)","Sum of Sq"]

				# Degrees of freedom
			dfr["maF",i]=wald(asrDF)["maF","Df"]
			dfr["maD",i]=wald(asrFD)["maD","Df"]
			dfr["intercept_maF_first",i]=wald(asrFD)["(Intercept)","Df"]
			dfr["PopDF_maF_first",i]=wald(asrFD)["PopDF","Df"]
			dfr["maFD_maF_first",i]=wald(asrFD)["maF:maD","Df"]
			dfr["residu_maF_first",i]=summary(asrFD)$nedf
			dfr["intercept_maD_first",i]=wald(asrDF)["(Intercept)","Df"]
			dfr["PopDF_maD_first",i]=wald(asrDF)["PopDF","Df"]
			dfr["maFD_maD_first",i]=wald(asrDF)["maD:maF","Df"]
			dfr["residu_maD_first",i]=summary(asrDF)$nedf

				# Likelihood
			LogLik["maF_first",i]=summary(asrFD)$loglik
			LogLik["maD_first",i]=summary(asrDF)$loglik

				# Components of the variance
			res_comp_var["var_ParentD_maF_first",i]=summary(asrFD)$varcomp["CodeParentD!CodeParentD.var","component"]
			res_comp_var["var_ParentF_maF_first",i]=summary(asrFD)$varcomp["CodeParentF!CodeParentF.var","component"]
			res_comp_var["sd_ParentD_maF_first",i]=summary(asrFD)$varcomp["CodeParentD!CodeParentD.var","std.error"]
			res_comp_var["sd_ParentF_maF_first",i]=summary(asrFD)$varcomp["CodeParentF!CodeParentF.var","std.error"]	
			res_comp_var["var_residual_maF_first",i]=summary(asrFD)$varcomp["R!variance","std.error"]
			res_comp_var["sd_residual_maF_first",i]=summary(asrFD)$varcomp["R!variance","std.error"]

			res_comp_var["var_ParentD_maD_first",i]=summary(asrDF)$varcomp["CodeParentD!CodeParentD.var","component"]
			res_comp_var["var_ParentF_maD_first",i]=summary(asrDF)$varcomp["CodeParentF!CodeParentF.var","component"]
			res_comp_var["sd_ParentD_maD_first",i]=summary(asrDF)$varcomp["CodeParentD!CodeParentD.var","std.error"]
			res_comp_var["sd_ParentF_maD_first",i]=summary(asrDF)$varcomp["CodeParentF!CodeParentF.var","std.error"]	
			res_comp_var["var_residual_maD_first",i]=summary(asrDF)$varcomp["R!variance","std.error"]
			res_comp_var["sd_residual_maD_first",i]=summary(asrDF)$varcomp["R!variance","std.error"]

				# Wald statistics
			WaldStat["maF",i]=wald(asrDF)["maF","Wald statistic"]
			WaldStat["maD",i]=wald(asrFD)["maD","Wald statistic"]
			WaldStat["intercept_maF_first",i]=wald(asrFD)["(Intercept)","Wald statistic"]
			WaldStat["PopDF_maF_first",i]=wald(asrFD)["PopDF","Wald statistic"]
			WaldStat["maF:maD_maF_first",i]=wald(asrFD)["maF:maD","Wald statistic"]
			WaldStat["intercept_maD_first",i]=wald(asrDF)["(Intercept)","Wald statistic"]
			WaldStat["PopDF_maD_first",i]=wald(asrDF)["PopDF","Wald statistic"]
			WaldStat["maF:maD_maD_first",i]=wald(asrDF)["maD:maF","Wald statistic"]
	
				# Test of the global effect of the marker
			my.data_global = my.data2
			my.data_global[,"ASC"] = as.numeric(my.data2[,(ncol(my.data2)-1)]) * as.numeric(as.character(my.data2[,ncol(my.data2)]))

			list_cof_global=list()
			list_cof_global[[1]]= c((ncol(my.data_global)-2):ncol(my.data_global))
			names(list_cof_global)[1]="global"

		stock_list_cof[["global"]]= list_cof_global[["global"]]
		
			asr_global=asreml(fixed=my.fixform_global , group=stock_list_cof, random=~CodeParentD+CodeParentF, data=my.data_global,na.method.X="omit")

		WaldStat["global",i]= wald(asr_global)["global","Wald statistic"]
		LogLik["global",i]=summary(asr_global)$loglik
		dfr["global",i]=wald(asr_global)["global","Df"]
		SCD["global",i]=wald(asr_global)["global","Sum of Sq"]
		SCD["CM_residual_global",i]=wald(asr_global)["residual (MS)","Sum of Sq"]
		pvalue["global",i]=wald(asr_global)["global","Pr(Chisq)"]


			}
		
		}
		
	if (i!= 1) {
						
		if ((colnames(ZdoseF)[i] %in% mk_cof) ==TRUE) {

			pvalue[,i]=1
			SCD[,i]=NA
			dfr[,i]=NA
			LogLik[,i]=NA
			res_comp_var[,i]=NA
			WaldStat[,i]=1
		
		}

		if ((colnames(ZdoseF)[i] %in% mk_cof) ==FALSE) {
				
			assign("maF",ZdoseF[,i])
			assign("maD",ZdoseD[,i])
			my.data2$maF=maF
			my.data2$maD=maD

			asrFD=asreml(fixed=my.fixform_Ffirst,  random=~CodeParentD+CodeParentF, group = list_cof_base,data=my.data2,na.method.X="omit", Cfixed=T, G.param=asrFD)

			asrDF=asreml(fixed=my.fixform_Dfirst,  random=~CodeParentD+CodeParentF, group = list_cof_base, data=my.data2,na.method.X="omit", Cfixed=T, G.param=asrDF, )
	
				# p-values
			pvalue["maF",i]=wald(asrDF)["maF","Pr(Chisq)"]
			pvalue["maF:maD_maF_first",i]=wald(asrFD)["maF:maD","Pr(Chisq)"]
			pvalue["maD",i]=wald(asrFD)["maD","Pr(Chisq)"]
			pvalue["maF:maD_maD_first",i]=wald(asrDF)["maD:maF","Pr(Chisq)"]

				# Sum of squares (Average square for the residuals)
			SCD["maF",i]=wald(asrDF)["maF","Sum of Sq"]
			SCD["maD",i]=wald(asrFD)["maD","Sum of Sq"]
			SCD["intercept_maF_first",i]=wald(asrFD)["(Intercept)","Sum of Sq"]
			SCD["PopDF_maF_first",i]=wald(asrFD)["PopDF","Sum of Sq"]
			SCD["maFD_maF_first",i]=wald(asrDF)["maF:maD","Sum of Sq"]
			SCD["CM_residu_maF_first",i]=wald(asrFD)["residual (MS)","Sum of Sq"]

			SCD["intercept_maD_first",i]=wald(asrDF)["(Intercept)","Sum of Sq"]
			SCD["PopDF_maD_first",i]=wald(asrDF)["PopDF","Sum of Sq"]
			SCD["maFD_maD_first",i]=wald(asrFD)["maD:maF","Sum of Sq"]
			SCD["CM_residu_maD_first",i]=wald(asrDF)["residual (MS)","Sum of Sq"]


				# Degrees of freedom
			dfr["maF",i]=wald(asrDF)["maF","Df"]
			dfr["maD",i]=wald(asrFD)["maD","Df"]
			dfr["intercept_maF_first",i]=wald(asrFD)["(Intercept)","Df"]
			dfr["PopDF_maF_first",i]=wald(asrFD)["PopDF","Df"]
			dfr["maFD_maF_first",i]=wald(asrFD)["maF:maD","Df"]
			dfr["residu_maF_first",i]=summary(asrFD)$nedf

			dfr["intercept_maD_first",i]=wald(asrDF)["(Intercept)","Df"]
			dfr["PopDF_maD_first",i]=wald(asrDF)["PopDF","Df"]
			dfr["maFD_maD_first",i]=wald(asrDF)["maD:maF","Df"]
			dfr["residu_maD_first",i]=summary(asrDF)$nedf

				# Likelihood
			LogLik["maF_first",i]=summary(asrFD)$loglik
			LogLik["maD_first",i]=summary(asrDF)$loglik

				# Components of the variances
			res_comp_var["var_ParentD_maF_first",i]=summary(asrFD)$varcomp["CodeParentD!CodeParentD.var","component"]
			res_comp_var["var_ParentF_maF_first",i]=summary(asrFD)$varcomp["CodeParentF!CodeParentF.var","component"]
			res_comp_var["sd_ParentD_maF_first",i]=summary(asrFD)$varcomp["CodeParentD!CodeParentD.var","std.error"]
			res_comp_var["sd_ParentF_maF_first",i]=summary(asrFD)$varcomp["CodeParentF!CodeParentF.var","std.error"]	
			res_comp_var["var_residual_maF_first",i]=summary(asrFD)$varcomp["R!variance","component"]
			res_comp_var["sd_residual_maF_first",i]=summary(asrFD)$varcomp["R!variance","std.error"]

			res_comp_var["var_ParentD_maD_first",i]=summary(asrDF)$varcomp["CodeParentD!CodeParentD.var","component"]
			res_comp_var["var_ParentF_maD_first",i]=summary(asrDF)$varcomp["CodeParentF!CodeParentF.var","component"]
			res_comp_var["sd_ParentD_maD_first",i]=summary(asrDF)$varcomp["CodeParentD!CodeParentD.var","std.error"]
			res_comp_var["sd_ParentF_maD_first",i]=summary(asrDF)$varcomp["CodeParentF!CodeParentF.var","std.error"]	
			res_comp_var["var_residual_maD_first",i]=summary(asrDF)$varcomp["R!variance","component"]
			res_comp_var["sd_residual_maD_first",i]=summary(asrDF)$varcomp["R!variance","std.error"]

				# Wald statistics
			WaldStat["maF",i]=wald(asrDF)["maF","Wald statistic"]
			WaldStat["maD",i]=wald(asrFD)["maD","Wald statistic"]
			WaldStat["intercept_maF_first",i]=wald(asrFD)["(Intercept)","Wald statistic"]
			WaldStat["PopDF_maF_first",i]=wald(asrFD)["PopDF","Wald statistic"]
			WaldStat["maF:maD_maF_first",i]=wald(asrFD)["maF:maD","Wald statistic"]

			WaldStat["intercept_maD_first",i]=wald(asrDF)["(Intercept)","Wald statistic"]
			WaldStat["PopDF_maD_first",i]=wald(asrDF)["PopDF","Wald statistic"]
			WaldStat["maF:maD_maD_first",i]=wald(asrDF)["maD:maF","Wald statistic"]

				# Test of the global effect of the marker
			my.data_global = my.data2
			my.data_global[,"ASC"] = as.numeric(my.data2[,(ncol(my.data2)-1)]) * as.numeric(as.character(my.data2[,ncol(my.data2)]))

			list_cof_global=list()
			list_cof_global[[1]]= c((ncol(my.data_global)-2):ncol(my.data_global))
			names(list_cof_global)[1]="global"

		stock_list_cof[["global"]]= list_cof_global[["global"]]
		
			asr_global=asreml(fixed=my.fixform_global , group=stock_list_cof, random=~CodeParentD+CodeParentF, data=my.data_global,na.method.X="omit")

		WaldStat["global",i]= wald(asr_global)["global","Wald statistic"]
		LogLik["global",i]=summary(asr_global)$loglik
		dfr["global",i]=wald(asr_global)["global","Df"]
		SCD["global",i]=wald(asr_global)["global","Sum of Sq"]
		SCD["CM_residual_global",i]=wald(asr_global)["residual (MS)","Sum of Sq"]
		pvalue["global",i]=wald(asr_global)["global","Pr(Chisq)"]


			}
	
		}

	}


write.table(LogLik,paste("LogLik_",trait2,"_part2_step",step.,".txt",sep=""), sep="\t", dec=".")
write.table(pvalue,paste("pvalue_",trait2,"_part2_step",step.,".txt",sep=""), sep="\t", dec=".")
write.table(WaldStat,paste("WaldStat_",trait2,"_part2_step",step.,".txt",sep=""), sep="\t", dec=".")
write.table(SCD,paste("SCD_",trait2,"_part2_step",step.,".txt",sep=""), sep="\t", dec=".")
write.table(dfr,paste("dfr_",trait2,"_part2_step",step.,".txt",sep=""), sep="\t", dec=".")
write.table(res_comp_var,paste("res_comp_var_",trait2,"_part2_step",step.,".txt",sep=""), sep="\t", dec=".")

}


write.table(mk_cof,paste("cofactor_final_step_", trait2,".txt",sep=""), sep="\t", dec=".")


#===================================================================================================
##
#### BACKWARD PROCEDURE to test jointly the effect of all loci identified in step1 and 2 of forward process
##
#===================================================================================================


mk_cof= read.table(paste("cofactor_final_step_", trait2,".txt",sep=""), sep="\t", dec=".")
mk_cof=as.matrix(mk_cof)
mk_cof=as.vector(mk_cof)

	part_F=ZdoseF[,which(colnames(ZdoseF) %in% mk_cof)]
	part_D=ZdoseD[,which(colnames(ZdoseD) %in% mk_cof)]
 	part_SCA=matrix(NA, nrow=nrow(part_F), ncol=ncol(part_F)) 	
	for (i in 1:ncol(part_SCA)) {
 		part_SCA[,i]=part_F[,i]*part_D[,i]
 	}
 	
	# Creation of my.data_back from my.data 
	my.data_back=cbind(my.data, part_F, part_D, part_SCA)
	colnames(my.data_back)[ (ncol(my.data) + 1) : (ncol(my.data) + length(mk_cof))] = paste( colnames(part_F), "_F",sep="")
	colnames(my.data_back)[ (ncol(my.data) +  length(mk_cof) +1) : (ncol(my.data) + 2 * length(mk_cof))] = paste( colnames(part_D), "_D", sep="")
	colnames(my.data_back)[ (ncol(my.data) +  (2*length(mk_cof)) +1) : (ncol(my.data) + 3 * length(mk_cof))] = paste( colnames(part_D), "_SCA", sep="")


# For each marker selected as a cofactor value of its GCAc, GCAd, SCA and total effect when all the other cofactors are in the model is calculated

	pval_back=matrix(nrow=length(mk_cof), ncol=4)
	rownames(pval_back)=mk_cof
	colnames(pval_back)=c("GCAf","GCAd", "SCA","total")
	
		for (i in 1:length(mk_cof)) {

 			name_mk2=NULL
			mk_teste=mk_cof[i]
			name_mk2=mk_cof[-i]
	
			name_cof2F=paste(name_mk2,"_F",sep="")
			name_cof2D=paste(name_mk2,"_D",sep="")
			name_cof2SCA=paste(name_mk2,"_SCA",sep="")
			
			
			my.fixform_final_Ffirst <- as.formula (paste('Trait~ PopDF ', paste(name_cof2F , name_cof2D, name_cof2SCA, sep="+" , collapse="+"), 
						
			paste(paste(mk_teste,"_F",sep=""), paste(mk_teste, "_D",sep=""), paste(mk_teste, "_SCA",sep=""), sep="+") ,sep='+'))

				
					asrFfirst=asreml(fixed=my.fixform_final_Ffirst,  random=~CodeParentD+CodeParentF, data=my.data_back,na.method.X="omit", Cfixed=T)

			name_cof2F=paste(name_mk2,"_F",sep="")
			name_cof2D=paste(name_mk2,"_D",sep="")
			name_cof2SCA=paste(name_mk2,"_SCA",sep="")
			
			
			my.fixform_final_Dfirst <- as.formula (paste('Trait~ PopDF ', paste(name_cof2D , name_cof2F, name_cof2SCA, sep="+" , collapse="+"), 	paste(paste(mk_teste,"_D",sep=""), paste(mk_teste, "_F",sep=""), paste(mk_teste, "_SCA",sep=""), sep="+") ,sep='+'))


					asrDfirst=asreml(fixed=my.fixform_final_Dfirst,  random=~CodeParentD+CodeParentF, data=my.data_back,na.method.X="omit", Cfixed=T)

		

			pval_back[i,"GCAf"]=wald(asrDfirst)[(length(mk_cof)*3+1),"Pr(Chisq)"]
			pval_back[i,"GCAd"]=wald(asrFfirst)[(length(mk_cof)*3+1),"Pr(Chisq)"]
			pval_back[i,"SCA"]=wald(asrFfirst)[nrow(wald(asrFfirst)) -1,"Pr(Chisq)"]
		


			my.fixform_final_total <- as.formula (paste('Trait~ PopDF ', paste(name_cof2D , name_cof2F, name_cof2SCA, sep="+" , collapse="+"), paste('grp(',mk_teste,')', sep="") ,sep='+'))


					liste_cof=list()
					liste_cof[[1]]=	which(substr(colnames(my.data_back),1,13)==mk_teste)
					names(liste_cof)[1]=mk_teste
		
		
					asr_total=asreml(fixed=my.fixform_final_total,  random=~CodeParentD+CodeParentF, data=my.data_back,na.method.X="omit", Cfixed=T, group=liste_cof)

		
			pval_back[i,"total"]=wald(asr_total)[nrow(wald(asr_total)) -1 , "Pr(Chisq)"]


		}
		
	
pval_back0=pval_back
# Initialization of the list of cofactos which will be kept
mk_cof_backward=mk_cof
	
	
	
for ( mk in 1:length(mk_cof)) {
	mk_tampon=NULL
	pval_back_sans_tampon=pval_back
		
		for (mk2 in 1:nrow(pval_back)) {
			
			if ( max(-log10(pval_back[mk2,])) > threshold) {# at least either one of the GCA effects, the SCA effect or the total effect is above the threshold 
				mk_tampon=c(mk_tampon, rownames(pval_back)[mk2]) 
				pval_back_sans_tampon=pval_back[-which(rownames(pval_back) %in% mk_tampon ), ,drop=FALSE] #Markers for which none effect is above the threshold
					
			}
		}
			
						
	if ( nrow(pval_back_sans_tampon) !=0 ) 	{ # if there are markers below the threshold
			
		min_sans_tampon=matrix(0,nrow=nrow(pval_back_sans_tampon),ncol=1)
		rownames(min_sans_tampon)=rownames(pval_back_sans_tampon)
		for (mk2 in 1:nrow(pval_back_sans_tampon)) {
			min_ligne=min(pval_back_sans_tampon[mk2,])
			min_sans_tampon[mk2,1]=min_ligne
		}
							
		cof_to_delete=rownames(min_sans_tampon)[which(min_sans_tampon==max(min_sans_tampon[,1]))]			# The marker for which the minimal pvalue is the maximal of the values of the other is the one which will be deleted 								
							
		mk_cof_backward=mk_cof_backward[- which(mk_cof_backward ==cof_to_delete)]	# The marker to delete is deleted from the cofactors list 
				
		pval_back=matrix(nrow= length(mk_cof_backward), ncol=4)
		rownames(pval_back)=mk_cof_backward
		colnames(pval_back)=c("GCAf","GCAd","SCA","total")
	
		for ( i in 1:length(mk_cof_backward)) {

			name_mk2=NULL
			mk_teste=mk_cof_backward[i]
			name_mk2=mk_cof_backward[-i]
						
			name_cof2F=paste(name_mk2,"_F",sep="")
			name_cof2D=paste(name_mk2,"_D",sep="")
			name_cof2SCA=paste(name_mk2,"_SCA",sep="")
																
			my.fixform_final_Ffirst <- as.formula (paste('Trait~ PopDF ', paste(name_cof2F , name_cof2D, name_cof2SCA, sep="+" , collapse="+"), 	paste(paste(mk_teste,"_F",sep=""), paste(mk_teste, "_D",sep=""), paste(mk_teste, "_SCA",sep=""), sep="+") ,sep='+'))
										
			asrFfirst=asreml(fixed=my.fixform_final_Ffirst,  random=~CodeParentD+CodeParentF, data=my.data_back,na.method.X="omit", Cfixed=T)

			my.fixform_final_Dfirst <- as.formula (paste('Trait~ PopDF ', paste(name_cof2D , name_cof2F, name_cof2SCA, sep="+" , collapse="+"), 	paste(paste(mk_teste,"_D",sep=""), paste(mk_teste, "_F",sep=""), paste(mk_teste, "_SCA",sep=""), sep="+") ,sep='+'))

			asrDfirst=asreml(fixed=my.fixform_final_Dfirst,  random=~CodeParentD+CodeParentF, data=my.data_back,na.method.X="omit", Cfixed=T)
						
			pval_back[i,"GCAf"]=wald(asrDfirst)[paste(mk_teste,"_F",sep=""),"Pr(Chisq)"]
			pval_back[i,"GCAd"]=wald(asrFfirst)[paste(mk_teste,"_D",sep=""),"Pr(Chisq)"]
			pval_back[i,"SCA"]=wald(asrFfirst)[paste(mk_teste,"_SCA",sep=""),"Pr(Chisq)"]
						
			my.fixform_final_total <- as.formula (paste('Trait~ PopDF ', paste(name_cof2D , name_cof2F, name_cof2SCA, sep="+" , collapse="+"), paste('grp(',mk_teste,')', sep="") ,sep='+'))

			liste_cof=list()
			liste_cof[[1]]=	which(substr(colnames(my.data_back),1,13)==mk_teste)
			names(liste_cof)[1]=mk_teste
								
			asr_total=asreml(fixed=my.fixform_final_total,  random=~CodeParentD+CodeParentF, data=my.data_back,na.method.X="omit", Cfixed=T, group=liste_cof)

				
			pval_back[i,"total"]=wald(asr_total)[nrow(wald(asr_total)) -1 , "Pr(Chisq)"]

		}
								
	} else { break }

}
					
		
res_GCA_SCA=pval_back		
		
		
			write.table(res_GCA_SCA, paste("final_res_SNPwithin_",trait2, ".txt",sep=""), sep="\t", dec=".", col.names=TRUE, row.names=TRUE, quote=FALSE)
			

#===================================================================================================
##
#### CALCULATION FOR THE MARKERS SELECTED OF THE EXACT VALUE OF THE PVALUE FROM WALD TEST (sometimes SETTLED AT 0 by ASREML which prevents computation of -log(pvalue)) 
##
#===================================================================================================


liste_QTL <- read.table(paste("final_res_SNPwithin_", trait2,".txt",sep=""), sep="\t", dec=".")

liste_QTL2 <- liste_QTL
mk_cof <- rownames(liste_QTL)


	part_F=ZdoseF[,which(colnames(ZdoseF) %in% mk_cof)]
	part_D=ZdoseD[,which(colnames(ZdoseD) %in% mk_cof)]
 	part_SCA=matrix(NA, nrow=nrow(part_F), ncol=ncol(part_F)) 	
	for (i in 1:ncol(part_SCA)) {
 		part_SCA[,i]=part_F[,i]*part_D[,i]
 	}
 	
	
	my.data_back=cbind(my.data, part_F, part_D, part_SCA)
	colnames(my.data_back)[ (ncol(my.data) + 1) : (ncol(my.data) + length(mk_cof))] = paste( colnames(part_F), "_F",sep="")
	colnames(my.data_back)[ (ncol(my.data) +  length(mk_cof) +1) : (ncol(my.data) + 2 * length(mk_cof))] = paste( colnames(part_D), "_D", sep="")
	colnames(my.data_back)[ (ncol(my.data) +  (2*length(mk_cof)) +1) : (ncol(my.data) + 3 * length(mk_cof))] = paste( colnames(part_D), "_SCA", sep="")


	
		for (i in 1:length(mk_cof)) {

 			name_mk2=NULL
			mk_teste=mk_cof[i]
			name_mk2=mk_cof[-i]
	
			name_cof2F=paste(name_mk2,"_F",sep="")
			name_cof2D=paste(name_mk2,"_D",sep="")
			name_cof2SCA=paste(name_mk2,"_SCA",sep="")
			
			
			my.fixform_final_Ffirst <- as.formula (paste('Trait~ PopDF ', paste(name_cof2F , name_cof2D, name_cof2SCA, sep="+" , collapse="+"), 
						
			paste(paste(mk_teste,"_F",sep=""), paste(mk_teste, "_D",sep=""), paste(mk_teste, "_SCA",sep=""), sep="+") ,sep='+'))

				
					asrFfirst=asreml(fixed=my.fixform_final_Ffirst,  random=~CodeParentD+CodeParentF, data=my.data_back,na.method.X="omit", Cfixed=T)

			name_cof2F=paste(name_mk2,"_F",sep="")
			name_cof2D=paste(name_mk2,"_D",sep="")
			name_cof2SCA=paste(name_mk2,"_SCA",sep="")
			
			
			my.fixform_final_Dfirst <- as.formula (paste('Trait~ PopDF ', paste(name_cof2D , name_cof2F, name_cof2SCA, sep="+" , collapse="+"), 	paste(paste(mk_teste,"_D",sep=""), paste(mk_teste, "_F",sep=""), paste(mk_teste, "_SCA",sep=""), sep="+") ,sep='+'))

					asrDfirst=asreml(fixed=my.fixform_final_Dfirst,  random=~CodeParentD+CodeParentF, data=my.data_back,na.method.X="omit", Cfixed=T)

						wald_gcaF <- wald(asrDfirst)[paste(mk_teste,"_F",sep=""),"Wald statistic"]
							
						pchisq_gcaF <- (pchisq(wald_gcaF, df=1, ncp = 0, log = FALSE, lower.tail=FALSE))
	
						wald_gcaD <- wald(asrFfirst)[paste(mk_teste,"_D",sep=""),"Wald statistic"]
						
						pchisq_gcaD <- (pchisq(wald_gcaD, df=1, ncp = 0, log = FALSE, lower.tail=FALSE))

	
	
						wald_sca <- wald(asrFfirst)[paste(mk_teste,"_SCA",sep=""),"Wald statistic"]
						
						pchisq_asc <- (pchisq(wald_sca, df=1, ncp = 0, log = FALSE, lower.tail=FALSE))

					liste_QTL2[mk_teste,"GCAf"] <- pchisq_gcaF
					liste_QTL2[mk_teste,"GCAd"] <- pchisq_gcaD
					liste_QTL2[mk_teste,"SCA"] <- pchisq_asc


			my.fixform_final_total <- as.formula (paste('Trait~ PopDF ', paste(name_cof2D , name_cof2F, name_cof2SCA, sep="+" , collapse="+"), paste('grp(',mk_teste,')', sep="") ,sep='+'))


					liste_cof=list()
					liste_cof[[1]]=	which(substr(colnames(my.data_back),1,13)==mk_teste)
					names(liste_cof)[1]=mk_teste
		
		
					asr_total=asreml(fixed=my.fixform_final_total,  random=~CodeParentD+CodeParentF, data=my.data_back,na.method.X="omit", Cfixed=T, group=liste_cof)

		

						wald_total <- wald(asr_total)[mk_teste,"Wald statistic"]
							pchisq_total <- (pchisq(wald_total, df=3, ncp = 0, log = FALSE, lower.tail=FALSE))

					
					liste_QTL2[mk_teste,"total"] <- pchisq_total
					


		}
		
	#Final results with the pvalues of all QTL detected
	write.table(liste_QTL2,paste("final_res_SNPwithin_",trait2,"_with_pvalue_not_at_0.txt",sep=""), col.names=TRUE,row.names=TRUE,quote=FALSE, sep="\t", dec=".")

	
	
	
#===================================================================================================
##
#### HYBRID GENOTYPE QTL DETECTION MODEL
##
#==============================================================================================

rm(list=ls())
library(stats)
library(gdata)
library(asreml) #require ASReml R package
library(synbreed)

# Value of the threshold for QTL detection
threshold  # in -log(p-value)unit

#Names of the founder lines
founders=c("F04401", "F1808", "F7082","F98902", "F02803", "F03802", "F373","F7088")

#Choice of the studied trait
trait="pred_DMC" ; trait2="DMC"
#trait="pred_DMY" ; trait2 = "DMY"   #trait2 is the name used in output file
#trait="pred_DtSILK" ; trait2="DtSILK"
#trait="pred_PH" ; trait2="PH"

#Adjusted means of the hybrids
pheno=read.table("AdjMean_all_traits.txt",sep="\t", dec=".", head=TRUE, check.names=FALSE)
pheno_hyb=pheno[,c("CodeHybrid","CodeParentF","CodeParentD",trait)]
#Deletion of the founder hybrids
pheno_hyb=pheno_hyb[-which(pheno_hyb$CodeParentF %in% founders),]

# Creation of the variables corresponding to the populations
pheno_hyb$PopF=substr(pheno_hyb$CodeParentF,5,5)
pheno_hyb$PopD=substr(pheno_hyb$CodeParentD,5,5)

#Genotyping matrices
### Only markers polymorphic in the two groups separetely
# Coded in 0 - 0.5 - 1 for the dominance part : 0 if both parents are homozygous for the same allele, 0.5 when dent parent is homozygous and the flint parent is heterozygous, 1 when both parents are homozygous but for different alleles
# Coded in -1 - 0.5 - 0 - 0.5 - 1 for the additivity part : 1 when hybrid is homozygous for the minor allele, 0 if its parents are both homozygous but for a different allele, -0.5 (respectively 0.5) when the dent parent is homozygous for the major (respectively minor) allele and the flint parent is heterozygous
# Hybrids are in row, markers are in column
# There are rows even for the hybrids which are not kept in the analysis as they are present with NA in the Adjusted Means file
dom=read.table("dominance_matrix.txt",sep="\t",na="NA",dec=".",head=TRUE)
Zdose=read.table("additivity_matrix.txt",sep="\t",na="NA",dec=".",head=TRUE)

Nind=nrow(dom)  #number of hybrids

# Creation of my.data, data frame with all the informations needed except genotypes: index of the hybrids, phenotype, flint population, dent population, 
# dent-flint combination of populations, flint parent, dent parent
Indice = array(1:Nind, dim=c(Nind,1))
my.data = Indice
rownames(my.data)=as.factor(as.character(pheno_hyb[,"CodeHybrid"]))
colnames(my.data)=c("CodeHybrid")
my.data = as.data.frame(my.data)
my.data$CodeHybrid=as.factor(as.character(pheno_hyb[,"CodeHybrid"]))
my.data$Trait=as.numeric(as.character(pheno_hyb[,trait])) 
my.data$PopF=as.factor(as.character(pheno_hyb$PopF))
my.data$PopD=as.factor(as.character(pheno_hyb$PopD))
my.data$PopFD=paste(my.data$PopF,my.data$PopD,sep="")
my.data$PopFD=as.factor(as.character(my.data$PopFD))
my.data$CodeParentD=as.factor(as.character(pheno_hyb$CodeParentD))
my.data$CodeParentF=as.factor(as.character(pheno_hyb$CodeParentF))


#===================================================================================================
##
#### FORWARD PROCEDURE
##
#===================================================================================================

		#============================================================================================
		### STEP 0 : first initial scan along the genome
		#============================================================================================


# Creation of the results matrices (nb of columns = nb of markers) 
	LogLik=matrix(0,2,ncol(Zdose))  # LogLikelihood of the models
	pvalue=matrix(0,3,ncol(Zdose)) #Pvalues
	SCD=matrix(0,7,ncol(Zdose)) # Sum of squares 
	dfr=matrix(0,6,ncol(Zdose))  #degrees of freedom 
	res_comp_var=matrix(0, nrow=6,ncol=ncol(Zdose))   #Components of the variance
	waldstat=matrix(0,5,ncol(Zdose)) #Wald statistics of the effects in the models

	colnames(LogLik)=colnames(Zdose)
	colnames(pvalue)=colnames(Zdose)
	colnames(SCD)=colnames(Zdose)
	colnames(res_comp_var)=colnames(Zdose)
	colnames(dfr)=colnames(Zdose)
	colnames(waldstat)=colnames(Zdose)

	rownames(SCD)=c("intercept","popFD","additivity","dominance","CM_residual", "global", "CM_residual_global")
	rownames(dfr)=c("intercept","popFD","additivity","dominance","residual", "global")
	rownames(pvalue)=c("additivity","dominance", "global")
	rownames(res_comp_var)=c("var_ParentD","var_ParentF","sd_ParentD","sd_ParentF","var_residual","sd_residual")
	rownames(waldstat)=c("intercept","popFD","additivity","dominance", "global")
	rownames(LogLik) = c("decomposed","global")

my.data1=my.data

for (i in 1:ncol(Zdose)) {
	if (i==1) { #for the first marker

		assign("additivity",Zdose[,i])
		assign("dominance",dom[,i])
		my.data1$additivity=additivity
		my.data1$dominance=dominance

			asr=asreml(Trait~ PopFD + additivity + dominance ,  random=~CodeParentD+CodeParentF, data=my.data1,na.method.X="omit", Cfixed=T)

		pvalue["additivity",i]=wald(asr)["additivity","Pr(Chisq)"] # Additivity
		pvalue["dominance",i]=wald(asr)["dominance","Pr(Chisq)"] # Dominance

			# Sum of squares (Average square for the residuals)
		SCD["intercept",i]=wald(asr)["(Intercept)","Wald statistic"]
		SCD["popFD",i]=wald(asr)["PopFD","Wald statistic"]
		SCD["additivity",i]=wald(asr)["additivity","Wald statistic"]
		SCD["dominance",i]=wald(asr)["dominance","Wald statistic"]
		SCD["CM_residual",i]=wald(asr)["residual (MS)","Wald statistic"]

			# Degrees of freedom			
		dfr["intercept",i]=wald(asr)["(Intercept)","Df"]
		dfr["popFD",i]=wald(asr)["PopFD","Df"]
		dfr["additivity",i]=wald(asr)["additivity","Df"]
		dfr["dominance",i]=wald(asr)["dominance","Df"]
		dfr["residual",i]=summary(asr)$nedf

			# Likelihood
		LogLik["decomposed",i]=summary(asr)$loglik

			# Variance decomposition
		res_comp_var["var_ParentD",i]=summary(asr)$varcomp["CodeParentD!CodeParentD.var","component"]
		res_comp_var["var_ParentF",i]=summary(asr)$varcomp["CodeParentF!CodeParentF.var","component"]
		res_comp_var["sd_ParentD",i]=summary(asr)$varcomp["CodeParentD!CodeParentD.var","std.error"]
		res_comp_var["sd_ParentF",i]=summary(asr)$varcomp["CodeParentF!CodeParentF.var","std.error"]	
		res_comp_var["var_residual",i]=summary(asr)$varcomp["R!variance","component"]
		res_comp_var["sd_residual",i]=summary(asr)$varcomp["R!variance","std.error"]

			# Wald statistics
		waldstat["intercept",i]=wald(asr)["(Intercept)","Wald statistic"]
		waldstat["popFD",i]=wald(asr)["PopFD","Wald statistic"]
		waldstat["additivity",i]=wald(asr)["additivity","Wald statistic"]
		waldstat["dominance",i]=wald(asr)["dominance","Wald statistic"]
					
			# Test of the global effect
		my.data_global = my.data1
		list_cof_global = list()
		list_cof_global[[1]] = c(8:9)
		names(list_cof_global) = "global"

			asr_global = asreml(Trait ~ PopFD + grp(global), group = list_cof_global, random = ~CodeParentD + CodeParentF, data = my.data_global, na.method.X = "omit", Cfixed = TRUE)

		pvalue["global",i] = wald(asr_global)["global", "Pr(Chisq)"]
		waldstat["global",i] = wald(asr_global)["global", "Wald statistic"]
		dfr["global", i]= wald(asr_global)["global", "Df"]
		SCD["global", i]= wald(asr_global)["global", "Sum of Sq"]
		SCD["CM_residual_global", i]= wald(asr_global)["residual (MS)", "Sum of Sq"]
		LogLik["global", i] = summary(asr_global)$loglik
		}	

	if (i!=1) {

		assign("additivity",Zdose[,i])
		assign("dominance",dom[,i])
		my.data1$additivity=additivity
		my.data1$dominance=dominance

			asr=asreml(Trait~ PopFD + additivity + dominance ,  random=~CodeParentD+CodeParentF, data=my.data1,na.method.X="omit", G.param=asr, Cfixed=T)

		pvalue["additivity",i]=wald(asr)["additivity","Pr(Chisq)"] #geno_hybride
		pvalue["dominance",i]=wald(asr)["dominance","Pr(Chisq)"] #dominance

			# Sum of squares (Average square for the residuals)
		SCD["intercept",i]=wald(asr)["(Intercept)","Wald statistic"]
		SCD["popFD",i]=wald(asr)["PopFD","Wald statistic"]
		SCD["additivity",i]=wald(asr)["additivity","Wald statistic"]
		SCD["dominance",i]=wald(asr)["dominance","Wald statistic"]
		SCD["CM_residual",i]=wald(asr)["residual (MS)","Wald statistic"]

			# Degrees of freedom
		dfr["intercept",i]=wald(asr)["(Intercept)","Df"]
		dfr["popFD",i]=wald(asr)["PopFD","Df"]
		dfr["additivity",i]=wald(asr)["additivity","Df"]
		dfr["dominance",i]=wald(asr)["dominance","Df"]
		dfr["residual",i]=summary(asr)$nedf

			# Likelihood
		LogLik["decomposed",i]=summary(asr)$loglik

			# Variance decomposition
		res_comp_var["var_ParentD",i]=summary(asr)$varcomp["CodeParentD!CodeParentD.var","component"]
		res_comp_var["var_ParentF",i]=summary(asr)$varcomp["CodeParentF!CodeParentF.var","component"]
		res_comp_var["sd_ParentD",i]=summary(asr)$varcomp["CodeParentD!CodeParentD.var","std.error"]
		res_comp_var["sd_ParentF",i]=summary(asr)$varcomp["CodeParentF!CodeParentF.var","std.error"]	
		res_comp_var["var_residual",i]=summary(asr)$varcomp["R!variance","component"]
		res_comp_var["sd_residual",i]=summary(asr)$varcomp["R!variance","std.error"]

			 # Wald statistics
		waldstat["intercept",i]=wald(asr)["(Intercept)","Wald statistic"]
		waldstat["popFD",i]=wald(asr)["PopFD","Wald statistic"]
		waldstat["additivity",i]=wald(asr)["additivity","Wald statistic"]
		waldstat["dominance",i]=wald(asr)["dominance","Wald statistic"]
			
			# Test of the global effect
		my.data_global = my.data1
		list_cof_global = list()
		list_cof_global[[1]] = c(8:9)
		names(list_cof_global) = "global"

			asr_global = asreml(Trait ~ PopFD + grp(global), group = list_cof_global, random = ~CodeParentD + CodeParentF, data = my.data_global, na.method.X = "omit", Cfixed = TRUE)

		pvalue["global",i] = wald(asr_global)["global", "Pr(Chisq)"]
		waldstat["global",i] = wald(asr_global)["global", "Wald statistic"]
		dfr["global", i]= wald(asr_global)["global", "Df"]
		SCD["global", i]= wald(asr_global)["global", "Sum of Sq"]
		SCD["CM_residual_global", i]= wald(asr_global)["residual (MS)", "Sum of Sq"]
		LogLik["global",i]=summary(asr_global)$loglik		


		}	

}


write.table(pvalue,paste("pvalue_",trait2,"_step0.txt",sep=""), sep="\t", dec=".")
write.table(LogLik,paste("LogLik_",trait2,"_step0.txt",sep=""), sep="\t", dec=".")
write.table(waldstat,paste("waldstat_",trait2,"_step0.txt",sep=""), sep="\t", dec=".")
write.table(SCD,paste("SCD_",trait2,"_step0.txt",sep=""), sep="\t", dec=".")
write.table(dfr,paste("dfr_",trait2,"_step0.txt",sep=""), sep="\t", dec=".")
write.table(res_comp_var,paste("res_comp_var_",trait2,"_step0.txt",sep=""), sep="\t", dec=".")


		#=======================================================================================================================
		### STEP 1  of the forward process: scan along the genome with cofactors chosen based on the global effect of the marker
		#=======================================================================================================================


	cof_list=list() # genotyping data of the markers which are put as cofactors
	nstep=20 # number of steps (superior to the number of cofactors expected to be added in the model based on the global effect)
	
for (step. in 1:nstep) {

	pvalue_step <- read.table(paste("pvalue_",trait2,"_step",step.-1,".txt",sep=""), sep="\t", dec=".")	
	rownames(pvalue_step)[which(rownames(pvalue_step) =="global")] = "global_pvalue"
	waldstat_step <- read.table(paste("waldstat_",trait2,"_step",step.-1,".txt",sep=""), sep="\t", dec=".")	
	rownames(waldstat_step)[which(rownames(waldstat_step) =="global")] = "waldstat_global"
	test_global = rbind(pvalue_step, waldstat_step)

	if (min(test_global["global_pvalue",], na.rm=TRUE) <= 10^(-threshold)) { #car on peut avoir des pvalue a 0
	nom_cof_step <- colnames(test_global)[which(test_global["global_pvalue",] == min(test_global["global_pvalue",], na.rm=TRUE))]
		if (length(nom_cof_step)==1) {
			cof_list[[step.]] <- Zdose[,which(colnames(Zdose)==nom_cof_step)]
			names(cof_list)[[step.]]<- nom_cof_step
		} else {
			toto_max <- test_global[which(test_global["global_pvalue",] == min(test_global["global_pvalue",], na.rm=TRUE))]
			nom_cof_step <- colnames(toto_max)[which(toto_max["waldstat_global",]==max(toto_max["waldstat_global",], na.rm=TRUE))]
			cof_list[[step.]] <- Zdose[,which(colnames(Zdose)==nom_cof_step)]
			names(cof_list)[[step.]]<- nom_cof_step }
		} else { break }

	mk_cof= names(cof_list)

	my.data2=my.data
	for (j in 1:length(mk_cof)){
		my.data2=cbind(my.data2,cof_list[[j]])
		colnames(my.data2)[ncol(my.data2)]=names(cof_list)[[j]]
	}

	my.fixform <- as.formula (paste('Trait~ PopFD ', paste( mk_cof, collapse='+') ,  ' additivity + dominance',sep='+'))
	#my.fixform_base <- as.formula (paste('Trait~ PopFD ', paste( mk_cof, collapse='+') , sep='+'))

	my.fixform_global <- as.formula (paste('Trait~ PopFD ', paste( mk_cof, collapse='+') ,  ' grp(global)',sep='+'))
   # base.asr <- asreml(fixed=my.fixform_base,  random=~CodeParentD+CodeParentF, data=my.data2,na.method.X="omit")

		# Creation of the results matrices (nb of columns = nb of markers) 
	LogLik=matrix(0,2,ncol(Zdose))
	pvalue=matrix(0,3,ncol(Zdose))
	SCD=matrix(0,7,ncol(Zdose))
	dfr=matrix(0,6,ncol(Zdose))
	res_comp_var=matrix(0, nrow=6,ncol=ncol(Zdose))
	waldstat=matrix(0,5,ncol(Zdose))

	colnames(LogLik)=colnames(Zdose)
	colnames(pvalue)=colnames(Zdose)
	colnames(SCD)=colnames(Zdose)
	colnames(res_comp_var)=colnames(Zdose)
	colnames(dfr)=colnames(Zdose)
	colnames(waldstat)=colnames(Zdose)

	rownames(SCD)=c("intercept","popFD","additivity","dominance","CM_residual", "global", "CM_residual_global")
	rownames(dfr)=c("intercept","popFD","additivity","dominance","residual", "global")
	rownames(pvalue)=c("additivity","dominance", "global")
	rownames(res_comp_var)=c("var_ParentD","var_ParentF","sd_ParentD","sd_ParentF","var_residual","sd_residual")
	rownames(waldstat)=c("intercept","popFD","additivity","dominance", "global")
	rownames(LogLik) = c("decomposed","global")

	for (i in 1:ncol(Zdose)) {

		if (i==1) {

		my.data3=cbind(my.data2, Zdose[,i],dom[,i])

		assign("additivity",my.data3[,(ncol(my.data3)-1)])
		assign("dominance",my.data3[,ncol(my.data3)])

			asr=asreml(fixed=my.fixform,  random=~CodeParentD+CodeParentF, data=my.data3,na.method.X="omit", Cfixed=T)
		
			# p-values
		pvalue["additivity",i]=wald(asr)["additivity","Pr(Chisq)"] #geno_hybride
		pvalue["dominance",i]=wald(asr)["dominance","Pr(Chisq)"] #dominance

			# Sum of squares (Average square for the residuals)
		SCD["intercept",i]=wald(asr)["(Intercept)","Wald statistic"]
		SCD["popFD",i]=wald(asr)["PopFD","Wald statistic"]
		SCD["additivity",i]=wald(asr)["additivity","Wald statistic"]
		SCD["dominance",i]=wald(asr)["dominance","Wald statistic"]
		SCD["CM_residual",i]=wald(asr)["residual (MS)","Wald statistic"]

			# Degrees of freedom
		dfr["intercept",i]=wald(asr)["(Intercept)","Df"]
		dfr["popFD",i]=wald(asr)["PopFD","Df"]
		dfr["additivity",i]=wald(asr)["additivity","Df"]
		dfr["dominance",i]=wald(asr)["dominance","Df"]
		dfr["residual",i]=summary(asr)$nedf

			# Likelihood 
		LogLik["decomposed",i]=summary(asr)$loglik

			# Variance decomposition
		res_comp_var["var_ParentD",i]=summary(asr)$varcomp["CodeParentD!CodeParentD.var","component"]
		res_comp_var["var_ParentF",i]=summary(asr)$varcomp["CodeParentF!CodeParentF.var","component"]
		res_comp_var["sd_ParentD",i]=summary(asr)$varcomp["CodeParentD!CodeParentD.var","std.error"]
		res_comp_var["sd_ParentF",i]=summary(asr)$varcomp["CodeParentF!CodeParentF.var","std.error"]	
		res_comp_var["var_residual",i]=summary(asr)$varcomp["R!variance","component"]
		res_comp_var["sd_residual",i]=summary(asr)$varcomp["R!variance","std.error"]

			# Wald statistics
		waldstat["intercept",i]=wald(asr)["(Intercept)","Wald statistic"]
		waldstat["popFD",i]=wald(asr)["PopFD","Wald statistic"]
		waldstat["additivity",i]=wald(asr)["additivity","Wald statistic"]
		waldstat["dominance",i]=wald(asr)["dominance","Wald statistic"]
							
			# Test of the global effect
		my.data_global = my.data3
		list_cof_global = list()
		list_cof_global[[1]] = c((ncol(my.data_global)-1) : ncol(my.data_global) )
		names(list_cof_global) = "global"

			asr_global = asreml(fixed = my.fixform_global, group = list_cof_global, random = ~CodeParentD + CodeParentF, data = my.data_global, na.method.X = "omit", Cfixed = TRUE)

		pvalue["global",i] = wald(asr_global)["global", "Pr(Chisq)"]
		waldstat["global",i] = wald(asr_global)["global", "Wald statistic"]
		dfr["global", i]= wald(asr_global)["global", "Df"]
		SCD["global", i]= wald(asr_global)["global", "Sum of Sq"]
		SCD["CM_residual_global", i]= wald(asr_global)["residual (MS)", "Sum of Sq"]
		LogLik["global",i]=summary(asr_global)$loglik		
	}	


	if (i!=1) {
						
		my.data3=cbind(my.data2, Zdose[,i],dom[,i])

		assign("additivity",my.data3[,(ncol(my.data3)-1)])
		assign("dominance",my.data3[,ncol(my.data3)])

			asr=asreml(fixed=my.fixform,  random=~CodeParentD+CodeParentF, data=my.data3,na.method.X="omit", G.param=asr, Cfixed=T)
		
			# p-values
		pvalue["additivity",i]=wald(asr)["additivity","Pr(Chisq)"] # Additivity
		pvalue["dominance",i]=wald(asr)["dominance","Pr(Chisq)"] # Dominance

			# Sum of squares (Average square for the residuals)
		SCD["intercept",i]=wald(asr)["(Intercept)","Wald statistic"]
		SCD["popFD",i]=wald(asr)["PopFD","Wald statistic"]
		SCD["additivity",i]=wald(asr)["additivity","Wald statistic"]
		SCD["dominance",i]=wald(asr)["dominance","Wald statistic"]
		SCD["CM_residual",i]=wald(asr)["residual (MS)","Wald statistic"]

			# Degrees of freedom
		dfr["intercept",i]=wald(asr)["(Intercept)","Df"]
		dfr["popFD",i]=wald(asr)["PopFD","Df"]
		dfr["additivity",i]=wald(asr)["additivity","Df"]
		dfr["dominance",i]=wald(asr)["dominance","Df"]
		dfr["residual",i]=summary(asr)$nedf

			# Likelihood
		LogLik["decomposed",i]=summary(asr)$loglik

			# Variance decomposition
		res_comp_var["var_ParentD",i]=summary(asr)$varcomp["CodeParentD!CodeParentD.var","component"]
		res_comp_var["var_ParentF",i]=summary(asr)$varcomp["CodeParentF!CodeParentF.var","component"]
		res_comp_var["sd_ParentD",i]=summary(asr)$varcomp["CodeParentD!CodeParentD.var","std.error"]
		res_comp_var["sd_ParentF",i]=summary(asr)$varcomp["CodeParentF!CodeParentF.var","std.error"]	
		res_comp_var["var_residual",i]=summary(asr)$varcomp["R!variance","component"]
		res_comp_var["sd_residual",i]=summary(asr)$varcomp["R!variance","std.error"]

			# Wald statistics
		waldstat["intercept",i]=wald(asr)["(Intercept)","Wald statistic"]
		waldstat["popFD",i]=wald(asr)["PopFD","Wald statistic"]
		waldstat["additivity",i]=wald(asr)["additivity","Wald statistic"]
		waldstat["dominance",i]=wald(asr)["dominance","Wald statistic"]
							
			# Test of the global effect
		my.data_global = my.data3
		list_cof_global = list()
		list_cof_global[[1]] = c((ncol(my.data_global)-1) : ncol(my.data_global) )
		names(list_cof_global) = "global"

			asr_global = asreml(fixed = my.fixform_global, group = list_cof_global, random = ~CodeParentD + CodeParentF, data = my.data_global, na.method.X = "omit", Cfixed = TRUE)

		pvalue["global",i] = wald(asr_global)["global", "Pr(Chisq)"]
		waldstat["global",i] = wald(asr_global)["global", "Wald statistic"]
		dfr["global", i]= wald(asr_global)["global", "Df"]
		SCD["global", i]= wald(asr_global)["global", "Sum of Sq"]
		SCD["CM_residual_global", i]= wald(asr_global)["residual (MS)", "Sum of Sq"]
		LogLik["global",i]=summary(asr_global)$loglik			
		
		}	

	}


write.table(pvalue,paste("pvalue_",trait2,"_step",step.,".txt",sep=""), sep="\t", dec=".")
write.table(LogLik,paste("LogLik_",trait2,"_step",step.,".txt",sep=""), sep="\t", dec=".")
write.table(waldstat,paste("waldstat_",trait2,"_step",step.,".txt",sep=""), sep="\t", dec=".")
write.table(SCD,paste("SCD_",trait2,"_step",step.,".txt",sep=""), sep="\t", dec=".")
write.table(dfr,paste("dfr_",trait2,"_step",step.,".txt",sep=""), sep="\t", dec=".")
write.table(res_comp_var,paste("res_comp_var_",trait2,"_step",step.,".txt",sep=""), sep="\t", dec=".")


}

write.table(mk_cof,paste("cofactor_final_step_", trait2,".txt",sep=""), sep="\t", dec=".")

# Results of the last step are also written with another name in order to be used in STEP2
write.table(pvalue,paste("pvalue_",trait2,"_part2_step0.txt",sep=""), sep="\t", dec=".")
write.table(LogLik,paste("LogLik_",trait2,"_part2_step0.txt",sep=""), sep="\t", dec=".")
write.table(waldstat,paste("waldstat_",trait2,"_part2_step0.txt",sep=""), sep="\t", dec=".")
write.table(SCD,paste("SCD_",trait2,"_part2_step0.txt",sep=""), sep="\t", dec=".")
write.table(dfr,paste("dfr_",trait2,"_part2_step0.txt",sep=""), sep="\t", dec=".")
write.table(res_comp_var,paste("res_comp_var_",trait2,"_part2_step0.txt",sep=""), sep="\t", dec=".")
	
		#=======================================================================================================================
		### STEP 2  of the forward process: scan along the genome with cofactors chosen in step1 to search for loci with additive or dominance effect above the threshold 		
		#=======================================================================================================================


mk_cof= read.table(paste("cofactor_final_step_", trait2,".txt",sep=""), sep="\t", dec=".")
mk_cof=as.matrix(mk_cof)
mk_cof=as.vector(mk_cof)

for (step. in 1:nstep) {

	pval=read.table(paste("pvalue_",trait2,"_part2_step",step.-1,".txt",sep=""), sep="\t", dec=".", row.names=1, head=TRUE)

	if ( (max(-log10(pval["additivity",])) > threshold ) | (max(-log10(pval["dominance",])) > threshold ) ) {
		tpval=t(pval)
		tpval=as.data.frame(tpval)
		tpval=cbind(rownames(tpval),tpval)
		toto=tpval[which( (-log10(tpval[,"additivity"]) > threshold ) |  (-log10(tpval[,"dominance"]) > threshold )),] # markers which have either their additive or dominance component above the threshold 
		nv_cof =	toto[which( (toto[,"additivity"]==min(toto[,which(colnames(toto) %in% c("additivity", "dominance"))]) )  |  (toto[,"dominance"]==min(toto[,which(colnames(toto) %in% c("additivity", "dominance"))]) )  ),]
		nv_cof=as.character(nv_cof[,1])
	} else {break}
			
	mk_cof=c(mk_cof,nv_cof)
	
	my.data2=my.data
	for (j in 1:length(mk_cof)){
		my.data2=cbind(my.data2, Zdose[,which(colnames(Zdose)==mk_cof[j])])
		colnames(my.data2)[ncol(my.data2)]=mk_cof[j]
	}
		
	my.fixform <- as.formula (paste('Trait~ PopFD ', paste( mk_cof, collapse='+') ,  ' additivity + dominance',sep='+'))
	my.fixform_base <- as.formula (paste('Trait~ PopFD ', paste( mk_cof, collapse='+') , sep='+'))

	base.asr <- asreml(fixed=my.fixform_base,  random=~CodeParentD+CodeParentF, data=my.data2,na.method.X="omit")

		# Creation of the results matrices (nb of columns = nb of markers) 
	LogLik=matrix(0,2,ncol(Zdose))
	pvalue=matrix(0,3,ncol(Zdose))
	SCD=matrix(0,7,ncol(Zdose))
	dfr=matrix(0,6,ncol(Zdose))
	res_comp_var=matrix(0, nrow=6,ncol=ncol(Zdose))
	waldstat=matrix(0,5,ncol(Zdose))

	colnames(LogLik)=colnames(Zdose)
	colnames(pvalue)=colnames(Zdose)
	colnames(SCD)=colnames(Zdose)
	colnames(res_comp_var)=colnames(Zdose)
	colnames(dfr)=colnames(Zdose)
	colnames(waldstat)=colnames(Zdose)

	rownames(SCD)=c("intercept","popFD","additivity","dominance","CM_residual", "global", "CM_residual_global")
	rownames(dfr)=c("intercept","popFD","additivity","dominance","residual", "global")
	rownames(pvalue)=c("additivity","dominance", "global")
	rownames(res_comp_var)=c("var_ParentD","var_ParentF","sd_ParentD","sd_ParentF","var_residual","sd_residual")
	rownames(waldstat)=c("intercept","popFD","additivity","dominance", "global")
	rownames(LogLik) = c("decomposed","global")


	for (i in 1:ncol(Zdose)) {

		if (i==1) {

			if ( (colnames(Zdose)[i] %in% mk_cof) ==TRUE) {


				pvalue["additivity",i]=1 # additivity
				pvalue["dominance",i]=1 #dominance
				pvalue["global",i]=1 # global
				SCD["intercept",i]=NA
				SCD["popFD",i]=NA
				SCD["additivity",i]=NA
				SCD["dominance",i]=NA
				SCD["CM_residual",i]=NA
				dfr["intercept",i]=NA
				dfr["popFD",i]=NA
				dfr["additivity",i]=NA
				dfr["dominance",i]=NA
				dfr["residual",i]=NA
				LogLik["decomposed",i]=NA
				res_comp_var["var_ParentD",i]=NA
				res_comp_var["var_ParentF",i]=NA
				res_comp_var["sd_ParentD",i]=NA
				res_comp_var["sd_ParentF",i]=NA
				res_comp_var["var_residual",i]=NA
				res_comp_var["sd_residual",i]=NA
				waldstat["intercept",i]=1
				waldstat["popFD",i]=1
				waldstat["additivity",i]=1
				waldstat["dominance",i]=1
				waldstat["global",i]=1

			}

			if ( (colnames(Zdose)[i] %in% mk_cof) ==FALSE) {

				my.data3=cbind(my.data2, Zdose[,i],dom[,i])

				assign("additivity",my.data3[,(ncol(my.data3)-1)])
				assign("dominance",my.data3[,ncol(my.data3)])

				asr=asreml(fixed=my.fixform,  random=~CodeParentD+CodeParentF, data=my.data3,na.method.X="omit", Cfixed=T)

					# P-values
				pvalue["additivity",i]=wald(asr)["additivity","Pr(Chisq)"] #additivity
				pvalue["dominance",i]=wald(asr)["dominance","Pr(Chisq)"] #dominance

					# Sum of squares (Average square for the residuals)
				SCD["intercept",i]=wald(asr)["(Intercept)","Wald statistic"]
				SCD["popFD",i]=wald(asr)["PopFD","Wald statistic"]
				SCD["additivity",i]=wald(asr)["additivity","Wald statistic"]
				SCD["dominance",i]=wald(asr)["dominance","Wald statistic"]
				SCD["CM_residual",i]=wald(asr)["residual (MS)","Wald statistic"]

					# Degrees of freedom 
				dfr["intercept",i]=wald(asr)["(Intercept)","Df"]
				dfr["popFD",i]=wald(asr)["PopFD","Df"]
				dfr["additivity",i]=wald(asr)["additivity","Df"]
				dfr["dominance",i]=wald(asr)["dominance","Df"]
				dfr["residual",i]=summary(asr)$nedf

					# Likelihood 
				LogLik["decomposed",i]=summary(asr)$loglik

					# Variance decomposition
				res_comp_var["var_ParentD",i]=summary(asr)$varcomp["CodeParentD!CodeParentD.var","component"]
				res_comp_var["var_ParentF",i]=summary(asr)$varcomp["CodeParentF!CodeParentF.var","component"]
				res_comp_var["sd_ParentD",i]=summary(asr)$varcomp["CodeParentD!CodeParentD.var","std.error"]
				res_comp_var["sd_ParentF",i]=summary(asr)$varcomp["CodeParentF!CodeParentF.var","std.error"]	
				res_comp_var["var_residual",i]=summary(asr)$varcomp["R!variance","component"]
				res_comp_var["sd_residual",i]=summary(asr)$varcomp["R!variance","std.error"]

					# Wald statistics
				waldstat["intercept",i]=wald(asr)["(Intercept)","Wald statistic"]
				waldstat["popFD",i]=wald(asr)["PopFD","Wald statistic"]
				waldstat["additivity",i]=wald(asr)["additivity","Wald statistic"]
				waldstat["dominance",i]=wald(asr)["dominance","Wald statistic"]
									
			# Test of the global effect
			my.data_global = my.data3
			list_cof_global = list()
			list_cof_global[[1]] = c((ncol(my.data_global)-1) : ncol(my.data_global) )
			names(list_cof_global) = "global"

				asr_global = asreml(fixed = my.fixform_global, group = list_cof_global, random = ~CodeParentD + CodeParentF, data = my.data_global, na.method.X = "omit", Cfixed = TRUE)

			pvalue["global",i] = wald(asr_global)["global", "Pr(Chisq)"]
			waldstat["global",i] = wald(asr_global)["global", "Wald statistic"]
			dfr["global", i]= wald(asr_global)["global", "Df"]
			SCD["global", i]= wald(asr_global)["global", "Sum of Sq"]
			SCD["CM_residual_global", i]= wald(asr_global)["residual (MS)", "Sum of Sq"]
			LogLik["global",i]=summary(asr_global)$loglik			

							
		}

	}	


	if (i!=1) {
		
		if ( (colnames(Zdose)[i] %in% mk_cof) ==TRUE) {

			pvalue["additivity",i]=1 # Additivity
			pvalue["dominance",i]=1 # Dominance
			pvalue["global",i]=1 # global
			SCD["intercept",i]=NA
			SCD["popFD",i]=NA
			SCD["additivity",i]=NA
			SCD["dominance",i]=NA
			SCD["CM_residual",i]=NA
			dfr["intercept",i]=NA
			dfr["popFD",i]=NA
			dfr["additivity",i]=NA
			dfr["dominance",i]=NA
			dfr["residual",i]=NA
			LogLik["decomposed",i]=NA
			res_comp_var["var_ParentD",i]=NA
			res_comp_var["var_ParentF",i]=NA
			res_comp_var["sd_ParentD",i]=NA
			res_comp_var["sd_ParentF",i]=NA	
			res_comp_var["var_residual",i]=NA
			res_comp_var["sd_residual",i]=NA
			waldstat["intercept",i]=1
			waldstat["popFD",i]=1
			waldstat["additivity",i]=1
			waldstat["dominance",i]=1
			waldstat["global",i]=1

		}
						
		if ( (colnames(Zdose)[i] %in% mk_cof) ==FALSE) {
		
			my.data3=cbind(my.data2, Zdose[,i],dom[,i])

			assign("additivity",my.data3[,(ncol(my.data3)-1)])
			assign("dominance",my.data3[,ncol(my.data3)])

			asr=asreml(fixed=my.fixform,  random=~CodeParentD+CodeParentF, data=my.data3,na.method.X="omit", G.param=asr, Cfixed=T)
				
				# P values
			pvalue["additivity",i]=wald(asr)["additivity","Pr(Chisq)"] # Additive part
			pvalue["dominance",i]=wald(asr)["dominance","Pr(Chisq)"] # Dominance part

				# Sum of squares (Average square for the residuals)							
			SCD["intercept",i]=wald(asr)["(Intercept)","Wald statistic"]
			SCD["popFD",i]=wald(asr)["PopFD","Wald statistic"]
			SCD["additivity",i]=wald(asr)["additivity","Wald statistic"]
			SCD["dominance",i]=wald(asr)["dominance","Wald statistic"]
			SCD["CM_residual",i]=wald(asr)["residual (MS)","Wald statistic"]

				# Degrees of freedom							
			dfr["intercept",i]=wald(asr)["(Intercept)","Df"]
			dfr["popFD",i]=wald(asr)["PopFD","Df"]
			dfr["additivity",i]=wald(asr)["additivity","Df"]
			dfr["dominance",i]=wald(asr)["dominance","Df"]
			dfr["residual",i]=summary(asr)$nedf

				# Likelihood
			LogLik["decomposed",i]=summary(asr)$loglik

				# Variance decomposition
			res_comp_var["var_ParentD",i]=summary(asr)$varcomp["CodeParentD!CodeParentD.var","component"]
			res_comp_var["var_ParentF",i]=summary(asr)$varcomp["CodeParentF!CodeParentF.var","component"]
			res_comp_var["sd_ParentD",i]=summary(asr)$varcomp["CodeParentD!CodeParentD.var","std.error"]
			res_comp_var["sd_ParentF",i]=summary(asr)$varcomp["CodeParentF!CodeParentF.var","std.error"]	
			res_comp_var["var_residual",i]=summary(asr)$varcomp["R!variance","component"]
			res_comp_var["sd_residual",i]=summary(asr)$varcomp["R!variance","std.error"]

				# Wald statistics
			waldstat["intercept",i]=wald(asr)["(Intercept)","Wald statistic"]
			waldstat["popFD",i]=wald(asr)["PopFD","Wald statistic"]
			waldstat["additivity",i]=wald(asr)["additivity","Wald statistic"]
			waldstat["dominance",i]=wald(asr)["dominance","Wald statistic"]
							
			# Test of the global effect
			my.data_global = my.data3
			list_cof_global = list()
			list_cof_global[[1]] = c((ncol(my.data_global)-1) : ncol(my.data_global) )
			names(list_cof_global) = "global"

				asr_global = asreml(fixed = my.fixform_global, group = list_cof_global, random = ~CodeParentD + CodeParentF, data = my.data_global, na.method.X = "omit", Cfixed = TRUE)

			pvalue["global",i] = wald(asr_global)["global", "Pr(Chisq)"]
			waldstat["global",i] = wald(asr_global)["global", "Wald statistic"]
			dfr["global", i]= wald(asr_global)["global", "Df"]
			SCD["global", i]= wald(asr_global)["global", "Sum of Sq"]
			SCD["CM_residual_global", i]= wald(asr_global)["residual (MS)", "Sum of Sq"]
			LogLik["global",i]=summary(asr_global)$loglik			


		}	
							
	}

}


write.table(pvalue,paste("pvalue_",trait2,"_part2_step",step.,".txt",sep=""), sep="\t", dec=".")
write.table(LogLik,paste("LogLik_",trait2,"_part2_step",step.,".txt",sep=""), sep="\t", dec=".")
write.table(waldstat,paste("waldstat_",trait2,"_part2_step",step.,".txt",sep=""), sep="\t", dec=".")
write.table(SCD,paste("SCD_",trait2,"_part2_step",step.,".txt",sep=""), sep="\t", dec=".")

write.table(dfr,paste("dfr_",trait2,"_part2_step",step.,".txt",sep=""), sep="\t", dec=".")
write.table(res_comp_var,paste("res_comp_var_",trait2,"_part2_step",step.,".txt",sep=""), sep="\t", dec=".")

}


# Actualization of the cofactors list
write.table(mk_cof,paste("cofactor_final_step_", trait2,".txt",sep=""), sep="\t", dec=".")


#===================================================================================================
##
#### BACKWARD PROCEDURE to test jointly the effect of all loci identified in step1 and 2 of forward process
##
#===================================================================================================


mk_cof= read.table(paste("cofactor_final_step_", trait2,".txt",sep=""), sep="\t", dec=".")
mk_cof=as.matrix(mk_cof)
mk_cof=as.vector(mk_cof)


partie_ad=Zdose[,which(colnames(Zdose) %in% mk_cof)]
partie_dom=dom[,which(colnames(dom) %in% mk_cof)]
	
	# Modification of my.data 
my.data_back=cbind(my.data, partie_ad, partie_dom)
colnames(my.data_back)[ (ncol(my.data) + 1) : (ncol(my.data) + length(mk_cof))] = paste( colnames(partie_ad), "_add",sep="")
colnames(my.data_back)[ (ncol(my.data) +  length(mk_cof) +1) : (ncol(my.data) + 2 * length(mk_cof))] = paste( colnames(partie_dom), "_dom", sep="")
	
pval_back=matrix(nrow=length(mk_cof), ncol=3)
rownames(pval_back)=mk_cof
colnames(pval_back)=c("additivity","dominance","total")
	
for (i in 1:length(mk_cof)) {
		
	name_mk2=NULL
	mk_teste=mk_cof[i] # Marker to be tested is put at the end (its additive and its dominance parts) 
	name_mk2=mk_cof[-i]
				
	name_cof2=c(paste(name_mk2,"_add",sep=""), paste(name_mk2,"_dom",sep=""), paste(mk_teste,"_add",sep=""),  paste(mk_teste,"_dom",sep=""))
				
	my.fixform_finale <- as.formula (paste('Trait~ PopFD ', paste(name_cof2 , sep=" +" , collapse="+"),  sep='+'))

		asr=asreml(fixed=my.fixform_finale,  random=~CodeParentD+CodeParentF, data=my.data_back,na.method.X="omit", Cfixed=T)

	pval_back[which(rownames(pval_back) == mk_teste),"additivity"]=wald(asr)[(length(mk_cof)*2+1),"Pr(Chisq)"]
	pval_back[which(rownames(pval_back) == mk_teste),"dominance"]=wald(asr)[(length(mk_cof)*2+2),"Pr(Chisq)"]

	name_cof2_without_last=c(paste(name_mk2,"_add",sep=""), paste(name_mk2,"_dom",sep=""))
		
	my.fixform_finale_total <- as.formula (paste('Trait~ PopFD ', paste(name_cof2_without_last , sep=" +" , collapse="+"), paste('grp(',mk_teste,')', sep="") ,sep='+'))

	liste_cof=list()
	liste_cof[[1]]=	which(substr(colnames(my.data_back),1,13)==mk_teste)
	names(liste_cof)[1]=mk_teste

		asr_total=asreml(fixed=my.fixform_finale_total,  random=~CodeParentD+CodeParentF, data=my.data_back,na.method.X="omit", Cfixed=T, group=liste_cof)

	pval_back[which(rownames(pval_back) == mk_teste),"total"]=wald(asr_total)[nrow(wald(asr_total)) -1 , "Pr(Chisq)"]
		
}
		
	
	# Initialization of the list of cofactors which are kept
mk_cof_backward=mk_cof
pval_gard1=pval_back
	
for ( mk in 1:length(mk_cof)) {
	mk_tampon=NULL
	pval_back_sans_tampon=pval_back
	
	for (mk2 in 1:nrow(pval_back)) {
			
		if ( max(-log10(pval_back[mk2,])) > threshold) {# one of the effect (additivity, dominance, global) should be above the threshold 
			mk_tampon=c(mk_tampon, rownames(pval_back)[mk2]) # markers which have at least one of their effects above the threshold 
			pval_back_sans_tampon=pval_back[-which(rownames(pval_back) %in% mk_tampon ), ,drop=FALSE] # markers for which none of the efects are above the threshold 				
		}
	}
				
	if ( nrow(pval_back_sans_tampon) !=0 ) 	{ # if there are markers which do not have any of their effects above the threshold
		# Minimal pvalues for all the markers which do not have any of their effect above the threshold											
		min_sans_tampon=matrix(0,nrow=nrow(pval_back_sans_tampon),ncol=1)
		rownames(min_sans_tampon)=rownames(pval_back_sans_tampon)
		for (mk2 in 1:nrow(pval_back_sans_tampon)) {
			min_ligne=min(pval_back_sans_tampon[mk2,])
			min_sans_tampon[mk2,1]=min_ligne
		}
				
		cof_to_remove=rownames(min_sans_tampon)[which(min_sans_tampon==max(min_sans_tampon[,1]))]		# Markers which have the maximal of the minimal pvalues is the one to delete 
						
		mk_cof_backward=mk_cof_backward[- which(mk_cof_backward ==cof_to_remove)]	# this maker is removed from the list of cofactors 
		
		pval_back=matrix(nrow= length(mk_cof_backward), ncol=3)
		rownames(pval_back)=mk_cof_backward
		colnames(pval_back)=c("additivity","dominance","total")
		
		for ( i in 1:length(mk_cof_backward)) {
															
			mk_cof_ordre2=NULL
			mk_cof_ordre2=mk_cof_backward[-i]
										
			mk_teste=mk_cof_backward[i]
									
			name_cof2=c(paste(mk_cof_ordre2,"_add",sep=""), paste(mk_cof_ordre2,"_dom",sep=""),paste(mk_teste,"_add",sep=""),  paste(mk_teste,"_dom",sep="") )
																				
			my.fixform_finale <- as.formula (paste('Trait~ PopFD ',  paste(name_cof2 , sep=" +" , collapse="+"),  sep='+'))
								
				asr=asreml(fixed=my.fixform_finale,  random=~CodeParentD+CodeParentF, data=my.data_back, na.method.X="omit", Cfixed=T)

			pval_back[which(rownames(pval_back) == mk_teste),"additivity"]=wald(asr)[paste(mk_teste,"_add",sep=""),"Pr(Chisq)"]
			pval_back[which(rownames(pval_back) == mk_teste),"dominance"]=wald(asr)[paste(mk_teste,"_dom",sep=""),"Pr(Chisq)"]
									
			liste_cof=list()
			liste_cof[[1]]=	which(substr(colnames(my.data_back),1,13)==mk_teste)
			names(liste_cof)[1]=mk_teste
			
			name_cof2_without_last=c(paste(mk_cof_ordre2,"_add",sep=""), paste(mk_cof_ordre2,"_dom",sep=""))

			my.fixform_finale_total <- as.formula (paste('Trait~ PopFD ',  paste(name_cof2_without_last , sep=" +" , collapse="+"), paste('grp(',mk_teste,')', sep="") ,sep='+'))
										
				asr_total=asreml(fixed=my.fixform_finale_total,  random=~CodeParentD+CodeParentF, data=my.data_back, na.method.X="omit", Cfixed=T, group=liste_cof)

			pval_back[which(rownames(pval_back) == mk_teste),"total"]=wald(asr_total)[nrow(wald(asr_total)) -1 , "Pr(Chisq)"]

							
		}
								
	} else { break }
					
		
}
		
res_ad_dom=pval_back		
			
			write.table(res_ad_dom, paste("res_geno_hybrid_",trait2, ".txt",sep=""), sep="\t", dec=".", col.names=TRUE, row.names=TRUE, quote=FALSE)
			


#===================================================================================================
##
#### CALCULATION FOR THE MARKERS SELECTED OF THE EXACT VALUE OF THE PVALUE FROM WALD TEST (sometimes SETTLED AT 0 by ASREML which prevents computation of -log(pvalue)) 
##
#===================================================================================================


	# Results of the QTL detection
	liste_QTL=read.table(paste("res_geno_hybrid_",trait2,".txt",sep=""), head=TRUE, sep="\t", dec=".")
liste_QTL2=liste_QTL
	# Vector of all QTLs
mk_cof=rownames(liste_QTL)

	# Makers which need to have either the pvalue of their additive / dominance / global effect recalculated 
	to_recalc_ad=rownames(liste_QTL)[which(liste_QTL[,"additivity"]==0)]
	to_recalc_dom=rownames(liste_QTL)[which(liste_QTL[,"dominance"]==0)]
	to_recalc_total=rownames(liste_QTL)[which(liste_QTL[,"total"]==0)]
		
					
	partie_ad=Zdose[,which(colnames(Zdose) %in% mk_cof)]
	partie_dom=dom[,which(colnames(dom) %in% mk_cof)]
	
	# Modification of my.data
	my.data_back=cbind(my.data, partie_ad, partie_dom)
	colnames(my.data_back)[ (ncol(my.data) + 1) : (ncol(my.data) + length(mk_cof))] = paste( colnames(partie_ad), "_add",sep="")
	colnames(my.data_back)[ (ncol(my.data) +  length(mk_cof) +1) : (ncol(my.data) + 2 * length(mk_cof))] = paste( colnames(partie_dom), "_dom", sep="")
	
	pval_back=matrix(nrow=length(mk_cof), ncol=3)
	rownames(pval_back)=mk_cof
	colnames(pval_back)=c("additivity","dominance","total")
	
# For the additive effect 	
	if (length(to_recalc_ad)!= 0) {
			
			for (i in length(to_recalc_ad)) {	

			name_mk2=NULL
			mk_teste=to_recalc_ad[i] # Marker to be tested is put at the end (its additive and its dominance parts) 
			name_mk2=mk_cof[-which(mk_cof==mk_teste)]
						
			name_cof2=c(paste(name_mk2,"_add",sep=""), paste(name_mk2,"_dom",sep=""), paste(mk_teste,"_add",sep=""),  paste(mk_teste,"_dom",sep=""))
				
			my.fixform_finale <- as.formula (paste('Trait~ PopFD ', paste(name_cof2 , sep=" +" , collapse="+"),  sep='+'))

					asr=asreml(fixed=my.fixform_finale,  random=~CodeParentD+CodeParentF, data=my.data_back,na.method.X="omit", Cfixed=T)

						waldstat_ad=wald(asr)[paste(mk_teste,"_add",sep=""),"Wald statistic"]
						pchisq_ad<-(pchisq(waldstat_ad, df=1, ncp = 0, log = FALSE, lower.tail=FALSE))
						
							liste_QTL2[mk_teste,"additivity"] <- pchisq_ad


							}
				}
		
# For the dominance effect 			
	if (length(to_recalc_dom)!= 0) {
			
			for (i in length(to_recalc_dom)) {	

			name_mk2=NULL
			mk_teste=to_recalc_dom[i] # Marker to be tested is put at the end (its additive and its dominance parts) 
			name_mk2=mk_cof[-which(mk_cof==mk_teste)]
			
				
			name_cof2=c(paste(name_mk2,"_add",sep=""), paste(name_mk2,"_dom",sep=""), paste(mk_teste,"_add",sep=""),  paste(mk_teste,"_dom",sep=""))
				
			my.fixform_finale <- as.formula (paste('Trait~ PopFD ', paste(name_cof2 , sep=" +" , collapse="+"),  sep='+'))

					asr=asreml(fixed=my.fixform_finale,  random=~CodeParentD+CodeParentF, data=my.data_back,na.method.X="omit", Cfixed=T)		
						
					waldstat_dom=wald(asr)[paste(mk_teste,"_add",sep=""),"Wald statistic"]
					pchisq_dom<-(pchisq(waldstat_dom, df=1, ncp = 0, log = FALSE, lower.tail=FALSE))
									
							liste_QTL2[mk_teste,"dominance"] <- pchisq_dom

							}
				}		

# For the global effect 		
	if (length(to_recalc_total)!= 0)  {
			
			for (i in length(to_recalc_total)) {	

			name_mk2=NULL
			mk_teste=to_recalc_total[i] # Marker to be tested is put as the end 
			name_mk2=mk_cof[-which(mk_cof==mk_teste)]
			
			
			name_cof2_without_last=c(paste(name_mk2,"_add",sep=""), paste(name_mk2,"_dom",sep=""))
		
			my.fixform_finale_total <- as.formula (paste('Trait~ PopFD ', paste(name_cof2_without_last , sep=" +" , collapse="+"), paste('grp(',mk_teste,')', sep="") ,sep='+'))


					liste_cof=list()
					liste_cof[[1]]=	which(substr(colnames(my.data_back),1,13)==mk_teste)
					names(liste_cof)[1]=mk_teste
		
		
					asr_total=asreml(fixed=my.fixform_finale_total,  random=~CodeParentD+CodeParentF, data=my.data_back,na.method.X="omit", Cfixed=T, group=liste_cof)

		
						waldstat_global=wald(asr_total)[nrow(wald(asr_total)) -1 , "Wald statistic"]
						pchisq_global<-(pchisq(waldstat_global, df=2, ncp = 0, log = FALSE, lower.tail=FALSE))
						liste_QTL2[mk_teste,"total"] <- pchisq_global


							}
				}
				
				
		# Final results with the pvalues of all detected QTLs
	write.table(liste_QTL2,paste("final_res_geno_hybrid_",trait2,"_with_pvalue_not_at_0.txt",sep=""), col.names=TRUE,row.names=TRUE,quote=FALSE, sep="\t", dec=".")
