# Supplementary material for: Linkage Analysis and Association Mapping QTL Detection Models for Hybrids Between Multiparental Populations from Two Heterotic Groups: Application to Biomass Production in Maize (Zea mays L.)
Source: G3 (Bethesda). 2017 Sep 28;7(11):3649–57. doi: 10.1534/g3.117.300121 (PMC5677153; doi:10.1534/g3.117.300121)
Supplement: Supplementary file 3 [file 3649FileS3.txt]

SNP_name	chr_gen	gen_pos	Trait	Method	Global	FlintGCA/Additivity	DentGCA	SCA/Dominance
PZE_101000169	1	0	DMC	Founder_Alleles	0.787271563925985	0.312792952049021	0.332473600330987	0.918476641676417
PZE_101000209	1	0	DMC	Founder_Alleles	0.777509255424538	0.297438531975417	0.332947868475021	0.917225540512465
PZE_101000256	1	0.2	DMC	Founder_Alleles	0.797400028678076	0.323884432514214	0.335477448700857	0.922222217117438
PZE_101000301	1	0.5	DMC	Founder_Alleles	0.786874042879444	0.310340363946025	0.333617151093708	0.918494439481528
PZE_101000348	1	0.7	DMC	Founder_Alleles	0.783200580329968	0.295710224760208	0.334018037154156	0.922190663727432
PZE_101000349	1	0.7	DMC	Founder_Alleles	0.78316570239471	0.295642265044562	0.334009071178961	0.922192064261321
PZE_101000360	1	0.9	DMC	Founder_Alleles	0.748268932782883	0.256099270543623	0.329780575797749	0.912446571594045
PZE_101000370	1	1	DMC	Founder_Alleles	0.784801039810917	0.29652034344106	0.335492336443175	0.922741855461533
PZE_101000424	1	1.3	DMC	Founder_Alleles	0.788011182057745	0.301699791904474	0.338491862424381	0.92258679753282
PZE_101000431	1	1.4	DMC	Founder_Alleles	0.789135059646746	0.303654463278383	0.339527197022708	0.9224821158138
PZE_101000442	1	1.4	DMC	Founder_Alleles	0.791210294727906	0.303154362294124	0.339349232165387	0.924604657480685
PZE_101000659	1	2.6	DMC	Founder_Alleles	0.791376509681017	0.320242508841968	0.350709255806906	0.914470868998135
PZE_101000673	1	2.6	DMC	Founder_Alleles	0.80694573344043	0.311939017545938	0.34970331632941	0.932661116905193
PZE_101000740	1	2.9	DMC	Founder_Alleles	0.782786020955899	0.28562685183002	0.352156679508834	0.923625666614388
PZE_101000754	1	2.9	DMC	Founder_Alleles	0.800455199922955	0.296160108270225	0.351819753357709	0.933997394906026
PZE_101000788	1	3.1	DMC	Founder_Alleles	0.79059528441217	0.306493225297186	0.359350251252091	0.918129362740289
PZE_101001044	1	3.5	DMC	Founder_Alleles	0.758498585385394	0.23765889891835	0.380363565783936	0.920730254734983
PZE_101001094	1	3.7	DMC	Founder_Alleles	0.732462482787498	0.209121418674488	0.384756439315202	0.916790564708449
PZE_101001103	1	3.7	DMC	Founder_Alleles	0.732306131684676	0.208977961149911	0.384777590750833	0.916756714919225
PZE_101001107	1	3.7	DMC	Founder_Alleles	0.732161459801073	0.208845796625482	0.384800943239631	0.916723752723695
PZE_101001108	1	3.7	DMC	Founder_Alleles	0.732002008543282	0.208775264811813	0.384796795022214	0.916634258686274
PZE_101001116	1	3.7	DMC	Founder_Alleles	0.731793780505806	0.208672245440591	0.384788160122269	0.916525252917877
PZE_101001280	1	4.3	DMC	Founder_Alleles	0.710107995149724	0.173245027746007	0.3822852665213	0.924600642235555
PZE_101001320	1	4.3	DMC	Founder_Alleles	0.705705713075851	0.166637102367494	0.385784481958525	0.926531275728176
PZE_101001380	1	4.5	DMC	Founder_Alleles	0.706480800937629	0.177170827325534	0.386182185691692	0.918366152117677
PZE_101001587	1	5.1	DMC	Founder_Alleles	0.69693252297962	0.220296104257925	0.388300529047784	0.872895714094464
PZE_101002081	1	5.6	DMC	Founder_Alleles	0.481172300827735	0.174825811953513	0.389136025229856	0.654964033671399
PZE_101002282	1	5.9	DMC	Founder_Alleles	0.525793653698041	0.178660798384149	0.381237978485133	0.717518354020865
PZE_101002367	1	5.9	DMC	Founder_Alleles	0.511061774363581	0.228716933806363	0.385022446197135	0.637132006082106
PZE_101002887	1	6.4	DMC	Founder_Alleles	0.439098989819639	0.154860153424497	0.34400251437169	0.664452696206546
PZE_101003026	1	6.4	DMC	Founder_Alleles	0.435298832388688	0.166311915293521	0.340619802443761	0.641618118249689
PZE_101003031	1	6.4	DMC	Founder_Alleles	0.435594029649954	0.166855026141171	0.340483974215885	0.641310474458697
PZE_101003115	1	6.6	DMC	Founder_Alleles	0.480700351619484	0.280895293071526	0.33389796803182	0.577098233820862
PZE_101003133	1	6.6	DMC	Founder_Alleles	0.478341001814541	0.27417667927033	0.332557154010053	0.57994932714593
PZE_101003135	1	6.6	DMC	Founder_Alleles	0.478465793348965	0.274242999127505	0.332492514993389	0.580116885595329
PZE_101003785	1	7.3	DMC	Founder_Alleles	0.528047711496915	0.283684234557667	0.320102892398469	0.647770837751183
PZE_101004337	1	7.6	DMC	Founder_Alleles	0.43189852352492	0.13195236699297	0.309523082037729	0.713769468285858
PZE_101004387	1	7.7	DMC	Founder_Alleles	0.391160064929541	0.121507771164622	0.302727246690644	0.677404880508707
PZE_101005818	1	9	DMC	Founder_Alleles	0.110206084485515	0.0116992689394678	0.22460264839146	0.675768965875265
PZE_101005831	1	9	DMC	Founder_Alleles	0.112871134712086	0.0124588347502212	0.226309473891853	0.671970166226386
PZE_101005765	1	9.3	DMC	Founder_Alleles	0.104419372294833	0.00739653014371588	0.222696536785915	0.78055008595228
PZE_101005766	1	9.3	DMC	Founder_Alleles	0.104376416825725	0.00733006787460344	0.225508826328088	0.78244134148498
PZE_101005770	1	9.3	DMC	Founder_Alleles	0.104777867569633	0.00742182190160168	0.222637884372794	0.781545666082987
PZE_101009163	1	11.6	DMC	Founder_Alleles	0.0150727764033197	0.00171398963908465	0.078474851094175	0.648166973798422
PZE_101009528	1	11.8	DMC	Founder_Alleles	0.0147470655532627	0.00167695031559323	0.0781620857271614	0.645152197845301
PZE_101009670	1	12.3	DMC	Founder_Alleles	0.0358526769924432	0.00645274793349959	0.0771696998475626	0.665902604145695
PZE_101010821	1	13.3	DMC	Founder_Alleles	0.0240514927907014	0.00515616574209199	0.0775484724978773	0.571152458521752
PZE_101010917	1	13.5	DMC	Founder_Alleles	0.0229736702218929	0.0053414550929568	0.0772542254575979	0.548518234926349
PZE_101011048	1	13.6	DMC	Founder_Alleles	0.0248218363019499	0.00569396807284717	0.077098681955737	0.559239205913076
PZE_101011197	1	14.1	DMC	Founder_Alleles	0.0289484506197559	0.00782763538756381	0.0593522572539795	0.587651686078633
PZE_101011431	1	14.2	DMC	Founder_Alleles	0.0294476979173008	0.00767277699351321	0.0584242048991993	0.60197741488906
PZE_101012517	1	15.3	DMC	Founder_Alleles	0.0744311715772222	0.00915674428291269	0.0980150775355552	0.775083247622439
PZE_101013646	1	16.1	DMC	Founder_Alleles	0.0530720940711007	0.00724228869270815	0.0737489449985531	0.779341404330545
PZE_101013802	1	16.4	DMC	Founder_Alleles	0.0560788387550869	0.00734399425705567	0.0767444875622715	0.792816915231443
PZE_101014003	1	16.7	DMC	Founder_Alleles	0.0699213587525689	0.00779452542884007	0.0642394660858235	0.890662736297508
PZE_101014135	1	16.8	DMC	Founder_Alleles	0.0791140210017616	0.00809055910981393	0.0715308478864052	0.903575419604263
PZE_101015149	1	18	DMC	Founder_Alleles	0.0405695898173005	0.00113251986372509	0.218603586901554	0.831181171415177
PZE_101015469	1	18	DMC	Founder_Alleles	0.0480021172820595	0.00140507672260815	0.228995204802864	0.844115665478096
PZE_101015471	1	18	DMC	Founder_Alleles	0.0625357707686779	0.00208628017479007	0.239326695964771	0.855922768061125
PZE_101016495	1	19.4	DMC	Founder_Alleles	0.0873342795485363	0.0010129212208525	0.291296211280001	0.993408632998584
PZE_101016973	1	19.7	DMC	Founder_Alleles	0.0732801499786132	0.000846498275372864	0.283986951679646	0.989867086423113
PZE_101017187	1	20	DMC	Founder_Alleles	0.0785548580919153	0.0007977993582301	0.286136956710201	0.993874606445281
PZE_101017262	1	20	DMC	Founder_Alleles	0.078592929983321	0.000798007942956036	0.286230168537178	0.993879786049526
PZE_101017380	1	20.5	DMC	Founder_Alleles	0.0751651047984264	0.00092443149531396	0.297444297105684	0.984769577125219
PZE_101017463	1	20.7	DMC	Founder_Alleles	0.0671295889251681	0.00102979301662898	0.271395191730496	0.973453509257736
PZE_101018199	1	22	DMC	Founder_Alleles	0.109486844950049	0.00319045142443386	0.448177738276196	0.858182948241713
PZE_101018214	1	22	DMC	Founder_Alleles	0.124769321885222	0.0041873383783555	0.430292933297283	0.867758458355166
PZE_101018356	1	22.1	DMC	Founder_Alleles	0.120232104961781	0.00487674713439579	0.425788900307642	0.828708297050595
PZE_101018400	1	22.2	DMC	Founder_Alleles	0.120192364095927	0.00671520371207568	0.418666378555042	0.765863539596265
PZE_101018404	1	22.2	DMC	Founder_Alleles	0.111393136703987	0.00325496195790942	0.42913392296441	0.877214530755484
PZE_101018516	1	22.5	DMC	Founder_Alleles	0.0891200412061288	0.00323979521987772	0.387977776831733	0.827794023612505
PZE_101018567	1	22.5	DMC	Founder_Alleles	0.0887805229515771	0.0032451829781871	0.387810313848812	0.826125860106978
PZE_101018668	1	22.6	DMC	Founder_Alleles	0.136584317012981	0.00666278737274328	0.399958987060259	0.839171595013614
PZE_101018769	1	22.7	DMC	Founder_Alleles	0.126232324147196	0.00629070436745038	0.405499158448434	0.813595832702617
PZE_101019538	1	23.7	DMC	Founder_Alleles	0.13271927610957	0.00309180830379607	0.443425946804708	0.89986320785849
PZE_101019557	1	23.7	DMC	Founder_Alleles	0.14475396239135	0.00322657479419441	0.439489289671117	0.918674925492857
PZE_101019597	1	23.8	DMC	Founder_Alleles	0.192719060733346	0.005532136421184	0.434812353113558	0.924710778018243
PZE_101019727	1	23.8	DMC	Founder_Alleles	0.281117825855483	0.00904972457181086	0.426477638037088	0.962562111699447
PZE_101019767	1	23.9	DMC	Founder_Alleles	0.311131788265478	0.0109388709210688	0.438004568596681	0.966804499405422
PZE_101019853	1	24.4	DMC	Founder_Alleles	0.254042837999345	0.00787789170354214	0.43225517398013	0.955331389310895
PZE_101020456	1	25.1	DMC	Founder_Alleles	0.213153639567402	0.00743536795288913	0.428695874815525	0.918428011861167
PZE_101020931	1	25.3	DMC	Founder_Alleles	0.223189065120971	0.00723665076119695	0.472863611739574	0.917480365353544
PZE_101020971	1	25.3	DMC	Founder_Alleles	0.223142899258882	0.00723732074961547	0.472872899636239	0.91741352756659
PZE_101021455	1	25.6	DMC	Founder_Alleles	0.207285973547472	0.00603813484690074	0.460353317192413	0.925551848408108
PZE_101022341	1	26.4	DMC	Founder_Alleles	0.163688166178939	0.00380039312240621	0.512966783242881	0.908572908262885
PZE_101022796	1	26.7	DMC	Founder_Alleles	0.147178441916394	0.00320940117550461	0.531549537425027	0.895156778384636
PZE_101023852	1	28.7	DMC	Founder_Alleles	0.0657195060354311	0.00177323836774068	0.325710919074007	0.815187236351586
PZE_101024452	1	29.6	DMC	Founder_Alleles	0.0820256748622149	0.00463663445086526	0.321194776168051	0.695302398397651
PZE_101024779	1	30.2	DMC	Founder_Alleles	0.0845973167074485	0.00846334383322644	0.332884535258655	0.573340661411958
PZE_101024808	1	30.2	DMC	Founder_Alleles	0.0846213197989363	0.00847469501534848	0.33296819650382	0.573118706805463
PZE_101026096	1	31.7	DMC	Founder_Alleles	0.0371939905770657	0.00187436421618004	0.519892507868044	0.468509526220976
PZE_101026148	1	31.7	DMC	Founder_Alleles	0.037074675542581	0.00186894887160305	0.519930309779097	0.467923806059852
PZE_101026206	1	31.8	DMC	Founder_Alleles	0.0295592896851458	0.00152454645501876	0.517723339475908	0.427761101011366
PZE_101026314	1	31.8	DMC	Founder_Alleles	0.0200154277399964	0.00154703487273677	0.346973793944516	0.400568909376943
PZE_101026386	1	31.9	DMC	Founder_Alleles	0.0154595297356814	0.00144107768448887	0.356630591237548	0.333673640573614
PZE_101026429	1	32	DMC	Founder_Alleles	0.0296491091916742	0.00503363020882475	0.358469520004624	0.297342933336325
PZE_101026621	1	32.2	DMC	Founder_Alleles	0.0273229969009514	0.00365772656599894	0.343307026062177	0.337435365352654
PZE_101027125	1	32.5	DMC	Founder_Alleles	0.0210043753549352	0.00197318320447604	0.318002735088397	0.385964004966081
PZE_101027158	1	32.5	DMC	Founder_Alleles	0.0273124553776141	0.00233758461996814	0.324899333160626	0.434586831509182
PZE_101027182	1	32.8	DMC	Founder_Alleles	0.0255769829656659	0.00343729902929013	0.333264217772456	0.340437710966965
PZE_101027362	1	32.8	DMC	Founder_Alleles	0.0219692348151727	0.00305881564935251	0.331621955624202	0.31901665177343
PZE_101027807	1	33.2	DMC	Founder_Alleles	0.0120777718737893	0.00429167342453241	0.248875846406962	0.191034628890194
PZE_101028121	1	33.5	DMC	Founder_Alleles	0.014779380239791	0.0042436614934247	0.21224822059577	0.247164320696912
PZE_101028242	1	33.5	DMC	Founder_Alleles	0.0147943527582379	0.00424533572847952	0.212104333879018	0.247407924805748
PZE_101028351	1	33.6	DMC	Founder_Alleles	0.0138301507267666	0.00433154930859525	0.198514530473161	0.239344343870767
PZE_101029587	1	35	DMC	Founder_Alleles	0.00251001195611411	0.00372114938322043	0.0914179175836088	0.0987842347141306
PZE_101029689	1	35.1	DMC	Founder_Alleles	0.00230209274228299	0.00393738473992067	0.0877430097968385	0.0909015569001523
PZE_101029737	1	35.2	DMC	Founder_Alleles	0.00836344418468338	0.00473198402985309	0.0820256402402074	0.257300778732457
PZE_101029748	1	35.2	DMC	Founder_Alleles	0.0084596812440606	0.00475076140676733	0.0819740885375346	0.259138750588407
PZE_101029759	1	35.2	DMC	Founder_Alleles	0.00220688879106523	0.00340316034811239	0.0837730414170544	0.0988001415518793
PZE_101029990	1	35.4	DMC	Founder_Alleles	0.00311991156245328	0.00323156582303374	0.0976188461631438	0.124210804372828
PZE_101030022	1	35.4	DMC	Founder_Alleles	0.00312026882073246	0.00323109485888451	0.0976182716190687	0.12423715605428
PZE_101030220	1	35.8	DMC	Founder_Alleles	0.00494296166870412	0.00373797378198693	0.0939096457143549	0.177329020795031
PZE_101030561	1	36.5	DMC	Founder_Alleles	0.00997771811908432	0.00982872949329061	0.0795313963534227	0.196869386885476
PZE_101030692	1	37	DMC	Founder_Alleles	0.00909106938039173	0.0143545268403974	0.06732665960214	0.159319717545845
PZE_101031043	1	37.2	DMC	Founder_Alleles	0.00950578081371567	0.0233137833211158	0.0825730479704866	0.104647730444445
PZE_101031077	1	37.2	DMC	Founder_Alleles	0.00896591222949095	0.0240601869811684	0.0821216516665749	0.0968012806224431
PZE_101031146	1	37.2	DMC	Founder_Alleles	0.00895131780954428	0.0237889713597623	0.0816749291190231	0.0975387921620323
PZE_101031542	1	37.4	DMC	Founder_Alleles	0.00396528443707911	0.0241242938789777	0.0538863572341786	0.0603647238807359
PZE_101031655	1	37.6	DMC	Founder_Alleles	0.00374554826493056	0.0236708113574911	0.0529585485170279	0.057620052004015
PZE_101032231	1	38.1	DMC	Founder_Alleles	0.0041997273431571	0.0259087086602549	0.0513440087340111	0.0598240789928735
PZE_101032246	1	38.1	DMC	Founder_Alleles	0.00420672342651596	0.0258370877773133	0.0513668600181785	0.0600347596597636
PZE_101032249	1	38.1	DMC	Founder_Alleles	0.00421328276625021	0.0257647688006226	0.0513867320560942	0.0602434295118756
PZE_101032318	1	38.2	DMC	Founder_Alleles	0.00491506080297133	0.0214717097496554	0.0526602966553816	0.079888798759028
PZE_101032703	1	38.7	DMC	Founder_Alleles	0.00439364356342786	0.0128607576059657	0.0475329469933545	0.106187564396305
PZE_101032704	1	38.7	DMC	Founder_Alleles	0.00325043765523136	0.015728774575834	0.0482741369534887	0.0701681561330825
PZE_101032956	1	39.9	DMC	Founder_Alleles	0.00226619356224034	0.0200664857769143	0.0406974323510472	0.0469410602835375
PZE_101033184	1	40.6	DMC	Founder_Alleles	0.00201702157886063	0.0236432988494764	0.0380629961797911	0.039259152130475
PZE_101033489	1	40.8	DMC	Founder_Alleles	0.00562841192005759	0.0264292481262877	0.0374052924637588	0.10219195574705
PZE_101033622	1	41	DMC	Founder_Alleles	0.00669692441959324	0.0296834296791245	0.0378851783113661	0.112889174201628
PZE_101034395	1	41.9	DMC	Founder_Alleles	0.0133187020942903	0.0316084321153713	0.0435769464494553	0.202705124973291
PZE_101034427	1	41.9	DMC	Founder_Alleles	0.0147893867267881	0.0318319378686817	0.0468838652100525	0.212737398215255
PZE_101035008	1	42.3	DMC	Founder_Alleles	0.01867536957605	0.031171865415373	0.0449746734532297	0.268990868462291
PZE_101035105	1	42.4	DMC	Founder_Alleles	0.018582076193382	0.0314008799744594	0.043935908448449	0.269506156702312
PZE_101035341	1	42.8	DMC	Founder_Alleles	0.0191577027732117	0.0338933181646786	0.0400383060074244	0.275503176606243
PZE_101035737	1	43	DMC	Founder_Alleles	0.021630516604385	0.0360118306099531	0.0429121212190939	0.28091982969934
PZE_101036310	1	43.5	DMC	Founder_Alleles	0.0169880185907985	0.0246851080135649	0.0539888829002124	0.241631851724322
PZE_101036318	1	43.5	DMC	Founder_Alleles	0.016716971255091	0.0246638978420642	0.0539939215276991	0.238272541085554
PZE_101036338	1	43.5	DMC	Founder_Alleles	0.0164911311782573	0.0244049068834127	0.0542506382566281	0.237041082947979
PZE_101036609	1	44	DMC	Founder_Alleles	0.013584544754677	0.0334698111975713	0.0600874087682568	0.157415301422256
PZE_101036799	1	44.3	DMC	Founder_Alleles	0.00904185021095671	0.0253629928276632	0.0634632376777621	0.121908024167351
PZE_101036862	1	44.3	DMC	Founder_Alleles	0.00902341199526691	0.0253613789253202	0.0634548903825645	0.121693275855329
PZE_101036991	1	44.4	DMC	Founder_Alleles	0.0116214120429099	0.0599250408429551	0.0624432301929725	0.0900909115603541
PZE_101037211	1	44.7	DMC	Founder_Alleles	0.0102305916331089	0.0622440647295166	0.0852364637001429	0.0597532303451024
PZE_101037265	1	44.8	DMC	Founder_Alleles	0.0108307063239265	0.0697874941912505	0.084171341114778	0.0591212886325103
PZE_101037751	1	45.2	DMC	Founder_Alleles	0.0119163041864364	0.0585690499371126	0.0788268732556067	0.0751340007073387
PZE_101037854	1	45.4	DMC	Founder_Alleles	0.0120605645882182	0.0556157809682926	0.0768480238699117	0.0795567626059219
PZE_101038176	1	45.7	DMC	Founder_Alleles	0.0132576350115919	0.0537595344963904	0.0753727150410071	0.0897069804150463
PZE_101038250	1	45.7	DMC	Founder_Alleles	0.013249082464946	0.0537621832479979	0.0753127497223027	0.0896972599256244
PZE_101038492	1	46	DMC	Founder_Alleles	0.0115925631818213	0.0550233048453981	0.0576486230694802	0.0905625781105097
PZE_101038611	1	46	DMC	Founder_Alleles	0.0155679362123105	0.0483440677638013	0.0587153411401662	0.131498910388881
PZE_101038678	1	46.1	DMC	Founder_Alleles	0.0151593622952058	0.0510861622377636	0.05634020668363	0.126499405755541
PZE_101038989	1	46.3	DMC	Founder_Alleles	0.0121194111583032	0.0507198995548919	0.0524744089467357	0.107040839860265
PZE_101039024	1	46.3	DMC	Founder_Alleles	0.0121139678085719	0.0507255069898835	0.0524728715200052	0.106990645853982
PZE_101039199	1	47	DMC	Founder_Alleles	0.00790291020208533	0.0505733315361646	0.046472855435523	0.0775407748746326
PZE_101039207	1	47	DMC	Founder_Alleles	0.00791428755932688	0.0509310277561479	0.046468842693373	0.0772926885800873
PZE_101039351	1	47.1	DMC	Founder_Alleles	0.00797823279677068	0.0992263943295344	0.0471463238649792	0.0488459888161084
PZE_101039440	1	47.3	DMC	Founder_Alleles	0.00845956889983213	0.0876569246807475	0.047714737490249	0.0568329191293162
PZE_101039648	1	47.5	DMC	Founder_Alleles	0.0116251324566384	0.165527138773995	0.0474528681325086	0.0490660636478082
PZE_101039655	1	47.6	DMC	Founder_Alleles	0.0120367246656925	0.180176422204135	0.0474909537396808	0.0475544905005539
PZE_101040607	1	48.1	DMC	Founder_Alleles	0.0120555556025257	0.11781424699354	0.0534969595284988	0.0617864848816418
PZE_101040838	1	48.3	DMC	Founder_Alleles	0.0130356616210408	0.105495145662062	0.0571839187401924	0.0701114017391319
PZE_101040895	1	48.3	DMC	Founder_Alleles	0.0124364711315126	0.100337264421156	0.0570863065963725	0.0692447658251389
PZE_101041088	1	48.5	DMC	Founder_Alleles	0.00968890109194653	0.101913113200292	0.0569312994245604	0.0528892409425987
PZE_101041178	1	48.5	DMC	Founder_Alleles	0.0118546558203176	0.12618799398683	0.057305490861376	0.0557599801710015
PZE_101041380	1	48.7	DMC	Founder_Alleles	0.0109985894070375	0.122128518922722	0.0490887409527501	0.0598660118500031
PZE_101041588	1	49.2	DMC	Founder_Alleles	0.00721798619516367	0.0987776418116741	0.0284868201976297	0.0651286190051339
PZE_101041854	1	49.4	DMC	Founder_Alleles	0.00693311514357731	0.0775832813352317	0.0247012141550601	0.0835972096648454
PZE_101041995	1	49.4	DMC	Founder_Alleles	0.00693275000078508	0.0774906722748075	0.0246872094754349	0.0837044606585853
PZE_101042039	1	49.5	DMC	Founder_Alleles	0.00669220521126623	0.0692297359271014	0.0233662167812499	0.0915981380603207
PZE_101042040	1	49.5	DMC	Founder_Alleles	0.00669153330140482	0.0691442094854677	0.023372403388589	0.0916590596221952
PZE_101042041	1	49.5	DMC	Founder_Alleles	0.00617263654465972	0.0625678603475868	0.0234838958849763	0.0908022611081007
PZE_101042060	1	49.5	DMC	Founder_Alleles	0.00567776428280387	0.0565410082679678	0.0235829570939938	0.0897909013005574
PZE_101042195	1	49.6	DMC	Founder_Alleles	0.00548832338854177	0.0557964700714717	0.0238242270960525	0.0876432118258925
PZE_101042196	1	49.6	DMC	Founder_Alleles	0.00549139478706129	0.0557594461300251	0.0238245336565981	0.0877271297329064
PZE_101042424	1	49.8	DMC	Founder_Alleles	0.00701752681638579	0.049460194098825	0.0293542445648528	0.104813521994828
PZE_101043094	1	50.2	DMC	Founder_Alleles	0.0107906340708503	0.0390153476590474	0.0459850179824709	0.137999820568691
PZE_101043096	1	50.2	DMC	Founder_Alleles	0.0110407190514572	0.0432279487560355	0.0451401052237956	0.132119108346564
PZE_101043180	1	50.3	DMC	Founder_Alleles	0.0131735528078933	0.0357706598306358	0.0463880223006661	0.170776658186149
PZE_101043189	1	50.3	DMC	Founder_Alleles	0.0130614247926744	0.0354163594916016	0.0463982128107816	0.170472311036669
PZE_101043507	1	50.4	DMC	Founder_Alleles	0.00538120550933141	0.0130677461298182	0.0398922412120811	0.153822591965715
PZE_101043512	1	50.4	DMC	Founder_Alleles	0.00605383435372464	0.0127457180142786	0.0416373706214319	0.17277290752888
PZE_101043600	1	50.6	DMC	Founder_Alleles	0.00127419083938685	0.00081593065554697	0.0407153933280959	0.2303473180131
PZE_101043656	1	50.6	DMC	Founder_Alleles	0.00154704810163286	0.000644668165322937	0.0416242406019794	0.301528322530879
PZE_101043682	1	50.7	DMC	Founder_Alleles	0.00189990706007215	0.00111443793560972	0.0453580684414155	0.261321274470768
PZE_101044313	1	51.2	DMC	Founder_Alleles	0.00147964624237418	0.00102913425884343	0.0508821041302939	0.211532570127614
PZE_101044715	1	51.5	DMC	Founder_Alleles	0.00152477079616009	0.00171220656823412	0.0504336181233066	0.151592088417738
PZE_101044721	1	51.6	DMC	Founder_Alleles	0.00139566693099125	0.00185284414687081	0.0530159277700065	0.130800434453652
PZE_101044770	1	51.6	DMC	Founder_Alleles	0.00144916869445288	0.00164681627806496	0.0541154539521373	0.144951816726462
PZE_101044879	1	51.6	DMC	Founder_Alleles	0.00144830565322662	0.00165611094540097	0.0540995753050909	0.14438536925305
PZE_101045021	1	51.7	DMC	Founder_Alleles	0.00146650144606197	0.00335492708008278	0.0525771022142743	0.0934883476977864
PZE_101045001	1	51.8	DMC	Founder_Alleles	0.00162168513884253	0.00271484988317017	0.0524449051573325	0.116234321950232
PZE_101045068	1	51.8	DMC	Founder_Alleles	0.00161970265231692	0.00271403501363798	0.0524444861362017	0.116123755688548
PZE_101045108	1	52	DMC	Founder_Alleles	0.00149454378094693	0.00288607034351951	0.0519113353329392	0.10339953830562
PZE_101045145	1	52	DMC	Founder_Alleles	0.00151608495320332	0.00293339300279805	0.0520851034306511	0.103668883303558
PZE_101045153	1	52	DMC	Founder_Alleles	0.00137263835201262	0.00260237211883474	0.0529714030714414	0.102435036462575
PZE_101045197	1	52	DMC	Founder_Alleles	0.00131016758479818	0.00229977389955338	0.0530841042199561	0.106342163297642
PZE_101045549	1	52.5	DMC	Founder_Alleles	0.00153227970169856	0.00261825288648099	0.0539500033108791	0.10876014880533
PZE_101047925	1	54.1	DMC	Founder_Alleles	0.00445487830681712	0.013167932519402	0.075193632288169	0.0806488159460752
PZE_101048164	1	54.2	DMC	Founder_Alleles	0.00397908590000307	0.0111280627148638	0.0759094666735091	0.0797980641778675
PZE_101048744	1	54.4	DMC	Founder_Alleles	0.00313961501794835	0.00843159060543852	0.0774023470879905	0.0742556739747873
PZE_101048857	1	54.6	DMC	Founder_Alleles	0.00360898942161125	0.00732446026901901	0.0755234011430579	0.0918476453700323
PZE_101048892	1	54.6	DMC	Founder_Alleles	0.00700801488549885	0.0062197920953474	0.0738286995355694	0.184892522569441
PZE_101049091	1	54.8	DMC	Founder_Alleles	0.00246117378079636	0.00279451145699872	0.0710256526011959	0.117615164638736
PZE_101049120	1	54.8	DMC	Founder_Alleles	0.00245347890542291	0.00278581309568793	0.0710142286116773	0.117505887824975
PZE_101049396	1	54.9	DMC	Founder_Alleles	0.00281819643878634	0.00292067388852779	0.0729001965522764	0.127722612732581
PZE_101049608	1	55.2	DMC	Founder_Alleles	0.0043540918372198	0.00351732307912422	0.0792419316925379	0.164293369667344
PZE_101049707	1	55.3	DMC	Founder_Alleles	0.00456547992930179	0.00376064969045409	0.0801066405404052	0.163709034201548
PZE_101050010	1	55.6	DMC	Founder_Alleles	0.00538014037972967	0.00478718203274475	0.0827535064107042	0.161259194709573
PZE_101050072	1	55.7	DMC	Founder_Alleles	0.00571266683417848	0.00525381339868014	0.0836507015534464	0.160028253484061
PZE_101050207	1	55.8	DMC	Founder_Alleles	0.00579338120570694	0.00584439495791611	0.0854163796272011	0.150810984014826
PZE_101051733	1	56.6	DMC	Founder_Alleles	0.00363268239787951	0.00462113758240179	0.106966932408399	0.0975933669742903
PZE_101051858	1	56.7	DMC	Founder_Alleles	0.00328003632196205	0.0045998101554322	0.107426056258364	0.088513724429188
PZE_101052027	1	56.8	DMC	Founder_Alleles	0.00345894292027693	0.00462479042031705	0.110583228571036	0.0904707871316045
PZE_101052155	1	57	DMC	Founder_Alleles	0.00402251723143765	0.00376009341111039	0.118512222388487	0.113292082438413
PZE_101052221	1	57	DMC	Founder_Alleles	0.00396188338031012	0.00491006804579264	0.119237308171911	0.0942292393475369
PZE_101052294	1	57	DMC	Founder_Alleles	0.00416699865612147	0.00545230624117965	0.121982036042132	0.0922903916906198
PZE_101052733	1	57.6	DMC	Founder_Alleles	0.007673427170244	0.00240128938214412	0.141134089543042	0.23776118179085
PZE_101053027	1	57.7	DMC	Founder_Alleles	0.00813418305215896	0.00250046621380595	0.146906709298838	0.24080589786052
PZE_101053184	1	57.9	DMC	Founder_Alleles	0.00916689451969721	0.003215193854743	0.146039377727223	0.225051875896107
PZE_101053230	1	57.9	DMC	Founder_Alleles	0.00507536065580338	0.00140348683476899	0.156363401381416	0.199404016359231
PZE_101053346	1	57.9	DMC	Founder_Alleles	0.00536128093289856	0.00136124647358982	0.186338012318879	0.189047644153867
PZE_101053438	1	58	DMC	Founder_Alleles	0.00325213826893378	0.000293144971675208	0.200170473349813	0.290422602403194
PZE_101053445	1	58	DMC	Founder_Alleles	0.00324779780247475	0.000292635206576075	0.200191211779866	0.290348616095021
PZE_101053510	1	58.1	DMC	Founder_Alleles	0.00308790313247698	0.000271109638399381	0.200711657085379	0.28814068431818
PZE_101053675	1	58.5	DMC	Founder_Alleles	0.0017365148445424	0.000112576567976697	0.207359730223346	0.28467294639572
PZE_101053696	1	58.5	DMC	Founder_Alleles	0.00220301796060474	0.000102017445372637	0.207120767144106	0.354787188876257
PZE_101053810	1	58.7	DMC	Founder_Alleles	0.00191233328025286	0.000105970362443308	0.215109718150163	0.309504397801225
PZE_101053919	1	58.8	DMC	Founder_Alleles	0.00180460485356437	0.000113108871502399	0.218064947904752	0.284380114116285
PZE_101054047	1	58.9	DMC	Founder_Alleles	0.00204268944672126	0.0001242038384488	0.220217760098081	0.296583406201039
PZE_101054136	1	58.9	DMC	Founder_Alleles	0.00165541454553209	0.000111319170165602	0.220923191094275	0.268235999376226
PZE_101054452	1	59.2	DMC	Founder_Alleles	0.00174402839763377	0.000113627007852224	0.236280964409292	0.274902028184765
PZE_101054457	1	59.2	DMC	Founder_Alleles	0.00174883418720262	0.000113917274864983	0.23630170657122	0.275101129679024
PZE_101054527	1	59.3	DMC	Founder_Alleles	0.00100718259048249	5.43836718159829e-05	0.231353167403869	0.268453383894466
PZE_101054533	1	59.3	DMC	Founder_Alleles	0.000999344728955909	5.39340591594328e-05	0.231247531330788	0.268126319528716
PZE_101054564	1	59.3	DMC	Founder_Alleles	0.00118300964556128	6.72027086306981e-05	0.232073797594922	0.270876415376687
PZE_101054604	1	59.3	DMC	Founder_Alleles	0.00141687864600626	8.46540774578353e-05	0.233358125838625	0.274642520088016
PZE_101054650	1	59.4	DMC	Founder_Alleles	0.00116689172927276	8.085257110646e-05	0.21533835924843	0.249925597241217
PZE_101054681	1	59.4	DMC	Founder_Alleles	0.0010107921855681	6.59259082288477e-05	0.220572683666395	0.250299188885883
PZE_101055099	1	59.6	DMC	Founder_Alleles	0.00121441771703601	0.000151052789553519	0.251954705984859	0.171963747351921
PZE_101055223	1	59.7	DMC	Founder_Alleles	0.00142495090270622	0.000252892427935691	0.270146013224633	0.140577052319091
PZE_101055749	1	60.2	DMC	Founder_Alleles	0.00156783112093839	0.000317171755881751	0.335134131212339	0.112021509110113
PZE_101055771	1	60.3	DMC	Founder_Alleles	0.0015187847330983	0.000350691264791481	0.334555780262263	0.102551650583372
PZE_101055906	1	60.3	DMC	Founder_Alleles	0.00165326121017584	0.000349540693250772	0.337146790426755	0.109941723596432
PZE_101056000	1	60.4	DMC	Founder_Alleles	0.00172232321587729	0.000230848691081031	0.33055536059124	0.151626999576518
PZE_101056102	1	60.4	DMC	Founder_Alleles	0.00172131922201069	0.000230076473724083	0.330525138134525	0.151861577603098
PZE_101056681	1	60.8	DMC	Founder_Alleles	0.00161036987854535	6.12492459310943e-05	0.393648850255053	0.267408025540683
PZE_101056687	1	60.8	DMC	Founder_Alleles	0.0016100437678922	6.1117426893853e-05	0.393940389644113	0.267548031374079
PZE_101057000	1	60.9	DMC	Founder_Alleles	0.00149925135621898	4.69121535439099e-05	0.425781828353186	0.277313083132603
PZE_101057190	1	61.1	DMC	Founder_Alleles	0.00131897327458752	3.07346365208128e-05	0.44588607687519	0.307536397235299
PZE_101057232	1	61.2	DMC	Founder_Alleles	0.00121052005452527	2.80003094894621e-05	0.43458440979177	0.308274215284686
PZE_101058157	1	62.1	DMC	Founder_Alleles	0.000969208668624932	1.52961063590862e-05	0.351599230547687	0.400853705315674
PZE_101058273	1	62.3	DMC	Founder_Alleles	0.00080925705246071	1.20812541846149e-05	0.333192324451222	0.408586682778138
PZE_101058274	1	62.3	DMC	Founder_Alleles	0.000809512999239925	1.20921403461427e-05	0.333189468720024	0.408507428310219
PZE_101058277	1	62.3	DMC	Founder_Alleles	0.000809706581313518	1.21015655493162e-05	0.333192172872955	0.408426871477104
PZE_101058322	1	62.3	DMC	Founder_Alleles	0.000807784047141102	1.20713456023269e-05	0.333227452838959	0.408271505807969
PZE_101058333	1	62.3	DMC	Founder_Alleles	0.000805846375277697	1.20409006065803e-05	0.33326214568233	0.40811649451864
PZE_101059068	1	63.1	DMC	Founder_Alleles	0.000301452892763288	5.69287022256226e-06	0.361335443519595	0.306804052688683
PZE_101059129	1	63.2	DMC	Founder_Alleles	0.000326116190142667	7.80678328227147e-06	0.359616571013871	0.276051354022754
PZE_101059325	1	63.3	DMC	Founder_Alleles	0.000380923256268595	7.96957917947871e-06	0.366417766865302	0.301821744747063
PZE_101059495	1	63.5	DMC	Founder_Alleles	0.000622319853834874	9.224500153171e-06	0.468086848262548	0.337861792443166
PZE_101059783	1	63.8	DMC	Founder_Alleles	0.00131061815134037	1.40256181929699e-05	0.611863927890301	0.386844543685451
PZE_101059816	1	63.8	DMC	Founder_Alleles	0.00131402923749935	1.40511963335754e-05	0.612229738699579	0.387064618035216
PZE_101060224	1	64	DMC	Founder_Alleles	0.000724152525189203	8.54209364786751e-06	0.709444993215964	0.292979427746508
PZE_101060288	1	64.1	DMC	Founder_Alleles	0.000584702070661747	7.25544275315126e-06	0.756131690824708	0.258527377412926
PZE_101060303	1	64.1	DMC	Founder_Alleles	0.000583278447057523	7.24832139953335e-06	0.756269534398497	0.258160467494542
PZE_101060335	1	64.2	DMC	Founder_Alleles	0.000352413457997081	4.64617991424721e-06	0.774992591842758	0.221779271581142
PZE_101061035	1	64.9	DMC	Founder_Alleles	5.959075452866e-05	8.67897909540005e-07	0.853474740528915	0.132997812376776
PZE_101061168	1	65	DMC	Founder_Alleles	4.2873406469468e-05	3.48449646581095e-07	0.874561058895467	0.173830549308757
PZE_101061225	1	65	DMC	Founder_Alleles	4.6725874305209e-05	3.58991823712351e-07	0.873936169929694	0.182276682277859
PZE_101062009	1	65.5	DMC	Founder_Alleles	2.69551597481543e-05	2.9929344080859e-07	0.82640095277494	0.14466971204777
PZE_101062090	1	65.6	DMC	Founder_Alleles	2.48742779555e-05	2.78261272024238e-07	0.807819513132179	0.144666608677381
PZE_101062246	1	65.6	DMC	Founder_Alleles	2.48573702162913e-05	2.78010975240939e-07	0.807707277755679	0.144683865619462
PZE_101062642	1	65.7	DMC	Founder_Alleles	2.40317252263589e-05	2.86795578730015e-07	0.793329495636709	0.139971402370807
PZE_101062737	1	65.9	DMC	Founder_Alleles	4.09379957921896e-05	4.0796233902185e-07	0.771671700095588	0.174117131861524
PZE_101062825	1	65.9	DMC	Founder_Alleles	3.11928181507826e-05	4.07427819815176e-07	0.77083569060352	0.140322264300019
PZE_101063113	1	66.1	DMC	Founder_Alleles	3.37970538265564e-05	4.74609130995951e-07	0.784225662704311	0.134857374732963
PZE_101063328	1	66.3	DMC	Founder_Alleles	3.43518177361446e-05	3.51747365567867e-07	0.791323867870801	0.162642489499113
PZE_101063406	1	66.4	DMC	Founder_Alleles	1.73136759136217e-05	2.87388803310584e-07	0.76773980020027	0.108022378898427
PZE_101063527	1	66.4	DMC	Founder_Alleles	1.73179662824596e-05	2.88888174271307e-07	0.767463902443203	0.107699619676102
PZE_101063665	1	66.5	DMC	Founder_Alleles	9.25515236527286e-06	1.78949862594813e-07	0.742275529990683	0.0869251896893187
PZE_101064331	1	67.1	DMC	Founder_Alleles	2.91676266890306e-05	2.05071448156069e-07	0.790296859818035	0.178492896942949
PZE_101064448	1	67.1	DMC	Founder_Alleles	3.02001461063295e-05	2.13926333314518e-07	0.794436206766929	0.178025318174971
PZE_101064466	1	67.1	DMC	Founder_Alleles	3.16943250648904e-05	2.23550815192652e-07	0.798703190031725	0.179162786295358
PZE_101064477	1	67.1	DMC	Founder_Alleles	3.38219408343443e-05	2.35029848139057e-07	0.803141534015534	0.18190890870989
PZE_101064875	1	67.4	DMC	Founder_Alleles	4.43810982342363e-06	8.64325210292449e-08	0.20239356963006	0.217448682050015
PZE_101064893	1	67.5	DMC	Founder_Alleles	4.70055370660472e-06	4.74765655678056e-08	0.669331423499083	0.120628897648548
PZE_101065183	1	68	DMC	Founder_Alleles	5.21729539693094e-06	1.46314014237703e-08	0.570968296602687	0.280440336556373
PZE_101065262	1	68	DMC	Founder_Alleles	5.22454005624784e-06	1.46265011213842e-08	0.57078600512764	0.280793840361573
PZE_101065728	1	68.1	DMC	Founder_Alleles	9.32875869485983e-06	1.5534455943822e-08	0.57726039191442	0.397845859330216
PZE_101066275	1	68.7	DMC	Founder_Alleles	1.63859492006146e-05	3.9608035073968e-08	0.500805109310504	0.399760249018937
PZE_101066291	1	68.7	DMC	Founder_Alleles	1.64061523456605e-05	3.96796484558593e-08	0.500790048218697	0.399738310862882
PZE_101066402	1	69	DMC	Founder_Alleles	2.44562834235129e-05	7.06247729187481e-08	0.496800258315851	0.393899702672297
PZE_101066497	1	69	DMC	Founder_Alleles	2.1409581888121e-05	3.79161008146056e-08	0.496736607844313	0.478769422108536
PZE_101066898	1	69.5	DMC	Founder_Alleles	2.65101017644653e-05	6.07108735506401e-08	0.484847353226376	0.454046065735959
PZE_101067102	1	69.8	DMC	Founder_Alleles	3.15182443179074e-05	6.30018205383109e-08	0.479371298615297	0.498866162985669
PZE_101067487	1	70	DMC	Founder_Alleles	3.50822739225709e-05	8.5618897971429e-08	0.439608000136134	0.493232480541373
PZE_101067725	1	70.2	DMC	Founder_Alleles	4.52832285962046e-05	1.39472159821352e-07	0.368055187891028	0.510167464762489
PZE_101068242	1	70.4	DMC	Founder_Alleles	2.68071675645354e-05	9.40462726584101e-08	0.308892318538293	0.498858599476205
PZE_101068682	1	70.9	DMC	Founder_Alleles	2.12239693853089e-05	7.6397886794588e-08	0.293720498326668	0.526650344824262
PZE_101068745	1	70.9	DMC	Founder_Alleles	2.13571603224771e-05	7.6990236075325e-08	0.29380195828074	0.526749740804338
PZE_101068888	1	70.9	DMC	Founder_Alleles	2.07792342875601e-05	7.13313264011362e-08	0.296232790502636	0.535302838226369
PZE_101069006	1	70.9	DMC	Founder_Alleles	2.02580399323304e-05	6.6584572522288e-08	0.298596068524781	0.542894951965459
PZE_101069059	1	70.9	DMC	Founder_Alleles	1.98063056291442e-05	6.26686132987331e-08	0.300863699037367	0.54957253138692
PZE_101069158	1	71	DMC	Founder_Alleles	5.96390812713787e-05	1.80768032209677e-07	0.307974872138114	0.619856662280858
PZE_101069159	1	71	DMC	Founder_Alleles	2.60581903417378e-05	4.75140036204635e-08	0.31143621062057	0.673054227481291
PZE_101069270	1	71.2	DMC	Founder_Alleles	2.13154224536494e-05	4.1306350895276e-08	0.335942292668193	0.605845042590519
PZE_101069879	1	71.4	DMC	Founder_Alleles	2.11323703631638e-05	5.31410169202218e-08	0.334359189409116	0.532828729102017
PZE_101070341	1	71.7	DMC	Founder_Alleles	2.80685455862351e-05	6.28391760848501e-08	0.327281049319348	0.567567221722901
PZE_101070408	1	71.7	DMC	Founder_Alleles	2.806852529047e-05	6.28978180650108e-08	0.327302282291162	0.567341541281585
PZE_101070910	1	72	DMC	Founder_Alleles	0.000101456514962073	2.45320828651252e-07	0.479553078061541	0.551291039652009
PZE_101070948	1	72	DMC	Founder_Alleles	0.000100825823736939	2.46984359852931e-07	0.479161217677648	0.548388234178466
PZE_101071092	1	72.1	DMC	Founder_Alleles	2.64055697967169e-05	2.60181168276752e-07	0.332633369411765	0.297321630816304
PZE_101071115	1	72.1	DMC	Founder_Alleles	3.4770345371693e-05	3.06165845342932e-07	0.331466108506314	0.328416541933223
PZE_101071162	1	72.1	DMC	Founder_Alleles	4.42732457660577e-05	3.48970320529496e-07	0.327948728447683	0.3602526776061
PZE_101071273	1	72.1	DMC	Founder_Alleles	2.02649873424221e-05	1.83710561318939e-07	0.333284827424993	0.299931295811801
PZE_101071282	1	72.1	DMC	Founder_Alleles	1.04124533437666e-05	1.23397139284442e-07	0.338839132396463	0.236590639917125
PZE_101071289	1	72.2	DMC	Founder_Alleles	2.13202574214089e-05	4.90316253376477e-07	0.273100086358044	0.212484872355605
PZE_101071350	1	72.3	DMC	Founder_Alleles	1.56859137284693e-05	3.57148697283094e-07	0.265650473369597	0.203783867853234
PZE_101071373	1	72.3	DMC	Founder_Alleles	2.24231312362377e-06	5.26282847301829e-08	0.25578982133708	0.148536429660769
PZE_101071564	1	72.5	DMC	Founder_Alleles	5.34864203682872e-06	7.74524669955312e-08	0.259523003209372	0.222085226842439
PZE_101071793	1	72.6	DMC	Founder_Alleles	1.07746348718685e-05	1.42216014742402e-07	0.274164936582335	0.259667973372578
PZE_101071795	1	72.6	DMC	Founder_Alleles	1.33794108104768e-05	2.12277740607725e-07	0.273753209534731	0.243584915226077
PZE_101071808	1	72.6	DMC	Founder_Alleles	1.87905297062141e-05	3.63439927375531e-07	0.275627661243157	0.230821995200646
PZE_101071843	1	72.6	DMC	Founder_Alleles	0.000819240125587761	1.39118547535233e-05	0.268056254822578	0.460453382685601
PZE_101072651	1	73.3	DMC	Founder_Alleles	1.08208379739905e-05	1.57947879331211e-07	0.21584072099414	0.272408908722172
PZE_101072751	1	73.5	DMC	Founder_Alleles	1.14547255329889e-05	2.27088678528276e-07	0.210637154953635	0.23700887872537
PZE_101072822	1	73.5	DMC	Founder_Alleles	1.38169594816606e-05	2.98452580538289e-07	0.214575698057643	0.23309250599794
PZE_101073078	1	73.8	DMC	Founder_Alleles	1.19381892187409e-05	3.88758078284646e-07	0.205366885175923	0.186081727573774
PZE_101073248	1	74	DMC	Founder_Alleles	1.42540109282496e-05	5.1551494417712e-07	0.204778803425887	0.183228953969386
PZE_101073492	1	74.1	DMC	Founder_Alleles	1.01162610000038e-05	6.86372468972074e-07	0.198213649447396	0.128265333057489
PZE_101073493	1	74.1	DMC	Founder_Alleles	9.68068010642753e-06	6.15027594186301e-07	0.194234003334864	0.132494216239545
PZE_101073494	1	74.1	DMC	Founder_Alleles	1.21895682623219e-05	6.95401026207243e-07	0.19238504605216	0.146770833811616
PZE_101073593	1	74.2	DMC	Founder_Alleles	1.3361133843981e-05	5.88550707059099e-07	0.186903964880235	0.184877273575882
PZE_101073696	1	74.3	DMC	Founder_Alleles	1.99910848691642e-05	6.2696820746222e-07	0.21496627969474	0.224448036454438
PZE_101074193	1	74.6	DMC	Founder_Alleles	5.97218702705904e-05	1.12567054411095e-06	0.285433608243479	0.294264937301471
PZE_101074389	1	74.9	DMC	Founder_Alleles	8.40663328662838e-05	2.66127660297766e-06	0.283525922351698	0.238948318414559
PZE_101074451	1	74.9	DMC	Founder_Alleles	4.61221769993969e-05	1.40586040231483e-06	0.296224813237548	0.220090325495133
PZE_101074529	1	75	DMC	Founder_Alleles	4.90925729335068e-05	1.47345526546605e-06	0.30301271063138	0.224749432535242
PZE_101074699	1	75.5	DMC	Founder_Alleles	6.49044376677121e-05	1.84898819266532e-06	0.294767788015257	0.245383834823995
PZE_101074929	1	75.7	DMC	Founder_Alleles	0.000116067234985251	2.03776836371627e-06	0.285603576505015	0.347416245501966
PZE_101074977	1	75.8	DMC	Founder_Alleles	0.000225064555334664	4.5774655990094e-06	0.279445563865249	0.362340539049882
PZE_101075097	1	75.8	DMC	Founder_Alleles	0.000226259711874177	4.61563305120816e-06	0.279251527013982	0.362238859391724
PZE_101075225	1	75.8	DMC	Founder_Alleles	0.000227514314129595	4.65574652053213e-06	0.279058900990271	0.362125893224383
PZE_101075328	1	75.9	DMC	Founder_Alleles	0.000402657861794053	1.16356545802887e-05	0.261429072617035	0.349594335180813
PZE_101075523	1	76.2	DMC	Founder_Alleles	0.000321263741538069	1.26313494428487e-05	0.270053809261381	0.288724702220318
PZE_101075790	1	76.5	DMC	Founder_Alleles	0.000437436001499258	1.89269318020546e-05	0.254669334770928	0.305193185786869
PZE_101076213	1	76.8	DMC	Founder_Alleles	0.000617587984049872	3.04553706242938e-05	0.229931770110945	0.325882266810739
PZE_101076333	1	76.9	DMC	Founder_Alleles	0.000616490008318094	3.41481446993752e-05	0.225550007132305	0.310774973174085
PZE_101076734	1	77.3	DMC	Founder_Alleles	0.000613671015412209	0.000101921362320234	0.185410656420686	0.185877320305321
PZE_101076878	1	77.4	DMC	Founder_Alleles	0.00197147644055551	0.00028410591487904	0.202421012247984	0.261342917482415
PZE_101076881	1	77.4	DMC	Founder_Alleles	0.00165545056791117	0.000180470245441655	0.201177422213139	0.291122894988501
PZE_101076890	1	77.4	DMC	Founder_Alleles	0.00150784305176899	0.000130846139231977	0.199189718218769	0.320562496697416
PZE_101076915	1	77.5	DMC	Founder_Alleles	0.00111022831847585	0.000107144303731044	0.194673630318662	0.287999226007492
PZE_101076946	1	77.5	DMC	Founder_Alleles	0.00166753494093841	9.98429759823116e-05	0.192354436923595	0.396095889314713
PZE_101077314	1	77.9	DMC	Founder_Alleles	0.00164136532818093	0.000141373129255107	0.175241568780632	0.345563670834717
PZE_101077530	1	78	DMC	Founder_Alleles	0.00277723805442132	0.000257506578322464	0.172910850629987	0.37586062455053
PZE_101077708	1	78.2	DMC	Founder_Alleles	0.00444635028068863	0.000666431784716592	0.164852427952333	0.33608822299299
PZE_101077709	1	78.2	DMC	Founder_Alleles	0.00445038682597665	0.000669468702120035	0.164801493243162	0.335595888768903
PZE_101077866	1	78.4	DMC	Founder_Alleles	0.00316069241316841	0.000701014791025245	0.159285554719183	0.262456714023689
PZE_101077867	1	78.4	DMC	Founder_Alleles	0.00307329794133471	0.000671269901532434	0.159148679554542	0.262854405923568
PZE_101077878	1	78.4	DMC	Founder_Alleles	0.00299363207763503	0.000646255561892128	0.158968784516806	0.262889053696032
PZE_101077918	1	78.4	DMC	Founder_Alleles	0.00297509557372488	0.000646258442190684	0.158789772107661	0.261758224783864
PZE_101077934	1	78.4	DMC	Founder_Alleles	0.00296172142204876	0.000646210369926625	0.158628660768288	0.260966210477459
PZE_101078239	1	78.6	DMC	Founder_Alleles	0.00226821830100776	0.00148392371222972	0.129840398494108	0.153962287057534
PZE_101078656	1	78.9	DMC	Founder_Alleles	0.00295915250042489	0.00208155001483867	0.136845973789435	0.15010602737069
PZE_101078752	1	79	DMC	Founder_Alleles	0.00184300833536277	0.000964774551374448	0.144737612143041	0.156148828888442
PZE_101078991	1	79.1	DMC	Founder_Alleles	0.00112631837092869	0.000472825717287906	0.143097658726033	0.162095118401872
PZE_101079160	1	79.3	DMC	Founder_Alleles	0.000862911449696524	0.000417857189152659	0.131444990814241	0.147392341806341
PZE_101079397	1	79.5	DMC	Founder_Alleles	0.000494298800465254	0.000235285174984279	0.126076630204472	0.134742285122394
PZE_101079797	1	79.8	DMC	Founder_Alleles	0.000429775860889325	0.000284191153141822	0.117074412061719	0.110835138660261
PZE_101079825	1	79.8	DMC	Founder_Alleles	0.00039651006766328	0.000241582495709602	0.116338569636167	0.114499739591672
PZE_101079826	1	79.8	DMC	Founder_Alleles	0.000419235376951654	0.000263117993277384	0.115125537777782	0.113785378093124
PZE_101079844	1	79.9	DMC	Founder_Alleles	0.000403958739482624	0.000278688754640211	0.113047951863982	0.107612454093089
PZE_101080201	1	80.1	DMC	Founder_Alleles	0.000274210814838693	0.000280778940025095	0.0987735548366101	0.0861351117964659
PZE_101080257	1	80.2	DMC	Founder_Alleles	0.000290068619902217	0.000306950640628578	0.120900434040757	0.0769381697636121
PZE_101080259	1	80.2	DMC	Founder_Alleles	0.000214731495061016	0.000135298163186914	0.12232945372315	0.100167623053062
PZE_101080306	1	80.2	DMC	Founder_Alleles	0.000201381205064188	0.000130999501038453	0.121471075873743	0.0968965903429776
PZE_101080319	1	80.2	DMC	Founder_Alleles	0.000201801467759388	0.000134996616312555	0.120265187228346	0.0953640339093322
PZE_101080378	1	80.3	DMC	Founder_Alleles	0.000257824414651275	0.000150448569818717	0.0937376653584573	0.129500545771441
PZE_101080420	1	80.3	DMC	Founder_Alleles	0.000256583170572866	0.000150676500884517	0.0936699784556203	0.128974368757062
PZE_101080504	1	80.4	DMC	Founder_Alleles	0.000233547726848804	0.000158020386050395	0.0942640192980476	0.120380519877207
PZE_101080594	1	80.5	DMC	Founder_Alleles	0.000247148000479425	0.000169135365110984	0.0778591564541987	0.138143409511238
PZE_101080614	1	80.5	DMC	Founder_Alleles	0.000221316563513096	0.000155727893203728	0.0814144603844141	0.128725292061543
PZE_101080672	1	80.6	DMC	Founder_Alleles	0.000208203910906257	0.000148050768959185	0.0817100197339395	0.126872026972225
PZE_101080712	1	80.7	DMC	Founder_Alleles	0.000120659848148352	0.000142606244723731	0.0833225579241959	0.0829623669471945
PZE_101080824	1	80.7	DMC	Founder_Alleles	0.000119935964872919	0.000142569667033299	0.0832837346087744	0.0825952132240587
PZE_101119915	1	80.9	DMC	Founder_Alleles	4.59693010722573e-05	0.000147665234093153	0.0826328830394805	0.0360258720542865
PZE_101120107	1	81.1	DMC	Founder_Alleles	0.000116996275973724	0.000262660348756549	0.0807400451498325	0.0559043032261116
PZE_101120118	1	81.1	DMC	Founder_Alleles	0.000117718042224046	0.000274564173003644	0.0799929047451379	0.0545646229949938
PZE_101120125	1	81.1	DMC	Founder_Alleles	0.000118976823286987	0.00029021038086241	0.0792216151537202	0.0530702475062362
PZE_101120159	1	81.1	DMC	Founder_Alleles	8.62923799747062e-05	0.000244787084995535	0.0662919756311293	0.0513163209163471
PZE_101120184	1	81.1	DMC	Founder_Alleles	9.20462873731376e-05	0.000208945119098636	0.0668000523179836	0.0602295612706049
PZE_101120262	1	81.2	DMC	Founder_Alleles	0.000255090989118467	0.000280764013798285	0.0740842555342998	0.105301877302935
PZE_101120365	1	81.4	DMC	Founder_Alleles	0.000205672798829659	0.00050965294493821	0.0769053577542241	0.0609438923751647
PZE_101081959	1	81.5	DMC	Founder_Alleles	0.000284206408560972	0.000744486969136648	0.0339116606025596	0.110575802505758
PZE_101081964	1	81.5	DMC	Founder_Alleles	0.000285353911426367	0.000748444848816199	0.0339215296026647	0.110565756890594
PZE_101082224	1	81.7	DMC	Founder_Alleles	0.000593556800118078	0.00214703804844607	0.0357527200338759	0.103138272634351
PZE_101082227	1	81.7	DMC	Founder_Alleles	0.000556420504606581	0.00201523601967857	0.0355958131666023	0.101610468353349
PZE_101082238	1	81.7	DMC	Founder_Alleles	0.000526827162056098	0.00190787317286689	0.0354421853312727	0.100398911839954
PZE_101080941	1	82	DMC	Founder_Alleles	0.000407663291391414	0.00145871056740887	0.0398669914143965	0.0875515751257658
PZE_101081178	1	82.2	DMC	Founder_Alleles	0.000421104737286737	0.00176907773291457	0.0340197179733974	0.0918059026516915
PZE_101081269	1	82.3	DMC	Founder_Alleles	0.000355024009697336	0.00139323890919152	0.0332675687535707	0.0935705860924082
PZE_101081497	1	82.5	DMC	Founder_Alleles	0.00025845231215893	0.000876080048348715	0.0318763481561818	0.0982097691710786
PZE_101081841	1	82.9	DMC	Founder_Alleles	0.000147802228231297	0.000382943853606155	0.0275373411833473	0.111724048788513
PZE_101081855	1	82.9	DMC	Founder_Alleles	0.000149959393970445	0.000385011388468026	0.0279345596865573	0.112508468584198
PZE_101082812	1	83.4	DMC	Founder_Alleles	0.000229105093868753	0.000577503535577284	0.0220470896023153	0.142901251379143
PZE_101082928	1	83.7	DMC	Founder_Alleles	0.000298632124456577	0.000809679022389376	0.0167703674362329	0.171164246099433
PZE_101083165	1	83.8	DMC	Founder_Alleles	0.000240179898954862	0.0008386374162902	0.0117913347074318	0.178776490464545
PZE_101083582	1	84.1	DMC	Founder_Alleles	0.000216742241637258	0.00102286703780097	0.0103297689709205	0.163394822260389
PZE_101083643	1	84.2	DMC	Founder_Alleles	0.000251477326623561	0.00112703083220878	0.0119451966773264	0.158054986674671
PZE_101083752	1	84.3	DMC	Founder_Alleles	0.000300426271378162	0.00125129359089748	0.0136266709035193	0.152145771800426
PZE_101083788	1	84.3	DMC	Founder_Alleles	0.000300810709395249	0.00125263520298868	0.0136232958644986	0.152169507598259
PZE_101083913	1	84.6	DMC	Founder_Alleles	0.000705139828517609	0.00277719698654277	0.0124294740022848	0.176725044686648
PZE_101083914	1	84.6	DMC	Founder_Alleles	0.000740623634704507	0.00279617674369415	0.0131781604789621	0.176375275889742
PZE_101083942	1	84.6	DMC	Founder_Alleles	0.000816820336875579	0.00282834717341329	0.0146440493238669	0.177452377718296
PZE_101083950	1	84.6	DMC	Founder_Alleles	0.000596556817402005	0.00290976313990166	0.0140545413125841	0.140074065293081
PZE_101083968	1	84.6	DMC	Founder_Alleles	0.000744911574574347	0.00303744758442714	0.0122283677305032	0.179307647160892
PZE_101083984	1	84.6	DMC	Founder_Alleles	0.000917712841755125	0.00314211553768073	0.0124909702746268	0.201830438592369
PZE_101084013	1	84.7	DMC	Founder_Alleles	0.000892723509441362	0.0023992352242862	0.0125924367958846	0.230100015872736
PZE_101084026	1	84.7	DMC	Founder_Alleles	0.000892985006579416	0.00240903514330293	0.0125910862714932	0.229638316854078
PZE_101084058	1	84.7	DMC	Founder_Alleles	0.000892431315994813	0.00241691997191806	0.0125905330889011	0.229115507844755
PZE_101084096	1	84.8	DMC	Founder_Alleles	0.000921333969590488	0.00349347155882307	0.0124312307563702	0.192114317471591
PZE_101084525	1	85.3	DMC	Founder_Alleles	0.00118053137243734	0.00260964409344833	0.0133944184258313	0.265504935487905
PZE_101084593	1	85.3	DMC	Founder_Alleles	0.0011805544461021	0.00260781620936201	0.0133942775904782	0.265617115137435
PZE_101084617	1	85.3	DMC	Founder_Alleles	0.00120165364579972	0.00298622230937895	0.0134073822858363	0.250171990048679
PZE_101084671	1	85.3	DMC	Founder_Alleles	0.00122739001861683	0.00351332989401787	0.0133780578007384	0.232507286747311
PZE_101085077	1	85.9	DMC	Founder_Alleles	0.00123363701037882	0.00181009202114935	0.0163327042684281	0.299522667859749
PZE_101085101	1	85.9	DMC	Founder_Alleles	0.00123335294043181	0.00180768835858103	0.0163353831464625	0.299675899575784
PZE_101085273	1	86.1	DMC	Founder_Alleles	0.00127498626205136	0.00149206694842896	0.0167883741240367	0.334475635784387
PZE_101085526	1	86.4	DMC	Founder_Alleles	0.0011227969753661	0.00160479584959494	0.0169787938915116	0.289478971539517
PZE_101085546	1	86.4	DMC	Founder_Alleles	0.00139486412927992	0.0015922801446413	0.0190540995936569	0.314752501280036
PZE_101085696	1	86.5	DMC	Founder_Alleles	0.000763585386867716	0.00118424843657583	0.0197403579236335	0.235631922333973
PZE_101085779	1	86.7	DMC	Founder_Alleles	0.000260930878879684	0.000823785213904027	0.0212025205093848	0.122847078496773
PZE_101085910	1	86.8	DMC	Founder_Alleles	0.000946684136193143	0.00122912664586283	0.0167933669991536	0.299241669932688
PZE_101085916	1	86.8	DMC	Founder_Alleles	0.000970231127251586	0.00133996748877641	0.016651259961961	0.291082922117985
PZE_101086015	1	86.8	DMC	Founder_Alleles	0.000857034083311725	0.00109180633564909	0.0172346888365438	0.296420501431026
PZE_101086075	1	86.8	DMC	Founder_Alleles	0.000841225807364343	0.00095342748141003	0.0178161011378435	0.313568311400461
PZE_101086107	1	86.9	DMC	Founder_Alleles	0.000892318811331227	0.000910359943982919	0.0187646140663899	0.333911204272014
PZE_101086197	1	87	DMC	Founder_Alleles	0.000650835080930778	0.00047327853689183	0.0180595016676655	0.372406752354415
PZE_101086467	1	87.3	DMC	Founder_Alleles	0.000681804438588562	0.000311796843257661	0.0184472891736222	0.461447369314925
PZE_101086524	1	87.3	DMC	Founder_Alleles	0.000681066990089518	0.000311052715516125	0.0184533326995725	0.461593975933833
PZE_101086823	1	87.5	DMC	Founder_Alleles	0.000364231491373768	0.000181610335746818	0.0197210965781126	0.372884656871423
PZE_101086985	1	87.6	DMC	Founder_Alleles	0.000331112941836631	0.000153700063266538	0.0201173768534719	0.378234179757713
PZE_101087151	1	87.7	DMC	Founder_Alleles	0.000341015049297622	0.00013874659428903	0.0220615896784313	0.392869540784063
PZE_101087431	1	88	DMC	Founder_Alleles	0.000291533844303471	0.00010551960706795	0.0213619876252914	0.41206579650001
PZE_101087443	1	88	DMC	Founder_Alleles	0.00029183597196758	0.000105573731840281	0.0213574592609901	0.412234267387934
PZE_101087503	1	88	DMC	Founder_Alleles	0.000291880026792368	0.000105530049225866	0.0213534064571095	0.412370171541181
PZE_101087732	1	88.3	DMC	Founder_Alleles	0.000265887950510968	7.68827879498168e-05	0.021826749042671	0.448950998764415
PZE_101087935	1	88.7	DMC	Founder_Alleles	0.000243047781749661	5.22425688007644e-05	0.0223794949605056	0.502235090593313
PZE_101088004	1	88.8	DMC	Founder_Alleles	0.000233409643539573	4.73659108268798e-05	0.0226730376010799	0.507070495200925
PZE_101088153	1	88.9	DMC	Founder_Alleles	0.000106722417832161	3.36292092387724e-05	0.0143100807411015	0.464462920061381
PZE_101088198	1	88.9	DMC	Founder_Alleles	0.000106660418355164	3.3559069427147e-05	0.0142938978539251	0.464993175198501
PZE_101088395	1	89.1	DMC	Founder_Alleles	8.17185401148501e-05	2.36416748030654e-05	0.0112860222804322	0.50942137106512
PZE_101088417	1	89.1	DMC	Founder_Alleles	8.15942016844096e-05	2.35934475861788e-05	0.0112848279143056	0.509445628847349
PZE_101088597	1	89.2	DMC	Founder_Alleles	0.0001050191773595	1.88591880085909e-05	0.0152522856040727	0.547105562074777
PZE_101089048	1	89.4	DMC	Founder_Alleles	9.565018243618e-05	1.2337151795716e-05	0.0194712232319644	0.549880080220275
PZE_101089182	1	89.5	DMC	Founder_Alleles	8.94416450447633e-05	1.07397784481211e-05	0.0203415580874018	0.549156277181228
PZE_101089776	1	89.8	DMC	Founder_Alleles	5.12379222290527e-05	1.77581512950109e-06	0.0313405589016542	0.667113555041333
PZE_101089901	1	89.9	DMC	Founder_Alleles	5.37765631357656e-05	1.78582714827069e-06	0.0311737108262145	0.679301017256771
PZE_101090321	1	90.1	DMC	Founder_Alleles	6.27995373932988e-05	1.94320335533682e-06	0.0176412593752567	0.824331091949917
PZE_101090347	1	90.1	DMC	Founder_Alleles	5.8469225121538e-05	1.92218852224091e-06	0.0177334458789382	0.808907476603227
PZE_101090349	1	90.1	DMC	Founder_Alleles	5.45874703866689e-05	1.82399358050755e-06	0.0176087276762169	0.801732055836434
PZE_101090371	1	90.1	DMC	Founder_Alleles	5.43885349715278e-05	1.81971823709492e-06	0.0176096466975284	0.801220984105239
PZE_101090870	1	90.5	DMC	Founder_Alleles	1.2362878572425e-05	6.87253186248959e-07	0.0167431884894249	0.587645379344086
PZE_101091094	1	90.6	DMC	Founder_Alleles	1.27710197085351e-05	7.70219561685437e-07	0.0159956578469325	0.575265479786424
PZE_101091535	1	90.9	DMC	Founder_Alleles	1.78707492423102e-05	1.60825103301399e-06	0.0113655780376202	0.559643112853019
PZE_101091687	1	91	DMC	Founder_Alleles	1.96435664157057e-05	1.66223669773036e-06	0.0121661506669176	0.562042965637279
PZE_101091769	1	91.2	DMC	Founder_Alleles	2.22637972376871e-05	1.52519296370279e-06	0.0135464114861102	0.577203505772149
PZE_101091849	1	91.3	DMC	Founder_Alleles	2.03968684783229e-05	1.25021201047293e-06	0.0135785776825605	0.576437070172475
PZE_101092015	1	91.3	DMC	Founder_Alleles	2.0250350115214e-05	1.23794129269772e-06	0.014050839852538	0.5759580334833
PZE_101092089	1	91.4	DMC	Founder_Alleles	1.46565024544687e-05	7.24864074763687e-07	0.0137575297239273	0.60608909173416
PZE_101092091	1	91.4	DMC	Founder_Alleles	1.57552945890815e-05	7.86973354260923e-07	0.0140558936775214	0.608359646437123
PZE_101092274	1	91.4	DMC	Founder_Alleles	1.57417777166824e-05	7.8593358310286e-07	0.0140260786303987	0.608768945460028
PZE_101092403	1	91.5	DMC	Founder_Alleles	1.1488469620069e-05	5.81741831706672e-07	0.0120247217919774	0.611770111064623
PZE_101092737	1	91.6	DMC	Founder_Alleles	1.30687918423744e-05	7.03859468376145e-07	0.00970771468402543	0.674278418673333
PZE_101093040	1	91.9	DMC	Founder_Alleles	1.44987370979122e-05	8.32753390467289e-07	0.0104984461936591	0.640484029979032
PZE_101093079	1	91.9	DMC	Founder_Alleles	1.44930069249094e-05	8.32730286726147e-07	0.010492364000639	0.640453285008215
PZE_101093221	1	92	DMC	Founder_Alleles	1.54278171395905e-05	9.09181505304169e-07	0.0103521777125224	0.635916698286719
PZE_101093577	1	92.3	DMC	Founder_Alleles	5.68370785658523e-06	6.7056940789012e-07	0.00672570685546292	0.468081014035736
PZE_101093602	1	92.3	DMC	Founder_Alleles	5.685997838345e-06	6.71050714662336e-07	0.00672294702225329	0.468117844738145
PZE_101093639	1	92.3	DMC	Founder_Alleles	5.7040332031022e-06	6.72528540968109e-07	0.00673391817782165	0.468239585328735
PZE_101093764	1	92.4	DMC	Founder_Alleles	8.17097042182802e-06	8.60847277350807e-07	0.00815003726928842	0.480545802335637
PZE_101093841	1	92.6	DMC	Founder_Alleles	1.76120536434787e-05	1.64531891722053e-06	0.00991367897391515	0.519100133340207
PZE_101093863	1	92.6	DMC	Founder_Alleles	1.75910384982991e-05	1.64189081597321e-06	0.00991806070982648	0.519203575159985
PZE_101093920	1	92.6	DMC	Founder_Alleles	1.7561899142593e-05	1.64070740349409e-06	0.00989839426074723	0.519368233224776
PZE_101094004	1	92.8	DMC	Founder_Alleles	1.84155156325305e-05	1.96618087555667e-06	0.00761488275193589	0.557759083827245
PZE_101094042	1	92.8	DMC	Founder_Alleles	1.8510704915764e-05	1.97768305909563e-06	0.00760830575031057	0.558158427063304
PZE_101094046	1	92.8	DMC	Founder_Alleles	1.75925371337371e-05	1.89119708404739e-06	0.00775848801499335	0.553838630976755
PZE_101094074	1	92.8	DMC	Founder_Alleles	1.67875964405262e-05	1.86068251206706e-06	0.00681053634213935	0.570449884545846
PZE_101094138	1	92.8	DMC	Founder_Alleles	1.62004903357937e-05	1.93969047201925e-06	0.00585879721953353	0.577445103619673
PZE_101094170	1	92.8	DMC	Founder_Alleles	1.53229293541335e-05	1.90212281325763e-06	0.00519665799251245	0.590843674061407
PZE_101094178	1	92.8	DMC	Founder_Alleles	1.44055800977982e-05	1.86220515796531e-06	0.00461435645129116	0.602578764496971
PZE_101097093	1	92.9	DMC	Founder_Alleles	1.31608342146539e-05	1.57700645664338e-06	0.00450814628565588	0.660766457822612
PZE_101097136	1	92.9	DMC	Founder_Alleles	1.72880736448722e-05	2.7976794629847e-06	0.00418174715564945	0.61353690026395
PZE_101097169	1	92.9	DMC	Founder_Alleles	1.96443099591548e-05	2.14113388063986e-06	0.00488230355274288	0.675183325432942
PZE_101097271	1	92.9	DMC	Founder_Alleles	1.98978201521038e-05	1.98073438317792e-06	0.00541706758175353	0.663267874060619
PZE_101097273	1	92.9	DMC	Founder_Alleles	1.91694146418619e-05	1.90474592220991e-06	0.00538171276789867	0.661140214409979
PZE_101097442	1	93.1	DMC	Founder_Alleles	2.10969051163135e-05	2.70075504693601e-06	0.00671639137095115	0.566854344466748
PZE_101097465	1	93.1	DMC	Founder_Alleles	2.09862490845314e-05	2.6874400118615e-06	0.00673704104852535	0.56620256294306
PZE_101097596	1	93.2	DMC	Founder_Alleles	1.47591451357121e-05	1.66012402413873e-06	0.00900380344524043	0.541932796734513
PZE_101097662	1	93.2	DMC	Founder_Alleles	1.27389703147296e-05	1.68882945372761e-06	0.00814499646155276	0.499667723646896
PZE_101097716	1	93.2	DMC	Founder_Alleles	1.53070614662409e-05	1.91390692771964e-06	0.00834332072479316	0.521878416712366
PZE_101098216	1	93.5	DMC	Founder_Alleles	6.55379281677693e-06	1.20536670644711e-06	0.00840293865488984	0.400386322279756
PZE_101098252	1	93.5	DMC	Founder_Alleles	7.83736495968412e-06	1.27385976089744e-06	0.00915168045874415	0.415316844431036
PZE_101098295	1	93.5	DMC	Founder_Alleles	7.82585007552683e-06	1.27318369724794e-06	0.00914865988743552	0.415110213734898
PZE_101098315	1	93.5	DMC	Founder_Alleles	7.81010268413596e-06	1.27180614717393e-06	0.00914637680005703	0.414863375965843
PZE_101098479	1	93.7	DMC	Founder_Alleles	8.06381650453325e-06	1.318171886866e-06	0.00925640322463628	0.419911971494347
PZE_101098508	1	93.8	DMC	Founder_Alleles	7.14893300901576e-06	2.66083373268167e-06	0.00926308619834559	0.281393390457549
PZE_101098535	1	93.8	DMC	Founder_Alleles	7.14169346049953e-06	2.68302772021833e-06	0.00926276450281227	0.280060419228912
PZE_101098698	1	93.8	DMC	Founder_Alleles	7.17204897149326e-06	2.35747070553849e-06	0.00937463282675843	0.299497575893214
PZE_101098755	1	93.8	DMC	Founder_Alleles	7.42549398091708e-06	2.18204939761435e-06	0.00951284890507154	0.317691992973115
PZE_101098936	1	94.1	DMC	Founder_Alleles	3.11448076262266e-06	8.91344882680833e-07	0.00739912537732157	0.323235941686477
PZE_101098969	1	94.1	DMC	Founder_Alleles	2.38955130082985e-06	6.49628891014054e-07	0.00744753383583829	0.320466489970877
PZE_101099084	1	94.1	DMC	Founder_Alleles	2.3716382444583e-06	6.40036266985611e-07	0.00745806164647067	0.321381214460036
PZE_101099237	1	94.2	DMC	Founder_Alleles	1.87827302189358e-06	2.28484420383701e-07	0.00836061223217266	0.461411608004286
PZE_101099335	1	94.2	DMC	Founder_Alleles	3.18276857080857e-06	2.24998696118917e-07	0.0122347548266248	0.518476892567065
PZE_101099498	1	94.3	DMC	Founder_Alleles	1.08171989390282e-05	3.71814379507285e-07	0.0178234986512465	0.633780387675096
PZE_101099581	1	94.3	DMC	Founder_Alleles	1.30147253381008e-05	4.75337138650112e-07	0.0168570392024772	0.631739482346023
PZE_101099584	1	94.3	DMC	Founder_Alleles	1.17027853402396e-05	4.11165542169023e-07	0.0173117449268642	0.633891494250174
PZE_101099594	1	94.3	DMC	Founder_Alleles	1.09645028090188e-05	3.77620728242434e-07	0.0178105118464595	0.634323530485324
PZE_101099656	1	94.4	DMC	Founder_Alleles	2.99467724425018e-05	1.29633642953486e-06	0.0174738461167555	0.646245731708883
PZE_101099705	1	94.4	DMC	Founder_Alleles	2.52573159392755e-05	9.94893783134998e-07	0.0178437074688953	0.655725092473638
PZE_101099739	1	94.4	DMC	Founder_Alleles	2.27354366627575e-05	8.25202094101307e-07	0.0175604997025306	0.666608591974847
PZE_101099778	1	94.4	DMC	Founder_Alleles	1.79601024193898e-05	6.80816664266892e-07	0.017705434119154	0.642757879995529
PZE_101099841	1	94.5	DMC	Founder_Alleles	3.57987916095315e-05	1.50923955433147e-06	0.0172217878102501	0.663125518343672
PZE_101094237	1	94.6	DMC	Founder_Alleles	6.04958830517921e-05	1.68928189170359e-06	0.0187538116792412	0.780461850552362
PZE_101094324	1	94.6	DMC	Founder_Alleles	6.02825300843879e-05	1.68692721325137e-06	0.0187523476095419	0.779818540171969
PZE_101094436	1	94.6	DMC	Founder_Alleles	6.00801799793826e-05	1.68490284913059e-06	0.0187506551932735	0.779176616496397
PZE_101094774	1	94.8	DMC	Founder_Alleles	5.35890572848086e-05	2.32192477866988e-06	0.0185142313293412	0.6824153812069
PZE_101094823	1	94.8	DMC	Founder_Alleles	5.37717875997989e-05	2.33465144117151e-06	0.0185123825512143	0.682229219182798
PZE_101094860	1	94.8	DMC	Founder_Alleles	5.39304862720025e-05	2.34613346605794e-06	0.0185121633802551	0.682013343555136
PZE_101094974	1	94.8	DMC	Founder_Alleles	7.99431081045521e-05	3.55478661007158e-06	0.0187433075421944	0.704802287497259
PZE_101095023	1	94.8	DMC	Founder_Alleles	0.000131695113912533	5.7551922236776e-06	0.0190815366988598	0.743791575131187
PZE_101095031	1	94.8	DMC	Founder_Alleles	0.000150692980511402	5.25378920401831e-06	0.0190923631292088	0.798680336643088
PZE_101095175	1	94.8	DMC	Founder_Alleles	0.000162174530594861	5.25162527453826e-06	0.0193616960994574	0.817925658312255
PZE_101095192	1	94.9	DMC	Founder_Alleles	0.000136038663964722	4.45633234513743e-06	0.0187639535181718	0.803318235477133
PZE_101095614	1	95.1	DMC	Founder_Alleles	0.000130641056405478	5.44672202196228e-06	0.0171817960065713	0.770096342608579
PZE_101095712	1	95.1	DMC	Founder_Alleles	0.000129931805325834	5.4014548361847e-06	0.0171734990871348	0.770345839484101
PZE_101095906	1	95.2	DMC	Founder_Alleles	9.71573569962247e-05	3.35448858979071e-06	0.0159437826183495	0.796351530828974
PZE_101095987	1	95.2	DMC	Founder_Alleles	8.98096450949737e-05	3.15693657826355e-06	0.0159825080993138	0.788031635443249
PZE_101096007	1	95.2	DMC	Founder_Alleles	7.61724572870826e-05	2.77372743084925e-06	0.015621859195562	0.770839410765162
PZE_101096110	1	95.3	DMC	Founder_Alleles	7.57442511892803e-05	2.84590078769575e-06	0.014484872850865	0.771462510430007
PZE_101096111	1	95.3	DMC	Founder_Alleles	7.58548569044226e-05	2.8499224946632e-06	0.0144816497373013	0.771519602839271
PZE_101096127	1	95.3	DMC	Founder_Alleles	7.62053793135209e-05	2.86311536856765e-06	0.0144748621747327	0.771802906164142
PZE_101096149	1	95.3	DMC	Founder_Alleles	0.000113930407396379	5.48992650517555e-06	0.0148805698487675	0.748388841324131
PZE_101096275	1	95.4	DMC	Founder_Alleles	0.000119226875659351	5.08526224030081e-06	0.0134086327361453	0.786879173169577
PZE_101096356	1	95.4	DMC	Founder_Alleles	0.000120699318115647	5.10688791510727e-06	0.0135806541611611	0.78938821595109
PZE_101096416	1	95.4	DMC	Founder_Alleles	9.20097117527163e-05	4.7956328962373e-06	0.0129022594794843	0.732762307123208
PZE_101096562	1	95.4	DMC	Founder_Alleles	8.42502751489116e-05	4.94433928222016e-06	0.013770427129148	0.695878841178619
PZE_101096906	1	95.5	DMC	Founder_Alleles	0.000217755735474778	1.87352287523979e-05	0.0143679848099327	0.688406990882899
PZE_101096836	1	95.6	DMC	Founder_Alleles	0.000122620456036171	7.09751984617757e-06	0.0154364593760496	0.73889557951032
PZE_101099948	1	95.7	DMC	Founder_Alleles	9.39540509415915e-05	5.38004816497129e-06	0.0159763061948582	0.723552191463059
PZE_101100007	1	95.7	DMC	Founder_Alleles	9.41117793228363e-05	5.38812588746218e-06	0.0159793211150244	0.723745239250305
PZE_101100033	1	95.7	DMC	Founder_Alleles	9.84696018280218e-05	5.65411736719312e-06	0.0159003654146325	0.726182655497364
PZE_101100143	1	95.7	DMC	Founder_Alleles	7.67939994109623e-05	3.9741610696753e-06	0.0159052567626392	0.729994860495875
PZE_101100282	1	95.8	DMC	Founder_Alleles	8.13230028197109e-05	4.65506132552029e-06	0.0164715575835366	0.712105684978666
PZE_101100369	1	95.8	DMC	Founder_Alleles	8.14038101963899e-05	4.66489019246286e-06	0.0164774580906101	0.711928335496268
PZE_101100465	1	95.8	DMC	Founder_Alleles	0.000117860734023423	1.02270834214657e-05	0.0176719510326959	0.647835289105542
PZE_101100477	1	95.8	DMC	Founder_Alleles	7.81667204565739e-05	3.68827218388823e-06	0.0150980663143142	0.749631293152024
PZE_101100604	1	95.9	DMC	Founder_Alleles	0.00144318020701339	0.000285805063341305	0.012406725288177	0.663911331882423
PZE_101100862	1	96.1	DMC	Founder_Alleles	0.000123004822929151	8.90633311989575e-06	0.0163758349188634	0.688423880119743
PZE_101100960	1	96.1	DMC	Founder_Alleles	0.000122902169467531	8.89306881568519e-06	0.0163936754821915	0.688512441960023
PZE_101101030	1	96.1	DMC	Founder_Alleles	8.23405958214618e-05	4.13834990897755e-06	0.0164544107885451	0.738453672687632
PZE_101101031	1	96.1	DMC	Founder_Alleles	8.24189292907285e-05	4.1382506762444e-06	0.0164554115080457	0.738708408370926
PZE_101101076	1	96.2	DMC	Founder_Alleles	0.000123504903659422	5.07925455173197e-06	0.01867332689878	0.790390332626035
PZE_101101087	1	96.2	DMC	Founder_Alleles	0.000123684171274396	5.09711660290346e-06	0.0186430727814818	0.790720347774975
PZE_101101088	1	96.2	DMC	Founder_Alleles	0.000112595976583085	4.56509405488692e-06	0.018619268638657	0.788619687395517
PZE_101101274	1	96.2	DMC	Founder_Alleles	0.000136623309620054	5.71569628093904e-06	0.0195394345558232	0.795728134189407
PZE_101101510	1	96.3	DMC	Founder_Alleles	0.000135442888168136	6.68032528172713e-06	0.0169991488592561	0.818326772899995
PZE_101101536	1	96.3	DMC	Founder_Alleles	0.000135609337793108	6.69005789000199e-06	0.0169977646540297	0.818379903232832
PZE_101101762	1	96.4	DMC	Founder_Alleles	0.000136424070480423	6.78229099038141e-06	0.0170960815034642	0.816532130362478
PZE_101101899	1	96.5	DMC	Founder_Alleles	0.000138053501906765	6.9215149971491e-06	0.0171961273731692	0.814688500332869
PZE_101101977	1	96.6	DMC	Founder_Alleles	0.000140513059003866	7.11016803234266e-06	0.0172974612834013	0.812854218722765
PZE_101101991	1	96.6	DMC	Founder_Alleles	0.000140503412912163	7.11192467262034e-06	0.0172973959100922	0.812792525874817
PZE_101102931	1	96.9	DMC	Founder_Alleles	0.000142219711186331	7.97613827396848e-06	0.017310216807586	0.794063498039251
PZE_101103135	1	97	DMC	Founder_Alleles	0.000144359130984428	8.39759690729469e-06	0.0173088511068769	0.787909022851301
PZE_101103210	1	97	DMC	Founder_Alleles	0.000144365640526667	8.40114032174544e-06	0.0173092751678895	0.787836907437403
PZE_101105211	1	97.6	DMC	Founder_Alleles	0.000177967423958703	1.30686907355848e-05	0.017239954475042	0.755253015305949
PZE_101105288	1	97.6	DMC	Founder_Alleles	0.00012186464230779	9.13538346647425e-06	0.0168666826076039	0.724020834755134
PZE_101105365	1	97.6	DMC	Founder_Alleles	0.000103009724060188	8.50731498480695e-06	0.0162731377942121	0.690974488945555
PZE_101105390	1	97.6	DMC	Founder_Alleles	0.000100386536256103	7.92239418612173e-06	0.0160525734069976	0.699602168044994
PZE_101105475	1	97.6	DMC	Founder_Alleles	8.11586995218549e-05	6.44654959414126e-06	0.0162013216198748	0.683499370917201
PZE_101105515	1	97.6	DMC	Founder_Alleles	6.59351049724366e-05	5.39776084795829e-06	0.0163238264126963	0.662763636505201
PZE_101105756	1	97.6	DMC	Founder_Alleles	5.39957304178662e-05	4.66994125858378e-06	0.0164148731189245	0.637368154165695
PZE_101105796	1	97.6	DMC	Founder_Alleles	5.38960865603677e-05	4.65173479347047e-06	0.0164210457362794	0.637676583854542
PZE_101105797	1	97.6	DMC	Founder_Alleles	5.38271317294114e-05	4.6363544968786e-06	0.0164265968807169	0.638022299214914
PZE_101105984	1	97.7	DMC	Founder_Alleles	6.80608500451818e-05	5.16624818081013e-06	0.0167625078460352	0.680048075410347
PZE_101106033	1	97.7	DMC	Founder_Alleles	4.81749152682065e-05	4.80926046431129e-06	0.0185676582517731	0.598108064556154
PZE_101106063	1	97.8	DMC	Founder_Alleles	4.44597551377823e-05	3.343706145853e-06	0.0182202760937833	0.652611474599356
PZE_101106064	1	97.8	DMC	Founder_Alleles	4.97307126705593e-05	3.6044668241253e-06	0.0181489759355746	0.668258412722309
PZE_101106143	1	97.8	DMC	Founder_Alleles	5.66312318839302e-05	4.09550041413631e-06	0.0180036548099752	0.677712578010443
PZE_101106147	1	97.8	DMC	Founder_Alleles	5.44354044013096e-05	4.20387124633326e-06	0.0174393558715902	0.660797513567365
PZE_101106191	1	97.8	DMC	Founder_Alleles	4.35338435312849e-05	3.14528040090689e-06	0.0173219750419854	0.660768900154429
PZE_101106203	1	97.8	DMC	Founder_Alleles	3.50689928774184e-05	2.37413412818022e-06	0.0171926487655976	0.661074444292288
PZE_101106605	1	97.9	DMC	Founder_Alleles	3.99513679826269e-05	2.60594849910145e-06	0.0168183099311729	0.677583174779873
PZE_101106609	1	97.9	DMC	Founder_Alleles	2.60147127343346e-05	1.82532330539331e-06	0.0168372595574391	0.634708244846679
PZE_101106663	1	97.9	DMC	Founder_Alleles	1.74088183070298e-05	1.30114398566583e-06	0.0168554996068825	0.596417325881543
PZE_101106833	1	97.9	DMC	Founder_Alleles	1.62306406259471e-05	1.19755699334867e-06	0.0169656263445097	0.594709567946195
PZE_101106839	1	97.9	DMC	Founder_Alleles	1.71786983308442e-05	1.17909974406416e-06	0.0171451700140579	0.613126266277312
PZE_101106851	1	97.9	DMC	Founder_Alleles	1.86054407274039e-05	1.21118582563362e-06	0.0173088642727941	0.628851903424367
PZE_101107138	1	97.9	DMC	Founder_Alleles	1.8500562007806e-05	1.10324961599684e-06	0.017078017324291	0.648102396586554
PZE_101107223	1	97.9	DMC	Founder_Alleles	1.99148210542344e-05	1.17006158517619e-06	0.0172800757034577	0.655643579558122
PZE_101107262	1	98	DMC	Founder_Alleles	3.96090750968137e-05	2.5654842968903e-06	0.0189104594793806	0.677391997421061
PZE_101107323	1	98	DMC	Founder_Alleles	4.00431562991299e-05	2.59723231066378e-06	0.0189231499085375	0.677825736461968
PZE_101107461	1	98	DMC	Founder_Alleles	4.04760511482083e-05	2.63146198464792e-06	0.0189403713706786	0.678018161434988
PZE_101107894	1	98	DMC	Founder_Alleles	4.09161528617252e-05	2.66636727253022e-06	0.0189573820128039	0.678205425167992
PZE_101107966	1	98	DMC	Founder_Alleles	4.13619792088982e-05	2.70182727957202e-06	0.018974371847625	0.678393225385215
PZE_101108183	1	98.1	DMC	Founder_Alleles	0.000141769543370307	1.21356159443753e-05	0.0204078596783217	0.703029697429466
PZE_101108339	1	98.1	DMC	Founder_Alleles	0.000144234378808505	1.23900141699718e-05	0.020412265497963	0.703566696653783
PZE_101108474	1	98.1	DMC	Founder_Alleles	0.00014634221440013	1.26129744062453e-05	0.0204242278037841	0.703875123192818
PZE_101108994	1	98.1	DMC	Founder_Alleles	8.86436164505566e-05	6.5335845104153e-06	0.0184513154229514	0.703387787043746
PZE_101109014	1	98.1	DMC	Founder_Alleles	8.85149131387708e-05	6.52649801058391e-06	0.0184502201786769	0.703196968207126
PZE_101109084	1	98.2	DMC	Founder_Alleles	7.959196750007e-05	6.08205454866173e-06	0.0182185988953064	0.688374529404036
PZE_101109096	1	98.2	DMC	Founder_Alleles	9.67816051868908e-05	8.3493856245509e-06	0.0176082541086914	0.675743141229199
PZE_101109101	1	98.2	DMC	Founder_Alleles	9.29797915494301e-05	7.70698964014382e-06	0.0176322352693293	0.681301415528583
PZE_101109112	1	98.2	DMC	Founder_Alleles	9.53270472001666e-05	7.84216036120444e-06	0.0175685772404004	0.684380371143922
PZE_101109213	1	98.2	DMC	Founder_Alleles	8.09088096788146e-05	6.46014553395968e-06	0.0178948385500829	0.680143218827657
PZE_101109565	1	98.2	DMC	Founder_Alleles	1.52811703707512e-05	1.50357159511838e-06	0.0195216129199142	0.530290037533979
PZE_101110210	1	98.3	DMC	Founder_Alleles	6.96404305129406e-05	5.53113636192482e-06	0.0187424373551639	0.66914096182541
PZE_101110348	1	98.3	DMC	Founder_Alleles	7.08708360981358e-05	5.620202508827e-06	0.0187345498826148	0.670631311935237
PZE_101110381	1	98.3	DMC	Founder_Alleles	7.01294321466817e-05	5.60675061489491e-06	0.0186559310522874	0.668183880071813
PZE_101110485	1	98.3	DMC	Founder_Alleles	9.19439704486491e-05	6.84415492868684e-06	0.0186282819410055	0.702943942696782
PZE_101110492	1	98.3	DMC	Founder_Alleles	0.000122793933633125	1.14742983684524e-05	0.019971651114149	0.674571011666789
PZE_101111063	1	98.3	DMC	Founder_Alleles	0.000126836917060946	1.10446048773305e-05	0.0205857553850585	0.69272712472657
PZE_101111128	1	98.3	DMC	Founder_Alleles	0.000103454923629842	8.95591259686412e-06	0.0203131075512957	0.681235677661391
PZE_101111246	1	98.3	DMC	Founder_Alleles	1.57649247967129e-05	1.7565880167103e-06	0.0206180593367692	0.509473089754361
PZE_101111297	1	98.3	DMC	Founder_Alleles	7.72514258651213e-05	6.5076447590684e-06	0.0200456710621734	0.669711841900245
PZE_101111491	1	98.3	DMC	Founder_Alleles	7.89561257987792e-05	6.51932289663648e-06	0.0198551309620928	0.676922768284273
PZE_101111520	1	98.3	DMC	Founder_Alleles	7.878572237352e-05	6.53449857324073e-06	0.0198546581168328	0.675815461750344
PZE_101111793	1	98.4	DMC	Founder_Alleles	6.53433990385199e-05	8.42084298968704e-06	0.0197983848444209	0.567957537849136
PZE_101111947	1	98.4	DMC	Founder_Alleles	8.9408213208797e-05	1.1955407076214e-05	0.0196372692494939	0.581081029945048
PZE_101112384	1	98.4	DMC	Founder_Alleles	0.000218368244429556	3.92784797171863e-05	0.0194667916376654	0.580032877631116
PZE_101112734	1	98.4	DMC	Founder_Alleles	0.000160166437643827	2.62733612760302e-05	0.0187163344383852	0.577603704527427
PZE_101113278	1	98.5	DMC	Founder_Alleles	0.000169871096374896	2.72844649908954e-05	0.0188615666828266	0.585855928520173
PZE_101116338	1	98.8	DMC	Founder_Alleles	0.000208337860451713	3.21784226970934e-05	0.0192492606096313	0.607818788767015
PZE_101116503	1	98.8	DMC	Founder_Alleles	0.000206954699415673	3.15238638332049e-05	0.019151813628963	0.61036233213204
PZE_101117015	1	98.8	DMC	Founder_Alleles	0.000208929371228628	3.14725249624948e-05	0.0190387973334724	0.613460945473341
PZE_101117023	1	98.8	DMC	Founder_Alleles	0.000214440080583911	3.20361954142534e-05	0.0189106878859349	0.61714667386149
PZE_101117251	1	98.8	DMC	Founder_Alleles	0.000223658509789892	3.32424878495274e-05	0.0187685647487004	0.621315584801433
PZE_101117480	1	98.8	DMC	Founder_Alleles	0.000223809237133388	3.32645919771668e-05	0.0187683037263515	0.621367413978224
PZE_101117611	1	98.8	DMC	Founder_Alleles	0.000223917684767372	3.32794473987263e-05	0.0187684457345719	0.621406132731762
PZE_101118338	1	98.9	DMC	Founder_Alleles	0.000239377565683374	3.63658003703637e-05	0.0191735382305019	0.621227980015216
PZE_101118398	1	98.9	DMC	Founder_Alleles	0.000229505101242533	3.42770727135289e-05	0.01855750590473	0.621823918340849
PZE_101118816	1	98.9	DMC	Founder_Alleles	0.000234401516243876	3.47782106830952e-05	0.0187891488247864	0.624707512925852
PZE_101118964	1	98.9	DMC	Founder_Alleles	0.000207691612275962	3.11111203232795e-05	0.0189505794776156	0.613716436697592
PZE_101119043	1	99	DMC	Founder_Alleles	0.000439771264369115	0.000147657121143396	0.0177526389964825	0.497866037360179
PZE_101119153	1	99	DMC	Founder_Alleles	0.000443007260272799	0.000150261424862408	0.0177335461949757	0.496363778784683
PZE_101119345	1	99	DMC	Founder_Alleles	0.000732949071525768	0.000326979577600084	0.0153450936905394	0.478556192397362
PZE_101119758	1	99	DMC	Founder_Alleles	0.000679040766898065	0.000293309654409324	0.0151992179641185	0.478980604791495
PZE_101120516	1	99	DMC	Founder_Alleles	0.000577529465084048	0.000275026627183816	0.0154739329765833	0.446457537192592
PZE_101120639	1	99	DMC	Founder_Alleles	0.000671606070220099	0.000307183964573077	0.0153245558999436	0.466231082612657
PZE_101120770	1	99	DMC	Founder_Alleles	0.0004466898197375	0.000205070652306238	0.0155398628356752	0.43702132557357
PZE_101120780	1	99	DMC	Founder_Alleles	0.000443644878259875	0.000207049671863913	0.0155635251895929	0.433337223107541
PZE_101120982	1	99.1	DMC	Founder_Alleles	0.000237960635536938	0.000136264040804357	0.0163734257132164	0.354418181784316
PZE_101121013	1	99.1	DMC	Founder_Alleles	0.000236803868381541	0.000135876272272295	0.0163809250067272	0.35376047498508
PZE_101121137	1	99.1	DMC	Founder_Alleles	0.000158608641904756	9.20339259334879e-05	0.0158007245471746	0.328852477877961
PZE_101121148	1	99.1	DMC	Founder_Alleles	0.000264045680058334	0.000260135957113938	0.0164329713066864	0.275181918432141
PZE_101121412	1	99.1	DMC	Founder_Alleles	0.000258420856443897	0.000231368483418981	0.0158214571308117	0.288038683403485
PZE_101121415	1	99.1	DMC	Founder_Alleles	0.00026443796713882	0.000226340784088341	0.0156395059851698	0.296297678874082
PZE_101121447	1	99.1	DMC	Founder_Alleles	0.000226279099977744	0.000201432880502228	0.0162023583099439	0.281850312645252
PZE_101121477	1	99.1	DMC	Founder_Alleles	0.000222067906756163	0.000155518806845056	0.0156641418465112	0.318651347754063
PZE_101121559	1	99.1	DMC	Founder_Alleles	0.00023660116949864	0.000189803280108536	0.0152089218115257	0.300720156443952
PZE_101121742	1	99.1	DMC	Founder_Alleles	0.000228992108855741	0.000200589445870425	0.0150995897732741	0.28611035239563
PZE_101121872	1	99.1	DMC	Founder_Alleles	0.000251009170078365	0.000213529580140759	0.0155606684371113	0.295080003019709
PZE_101121874	1	99.1	DMC	Founder_Alleles	0.000343590621704748	0.000291039000361537	0.0158181585300435	0.312012885201226
PZE_101121877	1	99.1	DMC	Founder_Alleles	0.0003680998350164	0.000357278257934635	0.0160224674178857	0.294495228491212
PZE_101121953	1	99.1	DMC	Founder_Alleles	0.000366062774165399	0.000353491182777277	0.0160159364780152	0.294988780958272
PZE_101122268	1	99.2	DMC	Founder_Alleles	0.000224643166997329	0.000150043984263437	0.0155165281406995	0.326715353140734
PZE_101122331	1	99.2	DMC	Founder_Alleles	0.000223116679326507	0.000148550873754205	0.0155143952605088	0.326819852497116
PZE_101122455	1	99.2	DMC	Founder_Alleles	0.000221964458113288	0.000147296075156511	0.0155087422774207	0.327075649735285
PZE_101122590	1	99.2	DMC	Founder_Alleles	0.000307980412464159	0.000225554580047804	0.0158723655950229	0.329058644022983
PZE_101122594	1	99.2	DMC	Founder_Alleles	0.000190418571702211	0.000136552257235412	0.0155389229012699	0.306032426802958
PZE_101122758	1	99.3	DMC	Founder_Alleles	0.000225476462452301	0.000182208470919987	0.0149142806067417	0.29683767815836
PZE_101122760	1	99.3	DMC	Founder_Alleles	0.000199733348131725	0.000150957436728771	0.0155227308869254	0.300974336151943
PZE_101122850	1	99.3	DMC	Founder_Alleles	0.000171975681348746	9.75266272810194e-05	0.0162447191273526	0.33808581962978
PZE_101123079	1	99.4	DMC	Founder_Alleles	0.000203449013482682	0.000147150721739986	0.0153779568922325	0.308282774756374
PZE_101123089	1	99.4	DMC	Founder_Alleles	0.000167087446516501	0.000126189869655624	0.0156347354954025	0.292105956804333
PZE_101123090	1	99.4	DMC	Founder_Alleles	0.000140402718518229	0.00011118925609821	0.0158986975740686	0.277097987852929
PZE_101123156	1	99.4	DMC	Founder_Alleles	0.000123958882189634	9.15403280923321e-05	0.0158542358364814	0.281071207576765
PZE_101123171	1	99.4	DMC	Founder_Alleles	0.000112990758896703	8.4117513455384e-05	0.0157631100872413	0.275257504960608
PZE_101123210	1	99.4	DMC	Founder_Alleles	0.000124821231589745	8.47026020207586e-05	0.0159249430724223	0.293265743970109
PZE_101123217	1	99.4	DMC	Founder_Alleles	0.000138552140693471	8.5908153473202e-05	0.0160690577785324	0.312010167302294
PZE_101123232	1	99.4	DMC	Founder_Alleles	0.000131723186831301	7.3850151431798e-05	0.0162587263990633	0.325522435765353
PZE_101123337	1	99.4	DMC	Founder_Alleles	0.000131103239106367	6.52543742146738e-05	0.0164537919669645	0.344860157664932
PZE_101123359	1	99.4	DMC	Founder_Alleles	9.67494352720477e-05	5.15955066923146e-05	0.0160823388853065	0.318117139537507
PZE_101123389	1	99.4	DMC	Founder_Alleles	7.38040866705703e-05	4.21265812915461e-05	0.0156948940549211	0.294847481363579
PZE_101123504	1	99.4	DMC	Founder_Alleles	5.84293860337315e-05	3.55706315509074e-05	0.0152973680231883	0.275129307164251
PZE_101123525	1	99.4	DMC	Founder_Alleles	4.81511229454279e-05	3.10892569401755e-05	0.0148951504985512	0.258907056787988
PZE_101123553	1	99.4	DMC	Founder_Alleles	4.61890844034585e-05	2.983208656826e-05	0.0148513160249309	0.257199777909653
PZE_101123607	1	99.4	DMC	Founder_Alleles	4.30539076764491e-05	2.80278832109904e-05	0.014642340722557	0.253395910854939
PZE_101123702	1	99.4	DMC	Founder_Alleles	4.10624666566939e-05	2.73194470868932e-05	0.0142746931020435	0.249910851989291
PZE_101123927	1	99.4	DMC	Founder_Alleles	3.86254059908664e-05	3.34297738243672e-05	0.0143717174783027	0.2157821082859
PZE_101123981	1	99.5	DMC	Founder_Alleles	2.85119136417267e-05	3.70239317335486e-05	0.00618379647328027	0.247411012448988
PZE_101123996	1	99.5	DMC	Founder_Alleles	6.14902754741964e-05	8.35694727459035e-05	0.00641471869540811	0.272125599674256
PZE_101124014	1	99.5	DMC	Founder_Alleles	4.12580603837975e-05	5.25109111633171e-05	0.0062037556821064	0.264608032851561
PZE_101124069	1	99.5	DMC	Founder_Alleles	4.7884533953102e-05	6.21464853103326e-05	0.00637560959045758	0.266881796809049
PZE_101124105	1	99.5	DMC	Founder_Alleles	4.94254667544602e-05	6.7750382033549e-05	0.00639242220826264	0.260182965257216
PZE_101124161	1	99.5	DMC	Founder_Alleles	9.0828288343614e-05	9.86383628339693e-05	0.00661898422607077	0.320962057575952
PZE_101124180	1	99.5	DMC	Founder_Alleles	8.14311521537547e-05	9.56386993656855e-05	0.00649716115002874	0.303564481254833
PZE_101124231	1	99.5	DMC	Founder_Alleles	7.34254949881219e-05	9.37574204548097e-05	0.00637549487641764	0.28634147113571
PZE_101124353	1	99.5	DMC	Founder_Alleles	6.66474143368179e-05	9.29557089041078e-05	0.00625456608011687	0.269490169553457
PZE_101124424	1	99.5	DMC	Founder_Alleles	6.95694747994136e-05	9.58349855385565e-05	0.00616173816856525	0.273660191416115
PZE_101124459	1	99.5	DMC	Founder_Alleles	7.60897274948436e-05	0.000101433250227712	0.00607933019771789	0.282813283024046
PZE_101124650	1	99.6	DMC	Founder_Alleles	4.07752720192889e-05	3.87676068375198e-05	0.00555988793814466	0.306541234072581
PZE_101124740	1	99.6	DMC	Founder_Alleles	3.46782134376111e-05	2.51459191303871e-05	0.00589935235190864	0.341492457809657
PZE_101124766	1	99.6	DMC	Founder_Alleles	3.09870778347765e-05	2.27542164494832e-05	0.00573028137614451	0.334262891828736
PZE_101124813	1	99.6	DMC	Founder_Alleles	3.46444318487515e-05	2.51052103170668e-05	0.00590045657806015	0.341540124890704
PZE_101124849	1	99.6	DMC	Founder_Alleles	5.54678629069993e-05	4.45855471605805e-05	0.00603504831379487	0.347141974185804
PZE_101124882	1	99.6	DMC	Founder_Alleles	6.70490982199734e-05	5.98635256434665e-05	0.00602206008059725	0.338939095106715
PZE_101124935	1	99.6	DMC	Founder_Alleles	6.64035404814856e-05	5.89979495689841e-05	0.00603125978451624	0.339265914672095
PZE_101125078	1	99.7	DMC	Founder_Alleles	3.39377255946793e-05	2.12367162265581e-05	0.00626620343131024	0.391478257826302
PZE_101125250	1	99.7	DMC	Founder_Alleles	3.14598788903053e-05	2.06708958199187e-05	0.00589659963114075	0.379163465998946
PZE_101125420	1	99.8	DMC	Founder_Alleles	3.12338738344131e-05	2.80379824589838e-05	0.00484646588410309	0.351186958792995
PZE_101125465	1	99.8	DMC	Founder_Alleles	3.91239025185897e-05	2.32801169821606e-05	0.00511249404744296	0.437217585509911
PZE_101125485	1	99.8	DMC	Founder_Alleles	7.28187345865328e-05	4.42454113014357e-05	0.00520669975589449	0.470424249508142
PZE_101125614	1	99.8	DMC	Founder_Alleles	5.69082936091592e-05	3.80093778867829e-05	0.0051381436203205	0.436384442197182
PZE_101126132	1	99.9	DMC	Founder_Alleles	6.13811622601768e-05	3.56153571496876e-05	0.00474640101224799	0.496021989791788
PZE_101126490	1	100	DMC	Founder_Alleles	6.20201599225156e-05	3.29677273770423e-05	0.00434189484046188	0.541749289495792
PZE_101126587	1	100	DMC	Founder_Alleles	6.19986687119267e-05	3.29074187425116e-05	0.00434288007055206	0.542011522953986
PZE_101126769	1	100.1	DMC	Founder_Alleles	6.79381338003493e-05	3.13306372954347e-05	0.00439744980899048	0.57644323037192
PZE_101126882	1	100.1	DMC	Founder_Alleles	6.59637409108349e-05	3.08866687566134e-05	0.00431059266858902	0.571079633917635
PZE_101126959	1	100.1	DMC	Founder_Alleles	6.54320950663756e-05	3.09285717915442e-05	0.0042116908085984	0.568917796334016
PZE_101127071	1	100.1	DMC	Founder_Alleles	6.60884650057758e-05	3.14145779228836e-05	0.00411174548182125	0.568720424043247
PZE_101127101	1	100.1	DMC	Founder_Alleles	6.7927645002186e-05	3.23586411985488e-05	0.00401136924623757	0.570374187894689
PZE_101127231	1	100.2	DMC	Founder_Alleles	5.42706432052897e-05	1.65178178498371e-05	0.00402224200064405	0.613767071010323
PZE_101127345	1	100.2	DMC	Founder_Alleles	5.46775183210002e-05	1.6539681860106e-05	0.00403872455867005	0.615040584377413
PZE_101127872	1	100.3	DMC	Founder_Alleles	0.000112904126809421	2.26246849587275e-05	0.00824447284831864	0.602149227102164
PZE_101127876	1	100.3	DMC	Founder_Alleles	0.000113216073132083	2.27276510468277e-05	0.0082447321787763	0.601972381284612
PZE_101127877	1	100.3	DMC	Founder_Alleles	0.000117664828860775	2.56622616026103e-05	0.00820573168304384	0.587269653735525
PZE_101127891	1	100.3	DMC	Founder_Alleles	0.000116920114211827	2.92373175753147e-05	0.00857199353713034	0.557241521512882
PZE_101127900	1	100.3	DMC	Founder_Alleles	0.000144205464244984	4.19618729253779e-05	0.00811472733304752	0.539767303201947
PZE_101127956	1	100.4	DMC	Founder_Alleles	7.49022512982478e-05	1.56580198932277e-05	0.00892797337900653	0.564677642613448
PZE_101128139	1	100.4	DMC	Founder_Alleles	8.74685230224381e-05	1.75255897302273e-05	0.00869960007195458	0.58532304302789
PZE_101128150	1	100.4	DMC	Founder_Alleles	8.81997183982408e-05	2.36325534563875e-05	0.00779187301962436	0.524311610745057
PZE_101128225	1	100.5	DMC	Founder_Alleles	7.07728528328566e-05	1.02630868014097e-05	0.00842508330007696	0.636169191100133
PZE_101128372	1	100.5	DMC	Founder_Alleles	7.06369250511596e-05	1.01837313635222e-05	0.00843307133439364	0.637233054029454
PZE_101128406	1	100.5	DMC	Founder_Alleles	5.99434729751103e-05	8.10017161845256e-06	0.00889628005331977	0.640328137316187
PZE_101128441	1	100.5	DMC	Founder_Alleles	5.99120524037433e-05	8.09551354619131e-06	0.00890179649746436	0.640255717413128
PZE_101129057	1	100.7	DMC	Founder_Alleles	6.50457963198292e-05	8.72309744526234e-06	0.00696001608006935	0.67960590662293
PZE_101129085	1	100.8	DMC	Founder_Alleles	9.79584474520845e-05	1.33761990608328e-05	0.00644233234896452	0.719935116371256
PZE_101129276	1	100.8	DMC	Founder_Alleles	0.000103122634592556	1.35154504615764e-05	0.00693002380705243	0.713791268005805
PZE_101129358	1	100.8	DMC	Founder_Alleles	0.00010238394466433	1.34595000705895e-05	0.00740248232124852	0.695484068779937
PZE_101129562	1	100.9	DMC	Founder_Alleles	0.000144909771660484	1.75419661057052e-05	0.00749845723430742	0.739462896003507
PZE_101129564	1	100.9	DMC	Founder_Alleles	0.000132201278650435	1.49484453204618e-05	0.00758794615764913	0.747520998122162
PZE_101129936	1	101	DMC	Founder_Alleles	0.000176148357597605	2.08214129328033e-05	0.00734467287409346	0.75720093282401
PZE_101130082	1	101.1	DMC	Founder_Alleles	0.00014215582412902	1.53204327089096e-05	0.00733546512100591	0.761412081692866
PZE_101130212	1	101.2	DMC	Founder_Alleles	0.00015331949319497	2.02677902495507e-05	0.00716570754551915	0.720371896817411
PZE_101130395	1	101.2	DMC	Founder_Alleles	0.000153623773865297	2.03754854269933e-05	0.00716084814820106	0.719933715789318
PZE_101130420	1	101.2	DMC	Founder_Alleles	0.000172801943952305	2.45904532285568e-05	0.00726061433519976	0.713949822588907
PZE_101130500	1	101.2	DMC	Founder_Alleles	0.000196288651390208	2.80430645522856e-05	0.00726848269568603	0.722823090005761
PZE_101130712	1	101.3	DMC	Founder_Alleles	0.000292282472931338	5.2153803301036e-05	0.00642002865810209	0.71996780887416
PZE_101131103	1	101.6	DMC	Founder_Alleles	0.000314615976640953	6.99338774766689e-05	0.00569468343711232	0.716115785506871
PZE_101131192	1	101.6	DMC	Founder_Alleles	0.000315289329276935	7.01231441170291e-05	0.00569366076850075	0.716180281859979
PZE_101131784	1	102	DMC	Founder_Alleles	0.000143482858385169	2.64948123972486e-05	0.00627657545973992	0.696569048457249
PZE_101131871	1	102	DMC	Founder_Alleles	0.000160726898666308	2.87619576797571e-05	0.00622667933242149	0.711656056154435
PZE_101131917	1	102.1	DMC	Founder_Alleles	0.00014442623048927	2.67135230528348e-05	0.00628955337463299	0.696186281320355
PZE_101131919	1	102.1	DMC	Founder_Alleles	0.000139860793008983	2.42705513706643e-05	0.00615834484732158	0.70735871445663
PZE_101132120	1	102.2	DMC	Founder_Alleles	0.000143325765019076	2.29847363160118e-05	0.00697174769786912	0.707429962881517
PZE_101132195	1	102.2	DMC	Founder_Alleles	0.000141969691350163	2.28199978765664e-05	0.00697866225159915	0.706113407101958
PZE_101132310	1	102.2	DMC	Founder_Alleles	8.87369142300587e-05	1.3691738337207e-05	0.00670065519894536	0.682863477505586
PZE_101132538	1	102.3	DMC	Founder_Alleles	6.07732130456506e-05	9.79049368488027e-06	0.00626461559628522	0.655058172846408
PZE_101132703	1	102.4	DMC	Founder_Alleles	3.68116979584387e-05	6.13073578170642e-06	0.00683029658826628	0.589621898383292
PZE_101132833	1	102.5	DMC	Founder_Alleles	4.12752173291064e-05	1.01280458152386e-05	0.00674007196262039	0.514249611248098
PZE_101132909	1	102.5	DMC	Founder_Alleles	4.12802690816783e-05	1.01068978370922e-05	0.00673786032821544	0.514740460636269
PZE_101133204	1	102.7	DMC	Founder_Alleles	3.54635051913466e-05	5.75957909831892e-06	0.00647239963139701	0.592053243219071
PZE_101133356	1	102.9	DMC	Founder_Alleles	3.15837327429236e-05	5.71494440992915e-06	0.00624401696566657	0.560807833468889
PZE_101133357	1	102.9	DMC	Founder_Alleles	3.24923716438219e-05	6.4129661891954e-06	0.00630521974992793	0.54422722359559
PZE_101133561	1	102.9	DMC	Founder_Alleles	3.24695159319432e-05	5.79633323583018e-06	0.00622575577444007	0.565397472951423
PZE_101133651	1	102.9	DMC	Founder_Alleles	1.8150181309573e-05	5.69759967739003e-06	0.00562760794165107	0.428558401012941
PZE_101133677	1	102.9	DMC	Founder_Alleles	1.80950397312696e-05	5.63373495288122e-06	0.00561824601724048	0.42894342434321
PZE_101133754	1	103	DMC	Founder_Alleles	2.29238791070729e-05	4.27899184829439e-06	0.00498087474447384	0.544843422071853
PZE_101133891	1	103	DMC	Founder_Alleles	2.30866195888302e-05	4.29344515828767e-06	0.00497492006082567	0.546038112041398
PZE_101133944	1	103	DMC	Founder_Alleles	2.72788329573892e-05	5.38327287602502e-06	0.00463554881573414	0.554309089490406
PZE_101133959	1	103	DMC	Founder_Alleles	2.29010369562355e-05	3.90093956637028e-06	0.00431168110249169	0.584255921239417
PZE_101133960	1	103	DMC	Founder_Alleles	2.64858376199939e-05	4.44140023225792e-06	0.00422738447784476	0.606122300566567
PZE_101133974	1	103	DMC	Founder_Alleles	2.78138184426346e-05	4.34224875589528e-06	0.00400801655381422	0.632005547012512
PZE_101134093	1	103.1	DMC	Founder_Alleles	2.15943214175729e-05	1.44965030579591e-06	0.00467830710837047	0.776577671962569
PZE_101134142	1	103.1	DMC	Founder_Alleles	2.14634355910626e-05	1.43075414005267e-06	0.00468053295314164	0.777706101641347
PZE_101134204	1	103.2	DMC	Founder_Alleles	2.56385718960805e-05	1.6178617804341e-06	0.00495209926163531	0.797795616455694
PZE_101134316	1	103.3	DMC	Founder_Alleles	2.25712185253357e-05	1.61392477360245e-06	0.00487117432486572	0.765210315253723
PZE_101134461	1	103.3	DMC	Founder_Alleles	4.53964983014865e-05	3.05724786608952e-06	0.00418331313567921	0.815993330360511
PZE_101134466	1	103.3	DMC	Founder_Alleles	5.64328310096451e-05	4.04334604720002e-06	0.00426535805964234	0.817577216843482
PZE_101134523	1	103.3	DMC	Founder_Alleles	6.08023475743291e-05	4.32120523319313e-06	0.00428183298321572	0.823382169072663
PZE_101134573	1	103.4	DMC	Founder_Alleles	7.68723891743095e-05	4.76763039414241e-06	0.00472923867606867	0.859196034436442
PZE_101134601	1	103.4	DMC	Founder_Alleles	8.2630993617383e-05	7.43962962757028e-06	0.00415134917750659	0.795602073478902
PZE_101134737	1	103.4	DMC	Founder_Alleles	0.000116857408752225	9.48786257004564e-06	0.00398990521062759	0.833575569360488
PZE_101135107	1	103.5	DMC	Founder_Alleles	0.000111970794022698	7.6808035056608e-06	0.00479674260395302	0.844356978417408
PZE_101135316	1	103.6	DMC	Founder_Alleles	8.39617633158207e-05	5.83860312275419e-06	0.0043643840188794	0.842894119780576
PZE_101135431	1	103.8	DMC	Founder_Alleles	3.73335997461144e-05	3.8248230885829e-06	0.00270234297311145	0.820539198988552
PZE_101135767	1	103.9	DMC	Founder_Alleles	2.48090877542628e-05	3.32357644350356e-06	0.00206759609652551	0.801323694228244
PZE_101135891	1	104	DMC	Founder_Alleles	2.34898293632879e-05	3.12452682649234e-06	0.00213450635691792	0.799125133024457
PZE_101136081	1	104.1	DMC	Founder_Alleles	2.02962480321256e-05	2.04481835053283e-06	0.00214795830115178	0.842573135584754
PZE_101136154	1	104.1	DMC	Founder_Alleles	2.03027208937057e-05	2.04230266998007e-06	0.00214811470759946	0.842854613136577
PZE_101136333	1	104.2	DMC	Founder_Alleles	2.23897313653687e-05	1.81289699230369e-06	0.00220435831331212	0.883276924887698
PZE_101136341	1	104.2	DMC	Founder_Alleles	2.24167011604326e-05	1.81176757874102e-06	0.00220494466478482	0.883610973077869
PZE_101136555	1	104.4	DMC	Founder_Alleles	2.05834309952024e-05	1.66187660899375e-06	0.00212595774914692	0.879165138384699
PZE_101136855	1	104.5	DMC	Founder_Alleles	1.9047453641341e-05	1.38851355990788e-06	0.00220901940990748	0.891363770674152
PZE_101137048	1	104.5	DMC	Founder_Alleles	1.90132438567803e-05	1.38577974340137e-06	0.00220951170499761	0.891312855986335
PZE_101137276	1	104.7	DMC	Founder_Alleles	1.40914114467039e-05	1.01477134339945e-06	0.00230832232306732	0.879830093826998
PZE_101137376	1	104.8	DMC	Founder_Alleles	1.43249794888334e-05	1.02008416635879e-06	0.0022537216230325	0.875799968588167
PZE_101137456	1	104.8	DMC	Founder_Alleles	1.43060277562057e-05	1.01832250043454e-06	0.00225463461905595	0.875735419754453
PZE_101137700	1	105.1	DMC	Founder_Alleles	1.59853585245395e-05	7.28441719277662e-07	0.00392868758025444	0.856612058090368
PZE_101137733	1	105.1	DMC	Founder_Alleles	2.31677073939673e-05	1.10227506899818e-06	0.00385129067955914	0.86676048821806
PZE_101137864	1	105.2	DMC	Founder_Alleles	1.76736415549161e-05	8.37082205551454e-07	0.00248813941181003	0.915370000501534
PZE_101137929	1	105.3	DMC	Founder_Alleles	1.52353482436585e-05	7.27626324192876e-07	0.00204511133381835	0.938295192640715
PZE_101138117	1	105.5	DMC	Founder_Alleles	1.71067925920365e-05	1.2423958065666e-06	0.00139266012325112	0.939877812342504
PZE_101138122	1	105.5	DMC	Founder_Alleles	1.69699318288696e-05	1.23232468296486e-06	0.00139231224620162	0.939661817838969
PZE_101138198	1	105.6	DMC	Founder_Alleles	1.01382532431415e-05	7.93872586002387e-07	0.00134438383602486	0.917741532463021
PZE_101138552	1	105.7	DMC	Founder_Alleles	5.68725610528009e-06	5.88904023990366e-07	0.00123396580886592	0.857979713513687
PZE_101138729	1	105.8	DMC	Founder_Alleles	5.32940317787833e-06	7.66696362064501e-07	0.00116183608572473	0.800897612791854
PZE_101138790	1	105.8	DMC	Founder_Alleles	3.67934274114745e-06	5.22015781267982e-07	0.00105679091862232	0.792807507670395
PZE_101139064	1	105.8	DMC	Founder_Alleles	3.64115660578257e-06	5.39580483294166e-07	0.00105679857317331	0.792209170234103
PZE_101139638	1	106.1	DMC	Founder_Alleles	5.6973260653681e-07	1.10537905273489e-07	0.000956902382971858	0.721081953134526
PZE_101139654	1	106.1	DMC	Founder_Alleles	6.17711955808176e-07	1.43424860987729e-07	0.000948520429008504	0.687071882566279
PZE_101139952	1	106.3	DMC	Founder_Alleles	7.85724282192923e-07	1.44075682384504e-07	0.00132635281817639	0.667039678841454
PZE_101139993	1	106.3	DMC	Founder_Alleles	9.80474682332755e-07	1.82706506035579e-07	0.001399501018022	0.673973613863627
PZE_101140058	1	106.3	DMC	Founder_Alleles	1.37678896205973e-06	2.5742004894358e-07	0.00147948995807068	0.690202525686102
PZE_101140149	1	106.3	DMC	Founder_Alleles	1.01007516739582e-06	1.85622716641909e-07	0.00144446649424812	0.677999741690606
PZE_101140256	1	106.4	DMC	Founder_Alleles	1.99666707112467e-06	3.75434051735901e-07	0.00146761660989803	0.696206068819779
PZE_101140277	1	106.4	DMC	Founder_Alleles	1.36834654140827e-06	2.07285138720259e-07	0.00147422823904564	0.722673001712779
PZE_101140284	1	106.4	DMC	Founder_Alleles	1.31269430936332e-06	1.98717435506701e-07	0.00146908813367708	0.720600311974489
PZE_101140439	1	106.7	DMC	Founder_Alleles	2.38659478934977e-06	3.06265576233145e-07	0.00190369327871553	0.743316508088438
PZE_101140619	1	106.8	DMC	Founder_Alleles	2.71221741332539e-06	3.4126163395154e-07	0.00206981047979904	0.73809342033984
PZE_101140678	1	106.9	DMC	Founder_Alleles	3.38473905758807e-06	4.00558058832878e-07	0.00236250703472352	0.735719861625133
PZE_101140689	1	106.9	DMC	Founder_Alleles	3.39397121407181e-06	4.01565302343698e-07	0.0023642066067161	0.735764892352476
PZE_101140691	1	106.9	DMC	Founder_Alleles	3.39940680516015e-06	4.02318015901848e-07	0.00236434053565038	0.735794569124884
PZE_101140746	1	106.9	DMC	Founder_Alleles	3.63751154996983e-06	3.89202181039217e-07	0.00256322172931334	0.735873371419404
PZE_101140751	1	106.9	DMC	Founder_Alleles	3.64360392912655e-06	3.89981651527371e-07	0.00256338982128756	0.735895268609763
PZE_101140869	1	107	DMC	Founder_Alleles	4.33683221667813e-06	4.78864400244028e-07	0.00258084622258725	0.738852832868518
PZE_101140963	1	107	DMC	Founder_Alleles	4.3490947767566e-06	4.80429817373285e-07	0.00258106446633799	0.738895382843397
PZE_101140981	1	107	DMC	Founder_Alleles	4.37411089260209e-06	4.83624288061257e-07	0.0025800887494315	0.738967747524126
PZE_101141198	1	107.1	DMC	Founder_Alleles	9.88208916918865e-06	1.26590104265745e-06	0.00249150526781106	0.747348723834939
PZE_101141595	1	107.3	DMC	Founder_Alleles	2.68225068051908e-05	3.87154074266149e-06	0.00181720827559706	0.828231520402693
PZE_101141596	1	107.3	DMC	Founder_Alleles	1.60149576123869e-05	2.43314883097145e-06	0.00186240810870597	0.790248169321143
PZE_101141941	1	107.5	DMC	Founder_Alleles	1.08801369030909e-05	2.03733480919066e-06	0.00115348475037391	0.819616365018407
PZE_101142165	1	107.7	DMC	Founder_Alleles	1.55369820616924e-05	2.79342204090316e-06	0.00161039480049474	0.7919706003632
PZE_101142488	1	108	DMC	Founder_Alleles	1.46154997550108e-05	1.6799004887158e-06	0.00265388485970763	0.78416201954523
PZE_101142999	1	108.2	DMC	Founder_Alleles	3.23628051619451e-05	2.10750755025302e-06	0.00507704137455367	0.810711982320289
PZE_101143134	1	108.3	DMC	Founder_Alleles	3.63229727210479e-05	2.4203667673417e-06	0.00513836597704431	0.813196842321544
PZE_101143143	1	108.3	DMC	Founder_Alleles	3.63687353218678e-05	2.42435242858718e-06	0.00513903043871544	0.813192509577158
PZE_101143217	1	108.6	DMC	Founder_Alleles	5.21784739401232e-05	3.99873478551527e-06	0.00537242604838062	0.806514470363034
PZE_101143233	1	108.6	DMC	Founder_Alleles	5.22766412304199e-05	4.00917737053419e-06	0.00537339040268203	0.806475270163082
PZE_101143236	1	108.6	DMC	Founder_Alleles	6.67704380103995e-05	4.98998591524913e-06	0.00542188202136429	0.824524238737106
PZE_101143310	1	108.6	DMC	Founder_Alleles	7.33173426493705e-05	5.0648786152907e-06	0.00577619361004633	0.833352114723286
PZE_101143899	1	110.3	DMC	Founder_Alleles	6.44920795677129e-05	3.62262205977348e-06	0.00712362530625377	0.82760516899343
PZE_101143900	1	110.3	DMC	Founder_Alleles	6.45902228694206e-05	3.62943979737018e-06	0.00712380024125248	0.827622820942287
PZE_101143985	1	110.3	DMC	Founder_Alleles	6.46297298606546e-05	3.62976775969415e-06	0.00712934389246578	0.827593831994254
PZE_101144210	1	110.5	DMC	Founder_Alleles	6.65644459898473e-05	3.25973328652029e-06	0.00912137353690712	0.810040840555472
PZE_101144216	1	110.5	DMC	Founder_Alleles	0.000106977946529696	7.68007989004893e-06	0.00834106119679323	0.763405836971685
PZE_101144248	1	110.5	DMC	Founder_Alleles	0.000106864244761473	7.66677569674634e-06	0.00835334445978708	0.763247172330106
PZE_101144427	1	110.7	DMC	Founder_Alleles	9.85748721540336e-05	8.13914877295652e-06	0.0101749062388284	0.696194458173038
PZE_101144501	1	110.7	DMC	Founder_Alleles	9.42545585201904e-05	5.83213642713076e-06	0.0101773323541032	0.753895197313614
PZE_101144585	1	110.7	DMC	Founder_Alleles	8.27531970574169e-05	4.42964723657013e-06	0.00860408568722226	0.804740300882774
PZE_101144740	1	110.9	DMC	Founder_Alleles	8.83085916510984e-05	3.05044917658925e-06	0.0119506695226913	0.844931890260175
PZE_101144969	1	111	DMC	Founder_Alleles	5.70380337405751e-05	8.027049145376e-07	0.0278725958038994	0.856488476237391
PZE_101144978	1	111	DMC	Founder_Alleles	5.40157488457815e-05	7.64966047506199e-07	0.0266964185449916	0.85372796725462
PZE_101145302	1	111	DMC	Founder_Alleles	6.43172521739288e-05	7.62390709452276e-07	0.0318186929871522	0.859765343835725
PZE_101145493	1	111.1	DMC	Founder_Alleles	8.03482959310653e-06	7.75699668942309e-08	0.0249301903354853	0.833872010887248
PZE_101145494	1	111.1	DMC	Founder_Alleles	8.01179568865606e-06	7.73056458847066e-08	0.0248763380972458	0.834089970884877
PZE_101145521	1	111.1	DMC	Founder_Alleles	8.63658635341658e-06	9.22853288232162e-08	0.0240114592445674	0.819226681351964
PZE_101145571	1	111.1	DMC	Founder_Alleles	8.29589287354437e-06	7.54514453138455e-08	0.0236058437536028	0.846299496256418
PZE_101145623	1	111.2	DMC	Founder_Alleles	4.21173983555789e-06	3.41395445246917e-08	0.0227747956424391	0.835689493405636
PZE_101145628	1	111.2	DMC	Founder_Alleles	4.20947824208984e-06	3.41032030393151e-08	0.0227636311875034	0.835782810156567
PZE_101145707	1	111.4	DMC	Founder_Alleles	4.30380045823853e-06	3.46684462249058e-08	0.0229760434123822	0.835872476167444
PZE_101146351	1	112	DMC	Founder_Alleles	6.9330508836174e-06	6.08300650961624e-08	0.0235047170390108	0.837718043075836
PZE_101146378	1	112.1	DMC	Founder_Alleles	5.01895624782644e-06	3.76201573226709e-08	0.0220868974893215	0.849843603879551
PZE_101146427	1	112.1	DMC	Founder_Alleles	5.00967812000486e-06	3.75241100414314e-08	0.0220751670448582	0.849852081141508
PZE_101146428	1	112.1	DMC	Founder_Alleles	5.00293618099779e-06	3.74620084953037e-08	0.0220803051087126	0.849841883532491
PZE_101146521	1	112.2	DMC	Founder_Alleles	4.61223165859614e-06	3.38446970449269e-08	0.0225677062672769	0.84941647744064
PZE_101146530	1	112.3	DMC	Founder_Alleles	4.70161386378898e-06	3.44174360122906e-08	0.0230575447411198	0.850463556536259
PZE_101146598	1	112.4	DMC	Founder_Alleles	5.3227007675849e-06	3.96504616917426e-08	0.0235228462470669	0.852887796317626
PZE_101146635	1	112.4	DMC	Founder_Alleles	5.33072868114104e-06	3.97180242028838e-08	0.0235287509778156	0.85290918617694
PZE_101146673	1	112.4	DMC	Founder_Alleles	5.33232442845311e-06	3.97396514584258e-08	0.0235317992249686	0.852880041922857
PZE_101146834	1	112.7	DMC	Founder_Alleles	5.96500092098218e-06	4.81675314079055e-08	0.023750035846858	0.843835315907139
PZE_101146974	1	112.9	DMC	Founder_Alleles	6.06638616806876e-06	3.61120959802008e-08	0.027610341120078	0.874184520568627
PZE_101147104	1	113.1	DMC	Founder_Alleles	1.29478807481265e-05	7.63544986126519e-08	0.0287373316036735	0.89813028005122
PZE_101147239	1	113.1	DMC	Founder_Alleles	1.30314099927586e-05	7.36942431522891e-08	0.0294069490679835	0.904498735393903
PZE_101147248	1	113.1	DMC	Founder_Alleles	1.41243808621239e-05	7.86519130935304e-08	0.0300194419170967	0.909985891716261
PZE_101147322	1	113.5	DMC	Founder_Alleles	1.13895268046837e-05	1.27365817004232e-07	0.0165525896703189	0.902934992433779
PZE_101147579	1	113.8	DMC	Founder_Alleles	1.63186648572955e-05	3.027225022878e-07	0.0116501898735241	0.909522873689785
PZE_101147747	1	113.9	DMC	Founder_Alleles	1.00664327359334e-05	1.83892487681803e-07	0.010407959433369	0.913423090313271
PZE_101148225	1	114.2	DMC	Founder_Alleles	7.43542649039863e-06	2.37872559205599e-07	0.00787442037695252	0.85811421322595
PZE_101148240	1	114.2	DMC	Founder_Alleles	7.42852616819611e-06	2.37817962100983e-07	0.00787659038001765	0.857894178918434
PZE_101149139	1	114.7	DMC	Founder_Alleles	1.14305852173535e-05	2.25041079882082e-07	0.00854763325980556	0.933014646727585
PZE_101149158	1	114.7	DMC	Founder_Alleles	1.14323309274855e-05	2.25190734837177e-07	0.00854707015888878	0.932963743378249
PZE_101149270	1	115	DMC	Founder_Alleles	1.27411146320089e-05	2.91074668257174e-07	0.00847027202663753	0.918326929682816
PZE_101149272	1	115	DMC	Founder_Alleles	1.11510536437986e-05	2.42447513731925e-07	0.00857778587871549	0.919761628461024
PZE_101149388	1	115.1	DMC	Founder_Alleles	1.33177976788801e-05	4.37322686730468e-07	0.00896328776839461	0.865699663822868
PZE_101149426	1	115.1	DMC	Founder_Alleles	1.65328969023992e-05	5.58704357778161e-07	0.00939339098823488	0.869437128809223
PZE_101149651	1	115.4	DMC	Founder_Alleles	3.36080769038904e-05	5.02380105960043e-07	0.0193159081865291	0.881996951456844
PZE_101149674	1	115.4	DMC	Founder_Alleles	3.80051374403445e-05	5.08415313404953e-07	0.0222535315705746	0.883132628340407
PZE_101150125	1	116	DMC	Founder_Alleles	0.000116368047954007	7.79529305883209e-07	0.0338808110862894	0.951832892902997
PZE_101150128	1	116	DMC	Founder_Alleles	0.000116302644694199	7.78411434310122e-07	0.0338921760354626	0.951865757331915
PZE_101150204	1	116	DMC	Founder_Alleles	0.000104141781852807	6.61696310744198e-07	0.0344130690903528	0.953210884792445
PZE_101150253	1	116	DMC	Founder_Alleles	0.000121397965726744	8.07010387626761e-07	0.0348217506170772	0.953600661267845
PZE_101150254	1	116	DMC	Founder_Alleles	0.000104915594214994	6.84839755460409e-07	0.0354611262546159	0.950534934845704
PZE_101150513	1	116.6	DMC	Founder_Alleles	0.000178401498205805	9.30600189019692e-07	0.0337320297223358	0.979278309855437
PZE_101150712	1	116.8	DMC	Founder_Alleles	0.000255012358804207	1.70167547108857e-06	0.0292710872098071	0.983223860048802
PZE_101150835	1	116.8	DMC	Founder_Alleles	0.000303843507662549	1.99017520696732e-06	0.0288183802684076	0.987146521068369
PZE_101151169	1	116.9	DMC	Founder_Alleles	0.000280654330629848	1.67414038276803e-06	0.0300224000263621	0.9878786683159
PZE_101151184	1	116.9	DMC	Founder_Alleles	0.000279707642812044	1.66786598665425e-06	0.0300377334156486	0.987826177938577
PZE_101151259	1	117.1	DMC	Founder_Alleles	0.000180347550345794	1.37097452479473e-06	0.0300981213245398	0.961568162541687
PZE_101151991	1	117.5	DMC	Founder_Alleles	6.22554124931618e-05	1.90383624754098e-06	0.0323978073377299	0.671236742722632
PZE_101152052	1	117.6	DMC	Founder_Alleles	6.15228790570299e-05	1.96977611099936e-06	0.0360369131523949	0.646575870289514
PZE_101152132	1	117.7	DMC	Founder_Alleles	5.13036762570529e-05	1.86947107216895e-06	0.0363274689404248	0.599291246936397
PZE_101152239	1	117.8	DMC	Founder_Alleles	6.80697514627848e-05	2.35101261392145e-06	0.0368976896729452	0.621567103475844
PZE_101152241	1	117.8	DMC	Founder_Alleles	4.45089438252388e-05	1.83834668143756e-06	0.0370402830422392	0.554674528314356
PZE_101152275	1	117.8	DMC	Founder_Alleles	3.45154644372236e-05	1.6880823998644e-06	0.0368836118027178	0.503929438314732
PZE_101152364	1	117.9	DMC	Founder_Alleles	5.56006403766851e-05	2.40326811973279e-06	0.0372011039905109	0.553810661213383
PZE_101152443	1	117.9	DMC	Founder_Alleles	4.23034967101943e-05	2.29840164234218e-06	0.0369371652351858	0.489757517768374
PZE_101152449	1	117.9	DMC	Founder_Alleles	8.11667695821416e-06	3.09539166520878e-07	0.0453605169969971	0.4673394097449
PZE_101152541	1	118	DMC	Founder_Alleles	3.77156058055661e-05	1.93139822735056e-06	0.0412415789059257	0.495513545360605
PZE_101152935	1	118.3	DMC	Founder_Alleles	5.48557614005185e-05	3.56313121174789e-06	0.0383232213008923	0.470447176674369
PZE_101153556	1	118.9	DMC	Founder_Alleles	0.000136763475911517	1.68165879855797e-05	0.0315934052005976	0.403049464933626
PZE_101153717	1	119.2	DMC	Founder_Alleles	0.000233434879958416	4.30461585183561e-05	0.0288814433351349	0.37107001655189
PZE_101153809	1	119.2	DMC	Founder_Alleles	0.000234052176984911	4.32915568459036e-05	0.0288645505759142	0.370774520768809
PZE_101154103	1	119.4	DMC	Founder_Alleles	0.000302425153028696	8.24682217297479e-05	0.0272671130001675	0.328182533182205
PZE_101154560	1	119.8	DMC	Founder_Alleles	0.000174844768712545	9.0060884885057e-05	0.015789787439616	0.299014159428978
PZE_101154578	1	119.8	DMC	Founder_Alleles	0.000136922583503729	8.88517152501933e-05	0.0149304609608683	0.26321421868653
PZE_101154647	1	119.9	DMC	Founder_Alleles	0.000136037154526703	8.17212048782601e-05	0.0131006988909981	0.296622244409813
PZE_101154812	1	120	DMC	Founder_Alleles	0.000142884335391558	8.95433723104855e-05	0.011701358524801	0.312026025246699
PZE_101154918	1	120.2	DMC	Founder_Alleles	0.000203034707135785	0.000132444907514517	0.00896391617365078	0.373125990602738
PZE_101154963	1	120.4	DMC	Founder_Alleles	0.000321038840706556	0.000208555214097683	0.00867374384405994	0.403701333492432
PZE_101155236	1	120.5	DMC	Founder_Alleles	0.000535461685919114	0.000294002666718862	0.016456437115256	0.355790853165479
PZE_101155370	1	120.6	DMC	Founder_Alleles	0.000422610105298205	0.000188390776344027	0.0159178161315081	0.378600549759003
PZE_101155376	1	120.6	DMC	Founder_Alleles	0.000434554685807775	0.000193825975959183	0.0159349955373835	0.380316171251635
PZE_101155386	1	120.6	DMC	Founder_Alleles	0.000434813877946305	0.000194025819782562	0.0159388320105801	0.380281444225808
PZE_101155429	1	120.6	DMC	Founder_Alleles	0.000434702381687746	0.00019425374412918	0.0159255121067836	0.380252439624411
PZE_101155482	1	120.7	DMC	Founder_Alleles	0.000446704258728281	0.000275286244013517	0.0150915563733484	0.343752811282738
PZE_101155569	1	120.7	DMC	Founder_Alleles	0.000431496042557211	0.000269831565802736	0.0160920187495436	0.339332879259379
PZE_101155635	1	120.8	DMC	Founder_Alleles	0.000419855145898818	0.000265569590959802	0.0161176548903545	0.335802348243186
PZE_101155676	1	120.9	DMC	Founder_Alleles	0.000465477883858756	0.00035139942346385	0.0150841840953393	0.313375965217031
PZE_101155681	1	120.9	DMC	Founder_Alleles	0.000466311313657597	0.000352967612402111	0.0150710190002237	0.313090581514334
PZE_101155708	1	121	DMC	Founder_Alleles	0.000459453395768028	0.000301051497625271	0.0154663235499439	0.335312906147709
PZE_101155828	1	121	DMC	Founder_Alleles	0.000718623366736892	0.000465092993982674	0.0153793351247338	0.36551784785201
PZE_101155867	1	121	DMC	Founder_Alleles	0.000913950778730244	0.000339720322549031	0.0153271905435468	0.486884171125305
PZE_101156159	1	121.3	DMC	Founder_Alleles	0.00255390360679775	0.000950664429797299	0.0123862470822439	0.62582738065173
PZE_101156315	1	121.4	DMC	Founder_Alleles	0.00207920260640071	0.000695166876534592	0.012552533465002	0.636581104462042
PZE_101156409	1	121.4	DMC	Founder_Alleles	0.00308686772705657	0.00129549101528825	0.0128705545176125	0.623651060303088
PZE_101156458	1	121.5	DMC	Founder_Alleles	0.00327169485865042	0.00104613991159197	0.0126284279886254	0.688690710539259
PZE_101156601	1	121.8	DMC	Founder_Alleles	0.00272336795719452	0.00178555287594773	0.0143571058177366	0.499802697982754
PZE_101156771	1	121.8	DMC	Founder_Alleles	0.00313116495302479	0.00193231083110124	0.0156771072396743	0.525229233038079
PZE_101157214	1	122	DMC	Founder_Alleles	0.00366269594447555	0.00288013364887074	0.0160724500992317	0.472784263891919
PZE_101157412	1	122.1	DMC	Founder_Alleles	0.00404293903481157	0.00265010315101366	0.0164182431627682	0.511030875444493
PZE_101157898	1	122.4	DMC	Founder_Alleles	0.0101871891326915	0.00547804508912453	0.0221019794510947	0.596535443428597
PZE_101157937	1	122.5	DMC	Founder_Alleles	0.0147150279454022	0.00467927918698852	0.025165000369551	0.726440560225613
PZE_101158162	1	122.7	DMC	Founder_Alleles	0.00771212982657055	0.00211928379909487	0.0311415463982258	0.655139422714591
PZE_101158199	1	122.7	DMC	Founder_Alleles	0.00771789581210169	0.00211761618232498	0.0311611472389115	0.65543245560665
PZE_101158245	1	122.8	DMC	Founder_Alleles	0.00801435325429478	0.00232525926535432	0.0310166797129974	0.647353630274937
PZE_101158376	1	123	DMC	Founder_Alleles	0.00940530355093927	0.00286440383507547	0.031361486126314	0.655062793444957
PZE_101158547	1	123	DMC	Founder_Alleles	0.00753692492245173	0.00265549737676141	0.0310549218285785	0.597872229566288
PZE_101159305	1	124	DMC	Founder_Alleles	0.0177166354972298	0.0108818105061324	0.0403724929000969	0.488283699601289
PZE_101159556	1	124.3	DMC	Founder_Alleles	0.0298833009159013	0.0161477788868907	0.0426335964634431	0.569677915097153
PZE_101159718	1	124.4	DMC	Founder_Alleles	0.0320123004274651	0.0158324837076642	0.043996728764244	0.59079278742158
PZE_101159756	1	124.6	DMC	Founder_Alleles	0.0322152179387122	0.0129688111190457	0.0442452315425267	0.637064099196583
PZE_101159856	1	124.6	DMC	Founder_Alleles	0.0322166405016828	0.0129569766509353	0.044244326003105	0.637291602940797
PZE_101160294	1	124.9	DMC	Founder_Alleles	0.0928013898222375	0.0750776468909321	0.0399808811729213	0.649010196382027
PZE0006006207	1	125.2	DMC	Founder_Alleles	0.14272967831419	0.0797583364220708	0.0508838877976993	0.754946185127507
PZE_100001851	1	125.4	DMC	Founder_Alleles	0.151342335549715	0.0856727874923553	0.0518072835144131	0.753250965027822
PZE_101160546	1	125.6	DMC	Founder_Alleles	0.136624347076479	0.0881151613914282	0.052068657071237	0.690168570213442
PZE_101160628	1	125.7	DMC	Founder_Alleles	0.129839241286749	0.0913254892246819	0.0511251365500026	0.658032791535719
PZE_101160665	1	125.7	DMC	Founder_Alleles	0.160590811894564	0.109661994549767	0.0503191727344097	0.708925961568996
PZE_101160671	1	125.7	DMC	Founder_Alleles	0.160589711198001	0.109655175486827	0.0503251748181117	0.708943844462501
PZE_101160748	1	125.9	DMC	Founder_Alleles	0.161468240386598	0.109727636793161	0.0514926318384864	0.712490830123911
PZE_101160941	1	126.2	DMC	Founder_Alleles	0.161727689578963	0.10341965183736	0.0498912166940113	0.730476360610749
PZE_101161082	1	126.3	DMC	Founder_Alleles	0.169814512690046	0.103618977665362	0.0486021237630141	0.75929001416526
PZE_101161396	1	126.6	DMC	Founder_Alleles	0.156858237701628	0.120959797009545	0.0399423426773464	0.725216683123381
PZE_101161569	1	126.8	DMC	Founder_Alleles	0.188048580155184	0.130394860901512	0.0401896331996784	0.789665156254424
PZE_101161883	1	127.9	DMC	Founder_Alleles	0.0919275593732718	0.0723677850048837	0.0383606090343388	0.625331534883089
PZE_101161893	1	127.9	DMC	Founder_Alleles	0.0918616939811849	0.0723208327459374	0.0383580789004088	0.625189225271436
PZE_101161896	1	127.9	DMC	Founder_Alleles	0.0918035886177158	0.0722774180544647	0.0383549187646554	0.625070466762268
PZE_101162306	1	128.2	DMC	Founder_Alleles	0.0730392285519629	0.0580900671615672	0.0252374948018569	0.664524172984815
PZE_101162356	1	128.2	DMC	Founder_Alleles	0.0776574812711264	0.0740054170053492	0.0251491418865815	0.632835880942554
PZE_101162393	1	128.2	DMC	Founder_Alleles	0.0717501364633439	0.0533467320411311	0.0257038580175653	0.677426271930547
PZE_101162399	1	128.2	DMC	Founder_Alleles	0.0717433670668189	0.0534276993323977	0.0256989276033358	0.677051580185811
PZE_101162447	1	128.3	DMC	Founder_Alleles	0.0750658667805932	0.0679161674996284	0.0249112458437621	0.644452794570492
PZE_101163206	1	129.2	DMC	Founder_Alleles	0.244404410397272	0.16220336784974	0.127479330212412	0.582823470862087
PZE_101163301	1	129.2	DMC	Founder_Alleles	0.244683010616909	0.162182097423271	0.127695903536485	0.583014516137759
PZE_101163539	1	129.5	DMC	Founder_Alleles	0.238398910342097	0.123433429334511	0.148615340365636	0.600664919478161
PZE_101163849	1	129.9	DMC	Founder_Alleles	0.277190797858377	0.0847735637492555	0.203977458382048	0.701432945035495
PZE_101163883	1	129.9	DMC	Founder_Alleles	0.277113913586462	0.0846966883532211	0.204096710048852	0.701359976337431
PZE_101163953	1	130	DMC	Founder_Alleles	0.245419367244979	0.080648018291039	0.210800853171922	0.641762880688813
PZE_101164319	1	130.3	DMC	Founder_Alleles	0.208205549863743	0.073495625357864	0.219748614418069	0.568595214866843
PZE_101164384	1	130.4	DMC	Founder_Alleles	0.201693053678909	0.0518086142988963	0.224525587415355	0.629848841384099
PZE_101164453	1	130.4	DMC	Founder_Alleles	0.200999380993444	0.0515979841196679	0.224613017129384	0.629058327317405
PZE_101164570	1	130.5	DMC	Founder_Alleles	0.110161239154763	0.054942954381081	0.182513846529147	0.410171689830672
PZE_101164638	1	130.5	DMC	Founder_Alleles	0.11922138273543	0.0525186741438338	0.180595640534885	0.449724569167126
PZE_101164729	1	130.5	DMC	Founder_Alleles	0.129736423430289	0.0540148435074648	0.179770230082632	0.477907841028429
PZE_101165040	1	131.1	DMC	Founder_Alleles	0.201884105602812	0.19779730406503	0.153560195848685	0.42086078730585
PZE_101165143	1	131.1	DMC	Founder_Alleles	0.173841342024507	0.171614725651515	0.154760648122281	0.390295641936945
PZE_101165146	1	131.1	DMC	Founder_Alleles	0.16759340032817	0.146360770409972	0.157091659897798	0.40860479289633
PZE_101165471	1	131.4	DMC	Founder_Alleles	0.137054966501393	0.0747192662991804	0.128055019007744	0.504768805766879
PZE_101165690	1	131.6	DMC	Founder_Alleles	0.149703607361714	0.0790651148625492	0.128076141944281	0.54325867888669
PZE_101165741	1	131.6	DMC	Founder_Alleles	0.148799672761363	0.0788074125836392	0.12795693956234	0.541631247670015
PZE_101165783	1	131.7	DMC	Founder_Alleles	0.084114193062319	0.0681092186078237	0.111220015771065	0.385859551656471
PZE_101165802	1	131.7	DMC	Founder_Alleles	0.0840888782891465	0.0679950240062285	0.111230972661668	0.386048951544797
PZE_101165902	1	131.8	DMC	Founder_Alleles	0.0810817354626622	0.0571117452349661	0.112329756053029	0.404158998228504
PZE_101166092	1	131.9	DMC	Founder_Alleles	0.0809212679624118	0.0496827953056906	0.0923279494342167	0.473722572833201
PZE_101166183	1	131.9	DMC	Founder_Alleles	0.0719025825152246	0.0520257568747073	0.0923515345105513	0.421740080057344
PZE_101166237	1	132	DMC	Founder_Alleles	0.0719463331277588	0.0545799159253805	0.0754657782196912	0.457716322720741
PZE_101166297	1	132	DMC	Founder_Alleles	0.0719995370489688	0.0546102349543454	0.075446307321683	0.457949427188441
PZE_101166376	1	132.2	DMC	Founder_Alleles	0.0822706092292114	0.059315213531012	0.0716200379142259	0.507044543299917
PZE_101166525	1	132.4	DMC	Founder_Alleles	0.0760429916775229	0.0579411970704412	0.0729915069129738	0.481933824823784
PZE_101166549	1	132.4	DMC	Founder_Alleles	0.0760347336205195	0.0579761787317464	0.0729963836398634	0.481762000471147
PZE_101166508	1	132.5	DMC	Founder_Alleles	0.0733978709118779	0.0577843224433321	0.0736535311336108	0.469214475302665
PZE_101166565	1	132.5	DMC	Founder_Alleles	0.0745617777254786	0.0629289315500663	0.0724944228920017	0.457038481943519
PZE_101166625	1	132.6	DMC	Founder_Alleles	0.0823096648631806	0.0763418112915695	0.0730829632221974	0.452639587754808
PZE_101166671	1	132.6	DMC	Founder_Alleles	0.0949545755677162	0.0807415231016975	0.0757221407707167	0.494528700107653
PZE_101166716	1	132.8	DMC	Founder_Alleles	0.088250670976279	0.0744517801530656	0.0752449881978776	0.48320761362438
PZE_101167434	1	133.5	DMC	Founder_Alleles	0.0716030851672721	0.0586416403679294	0.0742703726963843	0.45207782814061
PZE_101167577	1	133.8	DMC	Founder_Alleles	0.0579883800200378	0.0395577116004312	0.0702966798355407	0.473668081234795
PZE_101167603	1	133.8	DMC	Founder_Alleles	0.0536374883276115	0.041187912994725	0.0621985155239401	0.470849940390715
PZE_101167639	1	133.9	DMC	Founder_Alleles	0.0490720451356325	0.048238827476522	0.0568037037289938	0.427760738992214
PZE_101167706	1	134	DMC	Founder_Alleles	0.0513379263417898	0.0553529346690655	0.0585258855945963	0.406207190193098
PZE_101168807	1	134.9	DMC	Founder_Alleles	0.0736810293206323	0.0505377899714143	0.0821936392439943	0.46817897128483
PZE_101168878	1	135	DMC	Founder_Alleles	0.0756334867150619	0.0509777611627465	0.0818912200788471	0.471412982422371
PZE_101168965	1	135.1	DMC	Founder_Alleles	0.078646148725549	0.0506570578341328	0.084711808091776	0.482142467557813
PZE_101169006	1	135.1	DMC	Founder_Alleles	0.088883494905121	0.060879382949089	0.0865963537041163	0.477927067530572
PZE_101169042	1	135.2	DMC	Founder_Alleles	0.0930510283092518	0.0612306788979423	0.088407261984804	0.488976954417679
PZE_101169140	1	135.3	DMC	Founder_Alleles	0.0879528940271473	0.0544869931009155	0.0883752627713283	0.487168962677636
PZE_101169204	1	135.3	DMC	Founder_Alleles	0.0879017860731011	0.0544242923189951	0.0883717259449883	0.487137415207718
PZE_101169244	1	135.4	DMC	Founder_Alleles	0.0954843590250488	0.0642460643895389	0.0880537273658099	0.477945999557563
PZE_101169259	1	135.4	DMC	Founder_Alleles	0.0999128230267177	0.066754891142326	0.0886282689214585	0.487125673283463
PZE_101169317	1	135.6	DMC	Founder_Alleles	0.100543059945738	0.054256604031793	0.0919189484336395	0.524530673812814
PZE_101169539	1	135.9	DMC	Founder_Alleles	0.119770008743651	0.0575720052738463	0.097130121007282	0.566345816090234
PZE_101169545	1	135.9	DMC	Founder_Alleles	0.123046357364045	0.0633337929013764	0.0962634303201158	0.555827582813637
PZE_101169548	1	135.9	DMC	Founder_Alleles	0.120788451974316	0.0683003773383223	0.098805041349501	0.530657830089631
PZE_101169609	1	135.9	DMC	Founder_Alleles	0.111063326137989	0.0607408289244867	0.0983516635093572	0.522059177149424
PZE_101170220	1	136.3	DMC	Founder_Alleles	0.147089382353315	0.0563808588031304	0.194548886795638	0.500102148100314
PZE_101170225	1	136.4	DMC	Founder_Alleles	0.150050648129118	0.0623347507963706	0.199358583054117	0.482181755416144
PZE_101170408	1	136.7	DMC	Founder_Alleles	0.206840271621122	0.0588243660370916	0.209209484523644	0.636254260352323
PZE_101170476	1	136.7	DMC	Founder_Alleles	0.212598773509255	0.0641360581082626	0.208378663352817	0.62938632042288
PZE_101170704	1	137	DMC	Founder_Alleles	0.264307090160414	0.0858271697127597	0.284831473207422	0.586331450878051
PZE_101170828	1	137.1	DMC	Founder_Alleles	0.231571520212205	0.0719643903430232	0.298665148090628	0.546661209818295
PZE_101170922	1	137.3	DMC	Founder_Alleles	0.261904436172614	0.0806155522140457	0.297796980950651	0.58179864613637
PZE_101171059	1	137.4	DMC	Founder_Alleles	0.275915796701653	0.0849806023765705	0.297492571356306	0.596324205370192
PZE_101172177	1	138.4	DMC	Founder_Alleles	0.241387932920785	0.0657106592639068	0.350269779594846	0.550099115041336
PZE_101172239	1	138.5	DMC	Founder_Alleles	0.196065614154591	0.0658082257206624	0.345314650383944	0.456813976487995
PZE_101172340	1	138.6	DMC	Founder_Alleles	0.190137161270844	0.064602868694645	0.340752709799351	0.450862354774391
PZE_101172427	1	138.8	DMC	Founder_Alleles	0.192649060376814	0.0687840620397796	0.357524996193454	0.432148209337714
PZE_101172517	1	139.1	DMC	Founder_Alleles	0.106721891124332	0.058820726474431	0.355384096053276	0.257945434498527
PZE_101172657	1	139.2	DMC	Founder_Alleles	0.0919263230232927	0.0413776695495125	0.354478175183635	0.269540929721794
PZE_101172677	1	139.2	DMC	Founder_Alleles	0.0917800971607717	0.0412344671003809	0.35446137658659	0.269628277335427
PZE_101172726	1	139.2	DMC	Founder_Alleles	0.0959588445165449	0.0477902675145517	0.3539425995378	0.259694457765075
PZE_101172856	1	139.3	DMC	Founder_Alleles	0.0901219129050694	0.0475192157923363	0.334157360655634	0.253432099360185
PZE_101172999	1	139.4	DMC	Founder_Alleles	0.0818348538685217	0.0471480957503445	0.310346849959323	0.241452226091822
PZE_101173330	1	139.7	DMC	Founder_Alleles	0.0638029688263785	0.045807081523073	0.248836586856257	0.215596482806764
PZE_101173487	1	139.8	DMC	Founder_Alleles	0.0558654507779984	0.0450903975203251	0.213344002339853	0.207601210807582
PZE_101173830	1	140.1	DMC	Founder_Alleles	0.0441723389454115	0.0456868497794916	0.174606653388381	0.182675778465488
PZE_101173927	1	140.1	DMC	Founder_Alleles	0.0442382231957037	0.0474375812313053	0.175224019019291	0.178837546710048
PZE_101174076	1	140.3	DMC	Founder_Alleles	0.0526986404331482	0.0357885380081713	0.166646722896144	0.255071946206859
PZE_101174535	1	141.1	DMC	Founder_Alleles	0.0910125168353747	0.0262436570396932	0.183778892330972	0.469320726831649
PZE_101174542	1	141.1	DMC	Founder_Alleles	0.091079610010141	0.0262320388709003	0.18380568788774	0.469679049680297
PZE_101174913	1	141.7	DMC	Founder_Alleles	0.0849139289708751	0.0213591445446255	0.155880313903096	0.53258902085588
PZE_101174973	1	141.7	DMC	Founder_Alleles	0.078764206044216	0.020949997222062	0.154790930260298	0.507395501219705
PZE_101175276	1	142.1	DMC	Founder_Alleles	0.0834648431817233	0.0219924184658683	0.156936497828083	0.519437605417071
PZE_101175582	1	142.3	DMC	Founder_Alleles	0.0991137794820698	0.0251536893313261	0.155129471054421	0.558779963758126
PZE_101175643	1	142.3	DMC	Founder_Alleles	0.0884565001580577	0.0223079378490387	0.155714003629864	0.539539694110195
PZE_101175901	1	142.6	DMC	Founder_Alleles	0.0739271340043951	0.0199801305366677	0.132949658333721	0.530583305278618
PZE_101176044	1	142.8	DMC	Founder_Alleles	0.0738555705359005	0.0187377827063772	0.135560539409006	0.544885638039594
PZE_101176281	1	143	DMC	Founder_Alleles	0.0740635321480083	0.0179343243430035	0.138013331434231	0.555768143677957
PZE_101176290	1	143	DMC	Founder_Alleles	0.0740616626594398	0.0179292596900928	0.138022920242086	0.555826504770743
PZE_101176624	1	143.5	DMC	Founder_Alleles	0.070947947828977	0.0154789471981776	0.142316256392862	0.572061905369235
PZE_101176627	1	143.5	DMC	Founder_Alleles	0.0709482021589416	0.0154759395559856	0.142312656880346	0.572113797313601
PZE_101176725	1	143.6	DMC	Founder_Alleles	0.0673774693353941	0.0129497512871799	0.140125617180324	0.591591632317702
PZE_101176793	1	143.7	DMC	Founder_Alleles	0.0749865893753739	0.0157723337248932	0.141442146815907	0.5897637023585
PZE_101176840	1	143.8	DMC	Founder_Alleles	0.0808267754231705	0.0197916375628028	0.141019484557468	0.568914037784801
PZE_101177060	1	144.2	DMC	Founder_Alleles	0.0965827500754088	0.0294767707846982	0.116427958123718	0.588656092866299
PZE_101177112	1	144.2	DMC	Founder_Alleles	0.129168333142318	0.0522983418845379	0.119235959027266	0.581048310655961
PZE_101177188	1	144.2	DMC	Founder_Alleles	0.100895444759968	0.023622517179676	0.113923859336706	0.657616568853822
PZE_101177419	1	144.4	DMC	Founder_Alleles	0.0759704152891822	0.0163410156427475	0.112287570761898	0.631432847044427
PZE_101177456	1	144.4	DMC	Founder_Alleles	0.0760797199197046	0.016336384269194	0.112266692421944	0.632136968726667
PZE_101177603	1	144.5	DMC	Founder_Alleles	0.1272383679165	0.0188868659442029	0.111459049977263	0.810562659465033
PZE_101177728	1	144.6	DMC	Founder_Alleles	0.10413342946938	0.0185907442859444	0.107916586460174	0.737178308173757
PZE_101177765	1	144.6	DMC	Founder_Alleles	0.103955064546162	0.0185968945630963	0.107887254936458	0.736423690106009
PZE_101177767	1	144.6	DMC	Founder_Alleles	0.103336575356812	0.0189445213458017	0.108221029252427	0.729958154630474
PZE_101177832	1	144.7	DMC	Founder_Alleles	0.0945447052463142	0.0179259153789745	0.10589236013217	0.709040924059029
PZE_101177940	1	144.9	DMC	Founder_Alleles	0.103810580273729	0.0271941046565489	0.105807374730403	0.660524640701899
PZE_101177975	1	144.9	DMC	Founder_Alleles	0.0783923955981661	0.0175925992939143	0.102552574810995	0.644179251292683
PZE_101178021	1	144.9	DMC	Founder_Alleles	0.0802568208187586	0.0191406647779777	0.10343519622436	0.635182496630809
PZE_101178540	1	145	DMC	Founder_Alleles	0.110667953102	0.0259590989022119	0.0893521829927969	0.727693731357392
PZE_101178589	1	145	DMC	Founder_Alleles	0.110472287020566	0.0260413581266321	0.0893637978148866	0.726217011370482
PZE_101178511	1	145.1	DMC	Founder_Alleles	0.0839624460409444	0.0296764146027094	0.0889177631696768	0.578662379672752
PZE_101178330	1	145.2	DMC	Founder_Alleles	0.0764639948854854	0.0270385924683316	0.0748318121445189	0.609831600358341
PZE_101178345	1	145.2	DMC	Founder_Alleles	0.0763862900769309	0.0270161314416739	0.0747101071214238	0.6100697179489
PZE_101178411	1	145.2	DMC	Founder_Alleles	0.0763473657353138	0.0269850711780641	0.074720425994365	0.610113536477474
PZE_101178735	1	145.6	DMC	Founder_Alleles	0.0578494739969757	0.0178160114081322	0.053174007392465	0.671559314974838
PZE_101178802	1	145.6	DMC	Founder_Alleles	0.0604482814580506	0.0193656827932629	0.0537570753079669	0.669711897507252
PZE_101178805	1	145.6	DMC	Founder_Alleles	0.0605097282608814	0.0193768801027934	0.0537416603405657	0.670137827166068
PZE_101179560	1	145.8	DMC	Founder_Alleles	0.0781051821677066	0.0236362093441781	0.0462769251884836	0.775785428637199
PZE_101179823	1	146	DMC	Founder_Alleles	0.0470080389178853	0.0320309515581102	0.0183273601989957	0.737661901736674
PZE_101179982	1	146.1	DMC	Founder_Alleles	0.0389543681663892	0.039034095908462	0.0119180431549993	0.727725267314061
PZE_101180001	1	146.1	DMC	Founder_Alleles	0.0495958833330604	0.0556637158990123	0.012197011431471	0.737333794651463
PZE_101180035	1	146.1	DMC	Founder_Alleles	0.0451874647020655	0.0502970449805117	0.0120909133864207	0.726099131571731
PZE_101180060	1	146.2	DMC	Founder_Alleles	0.0395988109552902	0.0441497550439709	0.0107775331333064	0.732807275166369
PZE_101180354	1	146.6	DMC	Founder_Alleles	0.02313216341248	0.027477573246893	0.0066368384661617	0.751420153039675
PZE_101180375	1	146.6	DMC	Founder_Alleles	0.0230952251557464	0.0274250771749353	0.00663121260521271	0.751471407570508
PZE_101180531	1	146.7	DMC	Founder_Alleles	0.0483120570364315	0.0500995392343081	0.00591023350395681	0.868389460390412
PZE_101180631	1	146.7	DMC	Founder_Alleles	0.0188489581351255	0.017374405680839	0.00604135757576962	0.780471974638042
PZE_101180953	1	146.9	DMC	Founder_Alleles	0.0394978739787143	0.0446517785765647	0.00564500699351833	0.828743708069152
PZE_101181142	1	147.1	DMC	Founder_Alleles	0.0516065016797096	0.0849886935443231	0.00317140261597904	0.893109642236629
PZE_101181469	1	147.4	DMC	Founder_Alleles	0.0239750605773347	0.0493661436525038	0.0015724431613573	0.890024510215301
PZE_101181505	1	147.4	DMC	Founder_Alleles	0.0234910137548439	0.0487765181339581	0.00147382095972837	0.895075762697953
PZE_101181658	1	147.6	DMC	Founder_Alleles	0.0215865703818728	0.0410423417781888	0.00138973844718915	0.906758906937025
PZE_101182083	1	147.8	DMC	Founder_Alleles	0.030431771726443	0.0518726969853009	0.00162004963915818	0.942085414874069
PZE_101182084	1	147.8	DMC	Founder_Alleles	0.0304814282343195	0.0519288539793259	0.00162376172227785	0.94199253897639
PZE_101182086	1	147.8	DMC	Founder_Alleles	0.0305437202608446	0.0519960442586543	0.00162837531179794	0.941890789852594
PZE_101182128	1	147.9	DMC	Founder_Alleles	0.0372084576097478	0.0586260794032902	0.00220811761838469	0.926986918263654
PZE_101182161	1	147.9	DMC	Founder_Alleles	0.0371898013604313	0.0585420369083733	0.00220851441602543	0.927031450525597
PZE_101182391	1	148.3	DMC	Founder_Alleles	0.0339028651068501	0.0444562295431983	0.00200047194993169	0.953384992275461
PZE_101182551	1	148.3	DMC	Founder_Alleles	0.0338983675524723	0.0444328899246761	0.00200055178342828	0.953414065058885
PZE_101182557	1	148.3	DMC	Founder_Alleles	0.0338991849993051	0.0444087852092195	0.00200054107919345	0.95347524574264
PZE_101182584	1	148.4	DMC	Founder_Alleles	0.0340076552967123	0.0421286202227336	0.00199961580718355	0.959310565870891
PZE_101182771	1	148.7	DMC	Founder_Alleles	0.0332622265007079	0.036153745930007	0.00197963624748354	0.970329587492499
PZE_101182888	1	148.8	DMC	Founder_Alleles	0.0286593139742157	0.0360272127673374	0.00142120629546161	0.978756312718498
PZE_101182889	1	148.8	DMC	Founder_Alleles	0.0338756897567937	0.0489696575629553	0.00136140305069288	0.97556903555106
PZE_101182945	1	148.9	DMC	Founder_Alleles	0.0349513742846514	0.0505108255902044	0.00131093344251687	0.980000188218717
PZE_101183151	1	149.2	DMC	Founder_Alleles	0.0429623831741526	0.0570868500366419	0.00142842643028573	0.989245434490647
PZE_101183173	1	149.2	DMC	Founder_Alleles	0.043916312192424	0.0573463858573827	0.00143385942072705	0.990254734274529
PZE_101183799	1	149.5	DMC	Founder_Alleles	0.0702852634729865	0.157349795319004	0.00213476904013421	0.926808477059553
PZE_101183884	1	149.6	DMC	Founder_Alleles	0.0692219833835527	0.179545331749901	0.00208711767340375	0.897644449906094
PZE_101183895	1	149.6	DMC	Founder_Alleles	0.0717046146896791	0.173529138979731	0.00216060332010048	0.911012369989261
PZE_101183943	1	149.7	DMC	Founder_Alleles	0.0700272153710385	0.160332277625383	0.00228686303004988	0.909341192553991
PZE_101184213	1	150	DMC	Founder_Alleles	0.0526394470962779	0.123353853751016	0.00213094575085904	0.890310501658429
PZE_101184352	1	150.1	DMC	Founder_Alleles	0.0629849224287001	0.140542984261104	0.00215418617003293	0.912645135832546
PZE_101184638	1	150.4	DMC	Founder_Alleles	0.0603078500610736	0.121946500602925	0.00252046587119603	0.910021467128179
PZE_101184647	1	150.4	DMC	Founder_Alleles	0.0602587702802244	0.121910219393924	0.00251965389662057	0.909917910222133
PZE_101184757	1	150.4	DMC	Founder_Alleles	0.0602465515944385	0.121959502806157	0.00251887746582302	0.909840995101663
PZE_101185029	1	150.7	DMC	Founder_Alleles	0.0637373424983648	0.140336014648645	0.0027988372222808	0.882544556225611
PZE_101185524	1	150.9	DMC	Founder_Alleles	0.0649277807200503	0.158363687641511	0.00328329870326594	0.834644000739396
PZE_101185558	1	151	DMC	Founder_Alleles	0.0647645632942211	0.168844015907649	0.00343047610125324	0.809853730050095
PZE_101185795	1	151.2	DMC	Founder_Alleles	0.0621796787234208	0.190705300537273	0.00349249623875236	0.755977969296626
PZE_101185802	1	151.2	DMC	Founder_Alleles	0.0544667569771222	0.162225984430602	0.00342819484209489	0.744860775846854
PZE_101185989	1	151.4	DMC	Founder_Alleles	0.0662310538953952	0.150299685424754	0.00368506645755118	0.81534931733769
PZE_101186220	1	151.5	DMC	Founder_Alleles	0.057144018304198	0.128085917852908	0.00350479867846276	0.787099776469373
PZE_101186536	1	151.5	DMC	Founder_Alleles	0.0511890785641471	0.123887287131208	0.00306760596200173	0.77570277789992
PZE_101186718	1	151.7	DMC	Founder_Alleles	0.0635412943612824	0.120472253020259	0.0032649935172907	0.845087833634366
PZE_101186723	1	151.7	DMC	Founder_Alleles	0.0635837548877004	0.120471714102133	0.00326520734717817	0.845285719367741
PZE_101187190	1	152.6	DMC	Founder_Alleles	0.0709269829370834	0.139526662914774	0.00302241406532888	0.870091061310284
PZE_101187227	1	152.6	DMC	Founder_Alleles	0.070929936916205	0.139582574938977	0.00302143426441337	0.870084593439701
PZE_101187312	1	152.7	DMC	Founder_Alleles	0.0716426829843778	0.140653030516451	0.00299545545462354	0.873407127421386
PZE_101187374	1	152.8	DMC	Founder_Alleles	0.0724119429001768	0.141845613954696	0.00297039533002452	0.876734277303055
PZE_101187488	1	152.8	DMC	Founder_Alleles	0.0717612572563554	0.139038747963977	0.0029293159356415	0.877798331600938
PZE_101187496	1	152.8	DMC	Founder_Alleles	0.0713264378084646	0.136643682951634	0.00288835227812245	0.879291015104379
PZE_101187682	1	152.9	DMC	Founder_Alleles	0.0715977357313364	0.131486682446988	0.00297321399472572	0.888659432475653
PZE_101188060	1	153.4	DMC	Founder_Alleles	0.0814527545042604	0.135787742151433	0.00250914559004811	0.943785781814537
PZE_101188202	1	153.5	DMC	Founder_Alleles	0.0825087233399341	0.145493378015771	0.00223267510542846	0.951607613404637
PZE_101188238	1	153.5	DMC	Founder_Alleles	0.0825915425570428	0.145588730349637	0.00223246604703875	0.95173387896908
PZE_101188659	1	154	DMC	Founder_Alleles	0.125965926657288	0.195995573994733	0.00208530435216103	0.989800478379406
PZE_101188800	1	154.1	DMC	Founder_Alleles	0.105270534615039	0.153169991453943	0.00184634907751768	0.988748766978425
PZE_101189231	1	154.5	DMC	Founder_Alleles	0.0372558706576338	0.0626602189092398	0.00172616761093902	0.917667609468402
PZE_101189246	1	154.6	DMC	Founder_Alleles	0.0453434546789048	0.0807284569314852	0.00164311605716461	0.930040866051655
PZE_101189410	1	154.7	DMC	Founder_Alleles	0.0413287438661192	0.0750077829659149	0.00160111231570648	0.923590381859681
PZE_101189418	1	154.7	DMC	Founder_Alleles	0.0427817469199836	0.0699798615356433	0.00159179768953732	0.940063141957894
PZE_101189489	1	154.7	DMC	Founder_Alleles	0.043970951959512	0.0651278622620347	0.00158220952805044	0.953445888088808
PZE_101189600	1	154.9	DMC	Founder_Alleles	0.0427106252937208	0.0678247993337288	0.00155164418954923	0.946042835552417
PZE_101189670	1	155	DMC	Founder_Alleles	0.0334382099257807	0.0532613036743691	0.00160536589993387	0.926655823333436
PZE_101189687	1	155	DMC	Founder_Alleles	0.0333721487995828	0.0531074281229584	0.00160596842460414	0.926570125206549
PZE_101189720	1	155	DMC	Founder_Alleles	0.0275535512195575	0.052143968925864	0.00162364179354779	0.883639962817194
PZE_101189878	1	155.1	DMC	Founder_Alleles	0.0229461007551148	0.0484358149936346	0.00115272747788497	0.892800966264785
PZE_101189886	1	155.1	DMC	Founder_Alleles	0.0233864317215359	0.0491790683497513	0.00115264697564277	0.895208026476838
PZE_101190037	1	155.3	DMC	Founder_Alleles	0.0192715009265038	0.0445215561068135	0.00106355890805887	0.867381113502139
PZE_101190686	1	156	DMC	Founder_Alleles	0.0309447657625297	0.0786564011844815	0.00122929591327847	0.870885573309322
PZE_101190721	1	156.1	DMC	Founder_Alleles	0.0320505784989397	0.0852964683358431	0.00118682992157504	0.871529870214194
PZE_101190832	1	156.1	DMC	Founder_Alleles	0.0331747421590374	0.0791502409344542	0.00125408064162924	0.890692772389923
PZE_101190874	1	156.2	DMC	Founder_Alleles	0.0335165506920287	0.091547065371169	0.000922146627393761	0.910948928045324
PZE_101191080	1	156.5	DMC	Founder_Alleles	0.027929964808397	0.10632079060903	0.000662120808061939	0.896005284518786
PZE_101191483	1	156.6	DMC	Founder_Alleles	0.0355926611682411	0.121612095096168	0.000612740523994293	0.941499420796968
PZE_101191574	1	156.7	DMC	Founder_Alleles	0.042358628967182	0.134425783591629	0.000633129166830781	0.95895338761485
PZE_101191608	1	156.8	DMC	Founder_Alleles	0.0501014333293525	0.1568941371954	0.000629091285802352	0.967458043615029
PZE_101191790	1	156.8	DMC	Founder_Alleles	0.0501561868272432	0.157153488131822	0.000629005621055612	0.96746232034138
PZE_101191970	1	157.2	DMC	Founder_Alleles	0.0584413034305533	0.230837859274305	0.000659569828175721	0.941682991237392
PZE_101192090	1	157.2	DMC	Founder_Alleles	0.0529001123759028	0.228416085441338	0.000619393830548765	0.923958893910769
PZE_101192133	1	157.3	DMC	Founder_Alleles	0.0513460568141447	0.228035421907032	0.000656749351826691	0.916622565974579
PZE_101192159	1	157.3	DMC	Founder_Alleles	0.0517194128190834	0.23009610679935	0.000646737352998472	0.916889312996215
PZE_101192183	1	157.3	DMC	Founder_Alleles	0.0517930607027225	0.230081015087366	0.000649696306488701	0.916644485304411
PZE_101192259	1	157.4	DMC	Founder_Alleles	0.0625747055272332	0.230007581029492	0.00112872721462365	0.88805846631214
PZE_101192272	1	157.4	DMC	Founder_Alleles	0.0624967592601177	0.229615026956154	0.00112894874931013	0.888022208728203
PZE_101192304	1	157.4	DMC	Founder_Alleles	0.0624183468442016	0.229238518098625	0.0011290827442777	0.887983119466627
PZE_101192397	1	157.4	DMC	Founder_Alleles	0.0624092472268213	0.229201841536239	0.00112919370857667	0.887995849184318
PZE_101192449	1	157.5	DMC	Founder_Alleles	0.061590189821835	0.225872892453599	0.00114076982986644	0.889332725159582
PZE_101192489	1	157.7	DMC	Founder_Alleles	0.060316357509384	0.219641878451379	0.00116927832334801	0.893334179866932
PZE_101192567	1	157.7	DMC	Founder_Alleles	0.0603178652702058	0.219586363168213	0.00116972442226115	0.893370168713596
PZE_101192576	1	157.7	DMC	Founder_Alleles	0.0603099862262766	0.219515473733994	0.0011695684442431	0.893396952969858
PZE_101192647	1	157.9	DMC	Founder_Alleles	0.0601500974333655	0.205940290150171	0.00116365503805416	0.902538462402714
PZE_101192715	1	157.9	DMC	Founder_Alleles	0.0601469844073595	0.20589031853441	0.00116346717129301	0.902578949394695
PZE_101192764	1	158	DMC	Founder_Alleles	0.0598592491623384	0.198397544353149	0.00116214473904575	0.906807821758689
PZE_101192859	1	158	DMC	Founder_Alleles	0.0600740841511228	0.198362487464301	0.0011709893727706	0.906679991671436
PZE_101193013	1	158.2	DMC	Founder_Alleles	0.123325044601278	0.200927967171542	0.00558823385529617	0.880428921387183
PZE_101193425	1	158.5	DMC	Founder_Alleles	0.0912156468022802	0.134111612037319	0.00607386539452837	0.854463658219254
PZE_101193629	1	158.7	DMC	Founder_Alleles	0.0768777569189917	0.0991425946905289	0.00777071365356097	0.820184315285974
PZE_101193678	1	158.7	DMC	Founder_Alleles	0.0767933276644557	0.0989651616339258	0.00778087822824236	0.81996228498871
PZE_101193799	1	158.8	DMC	Founder_Alleles	0.0661503797789573	0.09281673869174	0.00757265249785866	0.788266701469491
PZE_101194070	1	158.9	DMC	Founder_Alleles	0.0575791384295318	0.086546314091217	0.00759426042479117	0.754637791539733
PZE_101194483	1	159.3	DMC	Founder_Alleles	0.018722150598021	0.0402535956931608	0.00398054088330746	0.640492602988515
PZE_101194505	1	159.3	DMC	Founder_Alleles	0.0186732193974901	0.040147358637483	0.00398092131408556	0.640147165797539
PZE_101194730	1	159.4	DMC	Founder_Alleles	0.0148747265807191	0.0326076459361316	0.00390559588306205	0.61121043731655
PZE_101194734	1	159.4	DMC	Founder_Alleles	0.0148427795789248	0.032534216711975	0.0039055175272199	0.610972488849334
PZE_101194804	1	159.5	DMC	Founder_Alleles	0.0157220737066596	0.0324807557664251	0.00375410438145807	0.635203061157672
PZE_101194985	1	159.8	DMC	Founder_Alleles	0.0151529484893518	0.0314375977458426	0.00375640643786479	0.635765744453253
PZE_101195016	1	159.9	DMC	Founder_Alleles	0.0156694955374223	0.0355777573044006	0.00375987025768187	0.621338186302533
PZE_101195059	1	159.9	DMC	Founder_Alleles	0.0156712404703312	0.0356265090569953	0.00376576310183196	0.620740925445078
PZE_101195252	1	160.2	DMC	Founder_Alleles	0.0160577696108066	0.0375869787843615	0.00593454460553688	0.50394435217606
PZE_101195315	1	160.2	DMC	Founder_Alleles	0.0160270105071919	0.0375256630112792	0.005947408273418	0.503227014383934
PZE_101195343	1	160.2	DMC	Founder_Alleles	0.0153312563441338	0.0360211267933443	0.0059537551376907	0.497364639373268
PZE_101195355	1	160.3	DMC	Founder_Alleles	0.0120225976199606	0.0318575278887551	0.00760109509697238	0.408764284593567
PZE_101195407	1	160.3	DMC	Founder_Alleles	0.0121709141420669	0.0324050377446745	0.00746758015427984	0.408656878149963
PZE_101195694	1	160.7	DMC	Founder_Alleles	0.0149980805149398	0.028759089349751	0.0079529972466168	0.493918336258995
PZE_101195802	1	160.9	DMC	Founder_Alleles	0.021872758309725	0.0342950212256377	0.00796344994843712	0.589535995760397
PZE_101195850	1	160.9	DMC	Founder_Alleles	0.0251408671647315	0.0415223435799156	0.00793406650590323	0.596760258000216
PZE_101195985	1	161	DMC	Founder_Alleles	0.0301607094093416	0.0586918683719283	0.00638977272788821	0.629982007575283
PZE_101196012	1	161	DMC	Founder_Alleles	0.0240687349842942	0.0409089264083057	0.00636813373773626	0.632011071544619
PZE_101196084	1	161.1	DMC	Founder_Alleles	0.0343206219488086	0.0396641206364585	0.00595677676855011	0.772018341099976
PZE_101196188	1	161.3	DMC	Founder_Alleles	0.0358429015221295	0.0402320748844672	0.00565594975247474	0.787095746671352
PZE_101196193	1	161.3	DMC	Founder_Alleles	0.0279896809939644	0.0319243415661448	0.00559239844721016	0.751311495580298
PZE_101196483	1	161.7	DMC	Founder_Alleles	0.0142956661205064	0.0227627731916852	0.00335176374528967	0.709100164163437
PZE_101196496	1	161.7	DMC	Founder_Alleles	0.0142801001485725	0.0227557335028282	0.00334795707358326	0.709072944800329
PZE_101196520	1	161.7	DMC	Founder_Alleles	0.0161794138527797	0.0278106807088457	0.00337355444596488	0.707143644160821
PZE_101196582	1	161.8	DMC	Founder_Alleles	0.0150577503637539	0.0263905166387557	0.00346718262001633	0.694572988047151
PZE_101196704	1	161.8	DMC	Founder_Alleles	0.0146273752347587	0.0233815764965815	0.00347214861779854	0.712391184309391
PZE_101196709	1	161.9	DMC	Founder_Alleles	0.0145912681692736	0.0246358044759944	0.00346422102277832	0.700613395740403
PZE_101196829	1	162.1	DMC	Founder_Alleles	0.0140335958867263	0.0281053537237017	0.00334810884389969	0.665541232502333
PZE_101196856	1	162.1	DMC	Founder_Alleles	0.0122994088342168	0.0228555555432153	0.00332994087816807	0.667170933996672
PZE_101197018	1	162.2	DMC	Founder_Alleles	0.00912357000479036	0.023659564872851	0.00233206697728261	0.643847719528063
PZE_101196940	1	162.3	DMC	Founder_Alleles	0.00847136068563747	0.0235913921340823	0.0023492662755451	0.616552927169273
PZE_101197050	1	162.4	DMC	Founder_Alleles	0.00797839201764117	0.0238867375972255	0.00237884585684323	0.589866909495035
PZE_101197293	1	162.6	DMC	Founder_Alleles	0.0036501536412169	0.0259079339021012	0.00135328511530441	0.444896456655753
PZE_101197298	1	162.6	DMC	Founder_Alleles	0.00321494172927461	0.0239204666544559	0.0013572436258289	0.425773427548173
PZE_101197402	1	162.6	DMC	Founder_Alleles	0.00410828375701566	0.0229440490247983	0.00138253734445426	0.505785796388654
PZE_101197472	1	162.7	DMC	Founder_Alleles	0.00249025109091683	0.0138238036563194	0.00177298874548082	0.41011803034539
PZE_101197668	1	162.8	DMC	Founder_Alleles	0.00261838076192611	0.0105799313646902	0.0026415450326418	0.413974278537249
PZE_101197686	1	162.8	DMC	Founder_Alleles	0.00200119386668607	0.0112484577208123	0.00257953649475795	0.332871296170373
PZE_101197699	1	162.8	DMC	Founder_Alleles	0.00234493676417447	0.012185887937318	0.00266264616912815	0.35982453278652
PZE_101198001	1	163.1	DMC	Founder_Alleles	0.00176787096169462	0.0172345193162913	0.00276952617349124	0.239519344942559
PZE_101198020	1	163.1	DMC	Founder_Alleles	0.00237038348629137	0.0181414379898377	0.00272359042423687	0.2927303867286
PZE_101198037	1	163.1	DMC	Founder_Alleles	0.00211318467664479	0.0212590038410995	0.00282162096064076	0.24384435268892
PZE_101198038	1	163.1	DMC	Founder_Alleles	0.00189933938666309	0.0215985242474949	0.00275481364314389	0.222337073145905
PZE_101198043	1	163.1	DMC	Founder_Alleles	0.00202910051096394	0.0165339126444038	0.00275127521588725	0.273016557106606
PZE_101198050	1	163.1	DMC	Founder_Alleles	0.00184325444487221	0.0144296277711294	0.00280092301201296	0.274343599284306
PZE_101198224	1	163.2	DMC	Founder_Alleles	0.00393204944904246	0.0200464315090884	0.00234732579078833	0.433687157214716
PZE_101198252	1	163.2	DMC	Founder_Alleles	0.00536822207683163	0.0243293142905636	0.00232926756538232	0.486331058003916
PZE_101198337	1	163.2	DMC	Founder_Alleles	0.00726210331583421	0.0306276792506247	0.00235086273474749	0.532514381277857
PZE_101198371	1	163.2	DMC	Founder_Alleles	0.0066146161264562	0.0304534387372033	0.0023372738868993	0.503795582538142
PZE_101198387	1	163.2	DMC	Founder_Alleles	0.00616134075211472	0.0304710767184573	0.00232219927502653	0.481146734455426
PZE_101198568	1	163.3	DMC	Founder_Alleles	0.00714214550707892	0.0414206063990097	0.00261720648470232	0.433317819257079
PZE_101198605	1	163.4	DMC	Founder_Alleles	0.00954264166264029	0.0441923121261605	0.00310544392615852	0.46771726801382
PZE_101198633	1	163.4	DMC	Founder_Alleles	0.00957238633462265	0.0442216295882948	0.00311066248308967	0.468139737438213
PZE_101198638	1	163.4	DMC	Founder_Alleles	0.00931197182239818	0.0455285994463321	0.0028811377836655	0.463454381559018
PZE_101198659	1	163.4	DMC	Founder_Alleles	0.00866244951891604	0.0449331671876201	0.00273163265496368	0.452485628467246
PZE_101198751	1	163.7	DMC	Founder_Alleles	0.00709368230689722	0.042458304443205	0.00167168181856803	0.505457246212078
PZE_101198753	1	163.7	DMC	Founder_Alleles	0.00709268942943897	0.0424503838694594	0.00167147181651683	0.50547544059409
PZE_101198781	1	163.9	DMC	Founder_Alleles	0.00689273905204291	0.0406138993600712	0.00164936560225903	0.508050519747908
PZE_101198839	1	164	DMC	Founder_Alleles	0.00824087381602412	0.0401335827614608	0.00163642238727668	0.570027000913339
PZE_101198848	1	164	DMC	Founder_Alleles	0.00664787500150799	0.0401342748112635	0.0016379137724496	0.500549342757032
PZE_101198850	1	164	DMC	Founder_Alleles	0.00664811892259032	0.0401907966645562	0.00163821117612972	0.500264600884966
PZE_101198853	1	164.1	DMC	Founder_Alleles	0.00669980418475535	0.0460163729516022	0.00169271303341767	0.471949937259651
PZE_101198854	1	164.1	DMC	Founder_Alleles	0.00640486642364324	0.0401028169890415	0.00162981499074555	0.490017919381068
PZE_101199033	1	164.4	DMC	Founder_Alleles	0.00592108900033994	0.0469812870657825	0.00164714278493494	0.434907874370667
PZE_101199192	1	164.6	DMC	Founder_Alleles	0.00484567904209665	0.0447733421127798	0.00165595216444381	0.389043974523818
PZE_101199598	1	164.9	DMC	Founder_Alleles	0.00448423023106359	0.0405445980031578	0.00200151733077414	0.344781980316352
PZE_101199628	1	164.9	DMC	Founder_Alleles	0.0039660622051223	0.0349409440410099	0.00203858391083001	0.341563698253383
PZE_101199832	1	165.2	DMC	Founder_Alleles	0.00237121559508668	0.0375711383528651	0.00181675291580286	0.244669968909348
PZE_101200220	1	165.5	DMC	Founder_Alleles	0.0016862279365546	0.0321550767170238	0.00214669214457064	0.193102875618288
PZE_101200311	1	165.5	DMC	Founder_Alleles	0.0016826207707864	0.0320953841706293	0.00214724781063735	0.192953858084315
PZE_101200344	1	165.5	DMC	Founder_Alleles	0.0016798341402755	0.0320728057799861	0.00214585104511666	0.192848455577155
PZE_101203885	1	166	DMC	Founder_Alleles	0.000923031144976383	0.0231677108944625	0.00192866804423009	0.151994067520874
PZE_101203624	1	166.2	DMC	Founder_Alleles	0.000487850798063683	0.0213016795021734	0.00151740784291798	0.110861560896723
PZE_101201817	1	167.4	DMC	Founder_Alleles	0.000181109154047454	0.0143852151275655	0.00184347331257195	0.0515470399365585
PZE_101201482	1	167.8	DMC	Founder_Alleles	0.000270302921083987	0.0171377388811575	0.00163550192161788	0.0691826941682645
PZE_101201492	1	167.8	DMC	Founder_Alleles	0.000356211301345	0.023420208645718	0.00156377673187635	0.0710047797395157
PZE_101201202	1	168.1	DMC	Founder_Alleles	0.000367277932650456	0.0265274130180746	0.00146890949449918	0.0691686120885237
PZE_101201219	1	168.1	DMC	Founder_Alleles	0.000407095316965811	0.0269467315408284	0.00153124199145926	0.0747629636343181
PZE_101201288	1	168.1	DMC	Founder_Alleles	0.000465225840944661	0.0282465687078859	0.00159566059032901	0.0812429560707253
PZE_101201013	1	168.4	DMC	Founder_Alleles	0.000179793892267299	0.0103058851725888	0.00135357838666272	0.0728779916175254
PZE_101204621	1	168.6	DMC	Founder_Alleles	9.47330426902537e-05	0.0073947850801771	0.000648348164431267	0.0877881393743242
PZE_101204689	1	168.7	DMC	Founder_Alleles	0.000184305813714869	0.00798974969955846	0.00206963038929775	0.0724986008048926
PZE_101204728	1	168.7	DMC	Founder_Alleles	0.000142293328210696	0.00814207439069048	0.00161668911438406	0.0678352852008303
PZE_101204999	1	168.8	DMC	Founder_Alleles	0.000489390844560122	0.0122895084261508	0.000828776524154695	0.209419414077172
PZE_101205031	1	168.8	DMC	Founder_Alleles	0.000518040144527165	0.0126649118076633	0.000834345074363974	0.214603387210483
PZE_101205235	1	169	DMC	Founder_Alleles	0.0004539182950688	0.00996979351100091	0.00106908000327255	0.209056350955432
PZE_101205273	1	169	DMC	Founder_Alleles	0.000456227496844042	0.00982072609286144	0.00108604662893663	0.211951758731997
PZE_101205523	1	169.3	DMC	Founder_Alleles	0.000245108029448771	0.0126646955720562	0.000610890022284205	0.164130728343309
PZE_101205591	1	169.3	DMC	Founder_Alleles	0.00024495742969799	0.012657366761022	0.000611008110258715	0.164098378718218
PZE_101205743	1	169.5	DMC	Founder_Alleles	0.000240908030330389	0.0129373841772684	0.000616514578087757	0.160365396480761
PZE_101206027	1	169.8	DMC	Founder_Alleles	0.000324529507378268	0.0286623780359703	0.000595610668135405	0.123352822566254
PZE_101206287	1	170.1	DMC	Founder_Alleles	0.000266168478067486	0.0215342814712306	0.000612807500208423	0.128636773547472
PZE_101206290	1	170.1	DMC	Founder_Alleles	0.000265776535897655	0.0215133506189414	0.000612894448478563	0.128558180901086
PZE_101206982	1	170.8	DMC	Founder_Alleles	0.000211124177188826	0.0207840022081788	0.000632904594125572	0.108409959990897
PZE_101207067	1	171	DMC	Founder_Alleles	0.000493752387264235	0.0468840595892284	0.000571624253536518	0.125677229353452
PZE_101207166	1	171	DMC	Founder_Alleles	0.000498268428669069	0.0471773327510246	0.000572999180580513	0.125897264602304
PZE_101207892	1	171.5	DMC	Founder_Alleles	0.00324661828085904	0.117548755949537	0.00360997035076427	0.111145343668516
PZE_101207960	1	171.6	DMC	Founder_Alleles	0.00315522471884966	0.121162199639592	0.00362683954991794	0.105871167712524
PZE_101208126	1	171.7	DMC	Founder_Alleles	0.002618769814834	0.116621972637612	0.00381848818297725	0.0911582155872601
PZE_101208130	1	171.7	DMC	Founder_Alleles	0.0028955555281619	0.120192113728232	0.00385930744745244	0.0978070161913203
PZE_101208157	1	171.8	DMC	Founder_Alleles	0.00315602893484312	0.127796913386233	0.0029992369509213	0.122081403914992
PZE_101208190	1	171.9	DMC	Founder_Alleles	0.00124358676350811	0.0506184323007272	0.0030886349656184	0.101449279394574
PZE_101208211	1	171.9	DMC	Founder_Alleles	0.00193711129009555	0.0696362652490499	0.00317313510127382	0.120908525126792
PZE_101208698	1	172.4	DMC	Founder_Alleles	0.00177332772661887	0.0452479301983143	0.00457774474764716	0.138039282926083
PZE_101208921	1	172.4	DMC	Founder_Alleles	0.00216162282250543	0.0507512199922888	0.00456557908586785	0.15148604805927
PZE_101209438	1	172.6	DMC	Founder_Alleles	0.00311745201110436	0.0545237624400337	0.00778494526027096	0.142737015614363
PZE_101209497	1	172.7	DMC	Founder_Alleles	0.0050681426034207	0.0542723200877719	0.0101730473987045	0.178951664032586
PZE_101210110	1	173.2	DMC	Founder_Alleles	0.00688789606027596	0.0700713285765429	0.00777881204248621	0.221389765313092
PZE_101210226	1	173.3	DMC	Founder_Alleles	0.00743367095495384	0.0747879689180542	0.00764902970725945	0.226675993619438
PZE_101210621	1	173.7	DMC	Founder_Alleles	0.0103305903347048	0.100148485798197	0.00714463661378517	0.249611323519269
PZE_101210733	1	173.9	DMC	Founder_Alleles	0.0114186647656629	0.114784122016123	0.00755179440907705	0.250363041269922
PZE_101210734	1	173.9	DMC	Founder_Alleles	0.0109213901725997	0.105348741795918	0.00749591674857153	0.253682328229767
PZE_101210761	1	173.9	DMC	Founder_Alleles	0.0112116942844787	0.119183228371298	0.00758928664450598	0.241067210324033
PZE_101211427	1	174.6	DMC	Founder_Alleles	0.0133442077522685	0.132248472812025	0.00622509582097175	0.286623193612608
PZE_101213233	1	176	DMC	Founder_Alleles	0.00958135705310525	0.201020767953237	0.00248037143276192	0.267574133540904
PZE_101213494	1	176.3	DMC	Founder_Alleles	0.0107406735556205	0.236443576964193	0.00215856764387024	0.282807408813774
PZE_101213501	1	176.3	DMC	Founder_Alleles	0.0105721234957097	0.232488982456429	0.00214145240410024	0.282263491136593
PZE_101213558	1	176.3	DMC	Founder_Alleles	0.0104506611751494	0.228767719308689	0.00212504032132366	0.282481497242734
PZE_101213680	1	176.6	DMC	Founder_Alleles	0.0106401861307216	0.306373254570475	0.00197205669211664	0.241722935593294
PZE_101214116	1	176.9	DMC	Founder_Alleles	0.00655834843397352	0.392895495712356	0.00101111771982887	0.188445785528139
PZE_101214118	1	176.9	DMC	Founder_Alleles	0.00655726336475704	0.393869961343088	0.00100874275355456	0.188308180082114
PZE_101214133	1	176.9	DMC	Founder_Alleles	0.00629088024735258	0.383373926241399	0.00100751892147677	0.185398661642048
PZE_101214250	1	177	DMC	Founder_Alleles	0.00689976985447915	0.462029961903813	0.000862916397359248	0.190782096832016
PZE_101214344	1	177.2	DMC	Founder_Alleles	0.00803059227517999	0.54800280035237	0.000861600965516685	0.193148898764588
PZE_101214376	1	177.2	DMC	Founder_Alleles	0.00803912069343904	0.548481838148944	0.000861221622833308	0.19324328878122
PZE_101214418	1	177.2	DMC	Founder_Alleles	0.00811024128362381	0.549636648784955	0.000866291015662046	0.193921924324257
PZE_101214480	1	177.2	DMC	Founder_Alleles	0.00812135191478702	0.549898071805733	0.000856703380322399	0.194074471473837
PZE_101214787	1	177.6	DMC	Founder_Alleles	0.00759615980188988	0.431127099044213	0.00114453693732508	0.18156617998537
PZE_101214818	1	177.6	DMC	Founder_Alleles	0.00759354204637308	0.430890586041497	0.00114615772069737	0.181431861826703
PZE_101215024	1	177.6	DMC	Founder_Alleles	0.00751655220216896	0.430673179429679	0.00113834231683774	0.180595875409815
PZE_101215143	1	177.7	DMC	Founder_Alleles	0.00336478478201763	0.405842516751812	0.000668586974965191	0.127005856202829
PZE_101215382	1	178	DMC	Founder_Alleles	0.00266587236783566	0.348045378054729	0.000815370199862664	0.103308677859033
PZE_101215424	1	178.1	DMC	Founder_Alleles	0.00270100417507346	0.373041374585986	0.000861734175208295	0.0962284315308461
PZE_101215699	1	178.3	DMC	Founder_Alleles	0.00345208149465004	0.41164722921531	0.000985685134524017	0.102618072969161
PZE_101216412	1	179.1	DMC	Founder_Alleles	0.00517518656534943	0.453970819195443	0.00171787007883328	0.0980526994368534
PZE_101216445	1	179.2	DMC	Founder_Alleles	0.0050716178755037	0.438147704815852	0.00184505870813279	0.0943668174376544
PZE_101216533	1	179.2	DMC	Founder_Alleles	0.00508918681595094	0.438729607278015	0.00184640883434939	0.0945281360151797
PZE_101216563	1	179.3	DMC	Founder_Alleles	0.00682690045973855	0.501479623075155	0.00181346450368591	0.113064497793207
PZE_101216586	1	179.4	DMC	Founder_Alleles	0.00560432537771294	0.473462266468383	0.00180883233483231	0.098269450408364
PZE_101216827	1	179.4	DMC	Founder_Alleles	0.00559459571632948	0.473148596555142	0.00180962330787915	0.0981322596045522
PZE_101216889	1	179.5	DMC	Founder_Alleles	0.00608382165478172	0.44482121557068	0.00187919922217972	0.109877697541987
PZE_101217024	1	179.6	DMC	Founder_Alleles	0.00955764044943719	0.413867862692523	0.00185978177135249	0.174460723753979
PZE_101217291	1	179.9	DMC	Founder_Alleles	0.0150028287207219	0.467516304006065	0.00199116144221556	0.228150163847537
PZE_101217415	1	180.1	DMC	Founder_Alleles	0.0148845811162138	0.350126550497668	0.00208558559049721	0.27534884776433
PZE_101217474	1	180.1	DMC	Founder_Alleles	0.0148856406633591	0.349627691571616	0.00208533570631952	0.275667958013033
PZE_101217498	1	180.2	DMC	Founder_Alleles	0.0173299699140047	0.34410061326266	0.0021375047867771	0.314563383779304
PZE_101217508	1	180.2	DMC	Founder_Alleles	0.0151645290911325	0.333670146663006	0.00206693259056656	0.289607151049223
PZE_101217778	1	180.3	DMC	Founder_Alleles	0.0158033506595952	0.302807804357323	0.00293508682276589	0.270831556018508
PZE_101217824	1	180.3	DMC	Founder_Alleles	0.0149619754823364	0.299356210585398	0.00275471646348235	0.262785524390832
PZE_101218080	1	180.4	DMC	Founder_Alleles	0.0213151532066019	0.308501066873241	0.00463979407834114	0.264571857823245
PZE_101219724	1	182	DMC	Founder_Alleles	0.0267991234203468	0.45693217134707	0.00513162535288725	0.236793632456289
PZE_101219849	1	182.1	DMC	Founder_Alleles	0.0205165181629109	0.42559628378205	0.00520321473514906	0.19374788717453
PZE_101219999	1	182.1	DMC	Founder_Alleles	0.0200542843252908	0.414351411544396	0.00472949718951954	0.196800683215456
PZE_101220121	1	182.4	DMC	Founder_Alleles	0.0300707489267117	0.480707633830882	0.00475350455579404	0.256675457708564
PZE_101220149	1	182.5	DMC	Founder_Alleles	0.0330803954417124	0.526011996285808	0.00476379959778583	0.262837445042136
PZE_101220221	1	182.5	DMC	Founder_Alleles	0.0365052805657531	0.535625020846816	0.00469974074185897	0.284144034542302
PZE_101220286	1	182.5	DMC	Founder_Alleles	0.0401896060650576	0.543297471237553	0.00463855213658138	0.307038687132933
PZE_101220301	1	182.5	DMC	Founder_Alleles	0.0335486664627433	0.538512433885628	0.00475149577752887	0.261753270390967
PZE_101221171	1	183.1	DMC	Founder_Alleles	0.0349257906477527	0.581598207756028	0.00512039356548621	0.240432502652396
PZE_101221207	1	183.1	DMC	Founder_Alleles	0.0342255758535194	0.579762048293595	0.00514085220351745	0.236640962898881
PZE_101221319	1	183.2	DMC	Founder_Alleles	0.0527218985363543	0.580976315803765	0.00536352428870801	0.345835890595371
PZE_101221377	1	183.2	DMC	Founder_Alleles	0.0491659388516495	0.560722766818481	0.00526696948630934	0.334039769000372
PZE_101221555	1	183.4	DMC	Founder_Alleles	0.0550569453730766	0.549789561740276	0.005217275122534	0.37512638832765
PZE_101221583	1	183.4	DMC	Founder_Alleles	0.0548948818491553	0.5518467501703	0.00517035681347178	0.373300378521533
PZE_101222116	1	183.8	DMC	Founder_Alleles	0.0465405680930225	0.630642919936332	0.00648962218904225	0.264426069090202
PZE_101222195	1	183.9	DMC	Founder_Alleles	0.0499517588730927	0.636877523041646	0.00691591420942195	0.271638703133668
PZE_101222284	1	183.9	DMC	Founder_Alleles	0.0521044879329342	0.63743640770843	0.00658123831627044	0.289962663351688
PZE_101222419	1	184.2	DMC	Founder_Alleles	0.0551354968582284	0.653387248468507	0.00660717031906	0.300562869601654
PZE_101223111	1	184.8	DMC	Founder_Alleles	0.0643080950804702	0.689050169118189	0.0055510554118291	0.365352626919911
PZE_101223708	1	185.2	DMC	Founder_Alleles	0.0816027367759296	0.760735226465426	0.00482271839240789	0.445603084453737
PZE_101223850	1	185.3	DMC	Founder_Alleles	0.0861411832869583	0.777814567345047	0.00479852488884125	0.459769705892553
PZE_101224017	1	185.4	DMC	Founder_Alleles	0.189465170272728	0.919004819157712	0.00480128440780103	0.738346493706173
PZE_101224367	1	185.4	DMC	Founder_Alleles	0.129555157864532	0.802166470519632	0.00477838595421143	0.623027970380953
PZE_101224439	1	185.5	DMC	Founder_Alleles	0.167630285145175	0.804844895657471	0.00734679585711295	0.642794959569034
PZE_101224534	1	185.6	DMC	Founder_Alleles	0.159717598499074	0.827608383397328	0.00735776913996633	0.611249564902731
PZE_101224937	1	186	DMC	Founder_Alleles	0.0954581781169739	0.841384846373077	0.00485642933830044	0.474493129736041
PZE_101225068	1	186	DMC	Founder_Alleles	0.0925553014210864	0.83869614267567	0.00489226502120199	0.463428189256191
PZE_101225113	1	186	DMC	Founder_Alleles	0.0899567565722715	0.835815062934203	0.00493396372586119	0.453368386964272
PZE_101225132	1	186	DMC	Founder_Alleles	0.0901183757209697	0.842226015794124	0.00493511903442767	0.451116987705529
PZE_101225240	1	186.1	DMC	Founder_Alleles	0.095305530279973	0.833567766358202	0.00494969985820692	0.476661172374761
PZE_101225570	1	186.2	DMC	Founder_Alleles	0.0945798656809304	0.8075963803296	0.00492916714307845	0.484571795133378
PZE_101225664	1	186.3	DMC	Founder_Alleles	0.090638131354563	0.767037841202525	0.00488131519685198	0.485085467398023
PZE_101225728	1	186.5	DMC	Founder_Alleles	0.0945326076233598	0.758574090516693	0.00482908175087804	0.507432776803529
PZE_101225822	1	186.6	DMC	Founder_Alleles	0.102263211161647	0.764887975490551	0.0047058347183967	0.541580133340642
PZE_101226427	1	186.8	DMC	Founder_Alleles	0.105774650654138	0.750587426350724	0.00475177950732808	0.552461121233927
PZE_101226516	1	186.9	DMC	Founder_Alleles	0.105277347931175	0.739765865138428	0.00469658074995016	0.555662949652801
PZE_101226633	1	187.1	DMC	Founder_Alleles	0.102913864731991	0.705919431670208	0.00459825048046092	0.562073619540649
PZE_101226725	1	187.2	DMC	Founder_Alleles	0.103352940849016	0.686212857356844	0.00454851449356697	0.573256379881524
PZE_101227048	1	187.4	DMC	Founder_Alleles	0.0750656652045703	0.63099565552414	0.00431811200815169	0.474992473278813
PZE_101227145	1	187.5	DMC	Founder_Alleles	0.0640418409187822	0.599005634841147	0.00414832980775737	0.435581717995342
PZE_101227243	1	187.6	DMC	Founder_Alleles	0.0684845508358314	0.580130077677981	0.00406020177389943	0.469873993997039
PZE_101228277	1	188.7	DMC	Founder_Alleles	0.0740846043746675	0.614454326886994	0.00441010933711816	0.468830383656412
PZE_101228519	1	188.9	DMC	Founder_Alleles	0.072917939466482	0.624073783999417	0.00404081920005839	0.478413326393102
PZE_101228665	1	189	DMC	Founder_Alleles	0.0749583003917653	0.638332872174302	0.00394565299044658	0.488809582325178
PZE_101228961	1	189.1	DMC	Founder_Alleles	0.11930753020264	0.752566434159303	0.00385068156496515	0.641966197844383
PZE_101229026	1	189.2	DMC	Founder_Alleles	0.0816375673187	0.719191681251009	0.00383808301517352	0.496707566700802
PZE_101229107	1	189.2	DMC	Founder_Alleles	0.0813087509781605	0.718803842033547	0.00383875104157672	0.49523293676139
PZE_101229195	1	189.5	DMC	Founder_Alleles	0.115856634468098	0.707680930167102	0.00361919274486422	0.658921957369903
PZE_101229632	1	189.8	DMC	Founder_Alleles	0.100060479560695	0.699910908015916	0.00421871523729167	0.567688032677672
PZE_101229904	1	190	DMC	Founder_Alleles	0.103087413032148	0.713215925922917	0.00412704850320611	0.576027252377462
PZE_101230194	1	190.2	DMC	Founder_Alleles	0.0776443827095996	0.496691905288608	0.00300108839951174	0.617980969176978
PZE_101230537	1	190.4	DMC	Founder_Alleles	0.032435105279102	0.309252337608563	0.00218862512171991	0.465989462347725
PZE_101231475	1	191.2	DMC	Founder_Alleles	0.0134146366998477	0.339359455714469	0.00106000802077921	0.325865964651509
PZE_101231883	1	191.6	DMC	Founder_Alleles	0.0105214436629071	0.308948551579215	0.000846622659840257	0.322642296003542
PZE_101232138	1	191.8	DMC	Founder_Alleles	0.00628250036964961	0.215426175618651	0.00071648985596795	0.28124571786906
PZE_101232381	1	191.9	DMC	Founder_Alleles	0.00494460356143867	0.184377375680156	0.000614364268473944	0.27355920447475
PZE_101232549	1	192.1	DMC	Founder_Alleles	0.00569864544966758	0.245479617738435	0.000539396052069763	0.283183880775132
PZE_101232969	1	192.2	DMC	Founder_Alleles	0.00642444019410271	0.27059983536653	0.000531345426889707	0.301570113097697
PZE_101233132	1	192.4	DMC	Founder_Alleles	0.0113068143403839	0.32805870490425	0.00097154457421389	0.316662924134433
PZE_101233231	1	192.4	DMC	Founder_Alleles	0.0113100346718866	0.278764541089973	0.00100763459000408	0.347205132761272
PZE_101233249	1	192.5	DMC	Founder_Alleles	0.00957235350642816	0.329540155373567	0.000820489271545877	0.29939641362339
PZE_101233287	1	192.6	DMC	Founder_Alleles	0.0064725162868341	0.296569046138237	0.000691524522896225	0.252137858099082
PZE_101233364	1	192.6	DMC	Founder_Alleles	0.00644712168221484	0.296364121527909	0.000689821714027761	0.251755290779544
PZE_101233418	1	192.7	DMC	Founder_Alleles	0.00813156133358661	0.410561075082194	0.000622242436348119	0.261411073849418
PZE_101233856	1	192.9	DMC	Founder_Alleles	0.0124485877045546	0.383386044605818	0.000743889196166747	0.350171935177789
PZE_101233861	1	192.9	DMC	Founder_Alleles	0.0146566563987525	0.408245554721641	0.000758700724813877	0.3813202117287
PZE_101234638	1	193.9	DMC	Founder_Alleles	0.0294024400607213	0.277931752859447	0.00495606139245719	0.309324083166041
PZE_101234718	1	193.9	DMC	Founder_Alleles	0.030667629598224	0.310324744250174	0.00506952934003546	0.300125227809752
PZE_101235865	1	195.2	DMC	Founder_Alleles	0.121965873139532	0.238998390884975	0.0130930939436941	0.633111133480911
PZE_101236049	1	195.4	DMC	Founder_Alleles	0.131043553022286	0.238180580269228	0.0117017215599895	0.692151653362889
PZE_101236182	1	195.4	DMC	Founder_Alleles	0.131053330264705	0.238102813569109	0.0117036908608403	0.692231600779999
PZE_101236600	1	196.7	DMC	Founder_Alleles	0.0775027378689195	0.18730213970876	0.00826814507274376	0.61299484614788
PZE_101236759	1	197.5	DMC	Founder_Alleles	0.0706575599210759	0.192502787282595	0.00693956255870665	0.615157925567903
PZE_101237390	1	197.8	DMC	Founder_Alleles	0.0883652511776621	0.189085199286223	0.00772301145710208	0.693431460442971
PZE_101237912	1	198.4	DMC	Founder_Alleles	0.0936738963025854	0.169335264435621	0.00437063001284221	0.851541887355038
PZE_101239020	1	199.7	DMC	Founder_Alleles	0.0860012570680507	0.186100291342476	0.00170601228225242	0.942238314351974
PZE_101239143	1	199.8	DMC	Founder_Alleles	0.0878572386182895	0.192467377508295	0.00173764876859983	0.943610823609761
PZE_101239336	1	199.8	DMC	Founder_Alleles	0.0911404123779833	0.201787266147319	0.00172835406038729	0.94493689110979
PZE_101239465	1	200	DMC	Founder_Alleles	0.081191556757518	0.184834719085544	0.00160940380177033	0.940774557841712
PZE_101240535	1	201.3	DMC	Founder_Alleles	0.0407234433976199	0.125358148549033	0.00105302061708512	0.869095770210907
PZE_101241048	1	201.8	DMC	Founder_Alleles	0.0485093428574555	0.156973881081097	0.00101125116178058	0.884506573131814
PZE_101241854	1	203.1	DMC	Founder_Alleles	0.0643416345684581	0.230388889329164	0.00105368549819629	0.891134346806789
PZE_101242093	1	203.4	DMC	Founder_Alleles	0.0760807678025585	0.262135361593854	0.00131404639799193	0.886715268632089
PZE_101242603	1	204	DMC	Founder_Alleles	0.043920396499519	0.305208974212737	0.000655334743296487	0.794889611590639
PZE_101242721	1	204.2	DMC	Founder_Alleles	0.054090361440254	0.365166107189808	0.000581428554412011	0.852917928486916
PZE_101242832	1	204.3	DMC	Founder_Alleles	0.0569778070649918	0.456677248042664	0.000555513827988463	0.834858855997888
PZE_101242961	1	204.4	DMC	Founder_Alleles	0.0548444544113482	0.706887109501839	0.000574960069373964	0.710160410518157
PZE_101242964	1	204.4	DMC	Founder_Alleles	0.0526321574224422	0.71704225300794	0.000573617195910869	0.690592893807403
PZE_101243143	1	204.7	DMC	Founder_Alleles	0.0480183597173741	0.698001894036393	0.000552284728430941	0.671964424978007
PZE_101243254	1	204.8	DMC	Founder_Alleles	0.0479269553585574	0.694704285658727	0.000547689437681464	0.674143370549491
PZE_101244041	1	206	DMC	Founder_Alleles	0.0486457396783139	0.671975536433941	0.00058491817677031	0.671504296225041
PZE_101244291	1	206.3	DMC	Founder_Alleles	0.04259311809529	0.605053710496831	0.000441213305764632	0.706193427647841
PZE_101244344	1	206.3	DMC	Founder_Alleles	0.0426026465051746	0.604962493962151	0.000441221827802929	0.706282394066886
PZE_101244646	1	206.7	DMC	Founder_Alleles	0.0411891131087451	0.591842293922592	0.000439746832981536	0.699451403952323
PZE_101246140	1	208.9	DMC	Founder_Alleles	0.0263798994144311	0.352823227741504	0.000542418710271275	0.5864844794621
PZE_101246660	1	209.6	DMC	Founder_Alleles	0.0321050847023995	0.492242015225407	0.000875463986598657	0.511526900522223
PZE_101247096	1	210.2	DMC	Founder_Alleles	0.0386533209387848	0.499961835017432	0.00113602850270378	0.519769273443171
PZE_101247830	1	211.3	DMC	Founder_Alleles	0.0695979170251095	0.508014982880013	0.0018555538014241	0.62947629880606
PZE_101248001	1	211.4	DMC	Founder_Alleles	0.0523800638672985	0.494232186580923	0.00179652854827062	0.529544975960508
PZE_101248008	1	211.4	DMC	Founder_Alleles	0.0547982999815153	0.522822225411325	0.00180314427325379	0.531948221012321
PZE_101248317	1	211.7	DMC	Founder_Alleles	0.0392542956402648	0.596476122942549	0.00196258559925444	0.369048246365194
PZE_101248473	1	211.9	DMC	Founder_Alleles	0.0320201205150417	0.533944897864103	0.00210338833807333	0.322926354216538
PZE_101248704	1	212	DMC	Founder_Alleles	0.0277805937862933	0.506136625493038	0.00198971867140674	0.305318366105027
PZE_101249114	1	212.7	DMC	Founder_Alleles	0.0213886172444869	0.462892900025134	0.00132051427581925	0.315949645723486
PZE_101249180	1	212.8	DMC	Founder_Alleles	0.0185798711833838	0.431072438674829	0.00121767260042305	0.302508658110226
PZE_101249550	1	213.7	DMC	Founder_Alleles	0.0162918173289596	0.243286739595648	0.00143305679816186	0.342460922555708
PZE_101249551	1	213.7	DMC	Founder_Alleles	0.0163109693540153	0.242974523764641	0.00143596370785337	0.34266582847442
PZE_101249607	1	213.9	DMC	Founder_Alleles	0.0158382269795784	0.218498347201968	0.00143352861450774	0.35548061554198
PZE_101249608	1	213.9	DMC	Founder_Alleles	0.0158354575174446	0.218380775888042	0.00143353118381517	0.355541458047302
PZE_101249703	1	214.2	DMC	Founder_Alleles	0.0151446106153481	0.186414935987649	0.00143756901582859	0.376143314501291
PZE_101250840	1	215.4	DMC	Founder_Alleles	0.0118902706165693	0.0613852194432329	0.00830377455221298	0.246427358157806
PZE_101250881	1	215.5	DMC	Founder_Alleles	0.0125007951142857	0.0602542827153747	0.00960836151589495	0.237794640636981
PZE_101251251	1	216	DMC	Founder_Alleles	0.0068652762984065	0.0620242143332321	0.00715719790057101	0.154430250937
PZE_101251367	1	216	DMC	Founder_Alleles	0.00602749821645132	0.0632641138807131	0.00785734401805493	0.12956246536218
PZE_101251539	1	216.3	DMC	Founder_Alleles	0.00561082527176804	0.0663532239620283	0.00792705483497691	0.117734717227834
PZE_101251928	1	216.7	DMC	Founder_Alleles	0.00490323747809496	0.0580336432167771	0.00747550855443146	0.112540709104864
PZE_101251998	1	217.3	DMC	Founder_Alleles	0.00659325746354578	0.065111714879603	0.00781704564988106	0.134219067790747
PZE_101252072	1	217.4	DMC	Founder_Alleles	0.00721666545769017	0.0673570054759721	0.00801239719327995	0.143046114524694
PZE_101252359	1	217.6	DMC	Founder_Alleles	0.00738630472205826	0.0628344029064033	0.0080489258378611	0.151229676839992
PZE_101252431	1	217.6	DMC	Founder_Alleles	0.0073883601653516	0.0628123407988921	0.00804986403915742	0.151284945982235
PZE_101253373	1	219.2	DMC	Founder_Alleles	0.0126646323200854	0.102210103603045	0.0106109761235699	0.15572482103678
PZE_101254776	1	220.9	DMC	Founder_Alleles	0.0467373449137855	0.0639138019278799	0.0216002091604408	0.479543316926155
PZE_101255156	1	221.4	DMC	Founder_Alleles	0.0819479834981384	0.0779932276336852	0.0423459853663553	0.512377943001793
PZE_101255854	1	222.2	DMC	Founder_Alleles	0.104515092096157	0.115437977074448	0.090265644544991	0.384469239119827
PZE_101255981	1	222.4	DMC	Founder_Alleles	0.110765853716351	0.12139608583269	0.0899760550794932	0.400460854663986
PZE_101256370	1	223.1	DMC	Founder_Alleles	0.129369500132696	0.158427672862138	0.0796081229052309	0.447830589489785
PZE_101256470	1	223.4	DMC	Founder_Alleles	0.151781619356001	0.174795230486065	0.084970057915888	0.476510025717422
PZE_101256641	1	223.6	DMC	Founder_Alleles	0.177055398120126	0.202850288608715	0.0831916405453355	0.508627805459951
PZE_101256851	1	224.1	DMC	Founder_Alleles	0.202313069029215	0.194425403943294	0.0856771833842047	0.572071094558191
PZE_101257022	1	224.4	DMC	Founder_Alleles	0.209664685596014	0.191978139459817	0.0883541154273371	0.581891042800542
PZE_101257104	1	224.7	DMC	Founder_Alleles	0.19684809303621	0.182316034980113	0.0894758031947767	0.564380631912529
PZE_101257120	1	224.8	DMC	Founder_Alleles	0.192390086250113	0.179497875982634	0.0899086279090775	0.557498028352278
PZE_101257177	1	224.9	DMC	Founder_Alleles	0.187320403465704	0.173953510985501	0.0896217995670946	0.552277503831593
PZE_101257184	1	224.9	DMC	Founder_Alleles	0.0451463405236774	0.150740369058826	0.0867253528376662	0.15104134828978
PZE_101257235	1	225	DMC	Founder_Alleles	0.189104123692292	0.179212371786978	0.0899883694870514	0.54939660698726
PZE_101257244	1	225	DMC	Founder_Alleles	0.184993936672176	0.172295938959826	0.0899091453833891	0.548661071374838
PZE_101257322	1	225.2	DMC	Founder_Alleles	0.183143386561478	0.171972137271598	0.0901487964594383	0.544547457594981
PZE_101257300	1	225.3	DMC	Founder_Alleles	0.168721511996579	0.206338039082773	0.0913105988629944	0.466646066569185
PZE_101257420	1	225.7	DMC	Founder_Alleles	0.190011428161065	0.201827278852267	0.0907429608475528	0.523215381423566
PZE_102000004	2	0	DMC	Founder_Alleles	0.278739234014553	0.235468397585582	0.109119695319384	0.632417295810344
PZE_102000094	2	0.4	DMC	Founder_Alleles	0.270396993041747	0.226665903830893	0.110185647283657	0.625080212534898
PZE_102000151	2	0.7	DMC	Founder_Alleles	0.255985223779235	0.219972699532158	0.105651482960982	0.614932522003159
PZE_102000406	2	1.8	DMC	Founder_Alleles	0.216646049708642	0.197445058829606	0.089313586955412	0.59791058388953
PZE_102000441	2	1.9	DMC	Founder_Alleles	0.250591279944164	0.248223289558005	0.0865762042489738	0.616883583378526
PZE_102000584	2	2.2	DMC	Founder_Alleles	0.254708619119533	0.250965032494493	0.09035238768521	0.61449431691028
PZE_102000699	2	2.4	DMC	Founder_Alleles	0.347442536318962	0.319110627780873	0.0963529286240684	0.700240119677026
PZE_102000731	2	2.4	DMC	Founder_Alleles	0.348015443916849	0.319589279880385	0.0963772678951651	0.700691388125156
PZE_102000839	2	2.9	DMC	Founder_Alleles	0.349844344892208	0.300167373755355	0.100877022271783	0.705449094558267
PZE_102000848	2	2.9	DMC	Founder_Alleles	0.34983765124652	0.300132347666425	0.100882070104709	0.70545037993889
PZE_102001095	2	3.1	DMC	Founder_Alleles	0.371042131030196	0.301225892049845	0.101297635022547	0.734575474086352
PZE_102002451	2	4.6	DMC	Founder_Alleles	0.517765278190162	0.281062290067469	0.117650542722297	0.88918773144818
PZE_102002492	2	4.7	DMC	Founder_Alleles	0.524454830315698	0.286550430593692	0.120914369240801	0.88949124756161
PZE_102003082	2	5.2	DMC	Founder_Alleles	0.628445206270346	0.28770327749783	0.19603914522961	0.900117588362957
PZE_102003235	2	5.2	DMC	Founder_Alleles	0.637212383909781	0.278895265842096	0.199291603935703	0.912643681773366
PZE_102004688	2	6.4	DMC	Founder_Alleles	0.833576315697918	0.513506096732991	0.180365487550392	0.97987315786379
PZE_102005843	2	8	DMC	Founder_Alleles	0.865331203090255	0.875809125678443	0.168133325006383	0.942205711614652
PZE_102006128	2	8.2	DMC	Founder_Alleles	0.828924274991509	0.888865038672806	0.147213784522395	0.920345387160323
PZE_102006148	2	8.3	DMC	Founder_Alleles	0.808356497088748	0.896402952750761	0.151022488000141	0.892647379293881
PZE_102006385	2	8.6	DMC	Founder_Alleles	0.818367267646294	0.885634550931248	0.166770490564197	0.890132972470353
PZE_102006513	2	8.7	DMC	Founder_Alleles	0.768627936199399	0.788181082584085	0.172273268288302	0.85600026759461
PZE_102007336	2	9.4	DMC	Founder_Alleles	0.672809081849381	0.54347089137415	0.238820331966195	0.75889252746235
PZE_102007366	2	9.5	DMC	Founder_Alleles	0.708988403047087	0.570674895636362	0.243045710843349	0.789037032239632
PZE_102007609	2	9.9	DMC	Founder_Alleles	0.752422060445801	0.611296680211961	0.231727523370341	0.838331115777075
PZE_102009755	2	11.2	DMC	Founder_Alleles	0.915919428530867	0.763653090183534	0.242260992597024	0.970224166421353
PZE_102009795	2	11.2	DMC	Founder_Alleles	0.917936342813406	0.770163913274836	0.242668163307802	0.970967811066159
PZE_102011551	2	13.4	DMC	Founder_Alleles	0.935515869346952	0.944087055828595	0.167909166793332	0.987891150358703
PZE_102011868	2	13.9	DMC	Founder_Alleles	0.905438965750756	0.911202624535115	0.179597190381785	0.969177334943636
PZE_102012134	2	14.1	DMC	Founder_Alleles	0.906370827293201	0.889231983754545	0.180332848549204	0.973925162987684
PZE_102013873	2	15.3	DMC	Founder_Alleles	0.845148975291276	0.678436145184484	0.119809860050359	0.992361335578793
PZE_102014011	2	15.3	DMC	Founder_Alleles	0.850942861462899	0.669703102536124	0.119231001166168	0.994343743309957
PZE_102014212	2	15.4	DMC	Founder_Alleles	0.81754600919481	0.634178957452909	0.0996336028818624	0.994717559768228
PZE_102015152	2	16.5	DMC	Founder_Alleles	0.641560240909017	0.512278229763374	0.0725170968270596	0.974857530381393
PZE_102016046	2	17.6	DMC	Founder_Alleles	0.335839173653323	0.415315168781126	0.0297644206498651	0.901579126497195
PZE_102016464	2	18	DMC	Founder_Alleles	0.308415547212295	0.383574800620995	0.0286446875349858	0.892778321926005
PZE_102016761	2	18.4	DMC	Founder_Alleles	0.287801656225672	0.340477411191186	0.025936867306011	0.896822287708232
PZE_102016867	2	18.5	DMC	Founder_Alleles	0.282255851569236	0.335377600651275	0.0251917297080504	0.894338901722257
PZE_102017134	2	18.9	DMC	Founder_Alleles	0.275273121984716	0.342370928330933	0.0237313915059146	0.889962742694544
PZE_102017300	2	19.4	DMC	Founder_Alleles	0.268498657389703	0.356404230165923	0.0219694269180373	0.883735266232566
PZE_102017304	2	19.4	DMC	Founder_Alleles	0.268463594670878	0.356392012124266	0.0219672039539824	0.883707626914085
PZE_102017308	2	19.4	DMC	Founder_Alleles	0.268451552916176	0.356374693825969	0.021963455120864	0.883720461015195
PZE_102017443	2	19.5	DMC	Founder_Alleles	0.263712497436706	0.360652962231778	0.0216148738741292	0.876831800662023
PZE_102017798	2	20.3	DMC	Founder_Alleles	0.233607588799827	0.386789994263689	0.0234363605556412	0.780717100920579
PZE_102017883	2	20.3	DMC	Founder_Alleles	0.219230502000174	0.382784574963667	0.0231097083974142	0.754025577348789
PZE_102017964	2	21.1	DMC	Founder_Alleles	0.203525660540833	0.336327051977931	0.0240490747113589	0.755625296158612
PZE_102018005	2	21.1	DMC	Founder_Alleles	0.203502472283512	0.336281843894966	0.0240472295859351	0.75563053716814
PZE_102018300	2	22.3	DMC	Founder_Alleles	0.152007357954265	0.339172776707758	0.0237157302216754	0.617894994629518
PZE_102018303	2	22.3	DMC	Founder_Alleles	0.150149518681568	0.32627498000941	0.0238151066791039	0.622180293038739
PZE_102018561	2	22.5	DMC	Founder_Alleles	0.161446262748586	0.373643049775816	0.0240150616070861	0.623181138286279
PZE_102019019	2	22.9	DMC	Founder_Alleles	0.144076665044285	0.364110342332156	0.0238302590505509	0.581992436855276
PZE_102019210	2	23.1	DMC	Founder_Alleles	0.132873999088207	0.358090589211714	0.0229148227648456	0.560027265253679
PZE_102019344	2	23.2	DMC	Founder_Alleles	0.134131340920663	0.354795768114483	0.0230761655610668	0.565049398791255
PZE_102020743	2	24.1	DMC	Founder_Alleles	0.171699141348716	0.225627461772266	0.0291009489213729	0.747217096868865
PZE_102021389	2	25.3	DMC	Founder_Alleles	0.128174120731423	0.198186331185635	0.0242160050957777	0.701447834613107
PZE_102021398	2	25.3	DMC	Founder_Alleles	0.131242880491166	0.205855729713371	0.0241181462291641	0.702086410920895
PZE_102021400	2	25.3	DMC	Founder_Alleles	0.121265778349446	0.19689494922499	0.0241652631599899	0.679868115449252
PZE_102023608	2	27.9	DMC	Founder_Alleles	0.0736107045713758	0.259771015299394	0.0149361362919102	0.490930190826152
PZE_102023677	2	28.1	DMC	Founder_Alleles	0.0737366603211241	0.27109550330414	0.0145892531310672	0.484352133529727
PZE_102023745	2	28.3	DMC	Founder_Alleles	0.0730229264006615	0.266083021850366	0.0142648502637895	0.487553841063769
PZE_102024868	2	29.4	DMC	Founder_Alleles	0.129220643016901	0.240428530513008	0.0296797803270291	0.566037606793273
PZE_102025589	2	29.9	DMC	Founder_Alleles	0.155784981803025	0.235697747008752	0.0305716874413333	0.641513438843037
PZE_102025619	2	30.1	DMC	Founder_Alleles	0.159531808016499	0.23424339972137	0.0299740758092433	0.656119298045045
PZE_102026049	2	30.4	DMC	Founder_Alleles	0.158214302021273	0.23773075656321	0.0302660196599457	0.64890598453096
PZE_102027614	2	32.1	DMC	Founder_Alleles	0.187127327907928	0.240570692190194	0.0341522211238166	0.668917743060949
PZE_102027971	2	32.9	DMC	Founder_Alleles	0.230607911074157	0.262342299221043	0.0328975139267256	0.749965166722027
PZE_102028032	2	33.2	DMC	Founder_Alleles	0.180417408068632	0.172782021738571	0.0319077222725793	0.736955874096324
PZE_102028039	2	33.2	DMC	Founder_Alleles	0.179854348146035	0.173531969308652	0.0319907102476475	0.73443717188359
PZE_102028040	2	33.2	DMC	Founder_Alleles	0.176659718691854	0.172876510099509	0.0322347188406555	0.727844197504594
PZE_102028051	2	33.2	DMC	Founder_Alleles	0.193801371100526	0.196973079498257	0.0331607126105252	0.738864473699377
PZE_102028584	2	33.4	DMC	Founder_Alleles	0.13919093460191	0.24794792439964	0.0216107663891443	0.608700972180403
PZE_102029061	2	33.8	DMC	Founder_Alleles	0.128677079834077	0.283646405293655	0.0176221125302347	0.586307131942903
PZE_102029739	2	34.5	DMC	Founder_Alleles	0.0458849399691599	0.173247990175987	0.0149692079921885	0.362784507764788
PZE_102029773	2	34.5	DMC	Founder_Alleles	0.0470389438013256	0.176216347832491	0.0148998527225432	0.366966610247732
PZE_102029967	2	35.1	DMC	Founder_Alleles	0.0425355298728933	0.19515752714434	0.0133642109048222	0.323079627586288
PZE_102030524	2	35.5	DMC	Founder_Alleles	0.026825281907138	0.314452046294591	0.00915447197901664	0.184941735792175
PZE_102030702	2	35.6	DMC	Founder_Alleles	0.0369131279213536	0.334875957622998	0.0150763702369402	0.180648048330364
PZE_102031276	2	36.1	DMC	Founder_Alleles	0.0239792649289861	0.323543906401237	0.0124052072544161	0.13406161552324
PZE_102031753	2	36.6	DMC	Founder_Alleles	0.0197172971270279	0.36449930494299	0.013322249053016	0.0956431003597475
PZE_102031880	2	36.8	DMC	Founder_Alleles	0.0162971130782249	0.283916877071074	0.0114952348758255	0.101190485879823
PZE_102032169	2	37.1	DMC	Founder_Alleles	0.0145856340823706	0.199920064103105	0.0118105970698702	0.109971814999945
PZE_102032198	2	37.1	DMC	Founder_Alleles	0.0145840323196524	0.199704271619246	0.0118154605291513	0.109998210687697
PZE_102032234	2	37.1	DMC	Founder_Alleles	0.0145790211982662	0.199482455780708	0.0118212322044543	0.109995685132897
PZE_102032550	2	37.6	DMC	Founder_Alleles	0.0110101665737754	0.155792249817176	0.012034111365125	0.0947667417050581
PZE_102032700	2	37.8	DMC	Founder_Alleles	0.011319074278493	0.172601158667172	0.0127938801865595	0.0883567741001648
PZE_102033041	2	38.3	DMC	Founder_Alleles	0.0132803018367859	0.185841510185474	0.0146816834425266	0.0912736897106583
PZE_102033133	2	38.6	DMC	Founder_Alleles	0.0119820873112839	0.180233891475648	0.0155057643569507	0.0800349577080004
PZE_102033535	2	39.2	DMC	Founder_Alleles	0.00771312850333961	0.171986233287502	0.0137553536166398	0.0557095324791216
PZE_102033615	2	39.2	DMC	Founder_Alleles	0.00772140180294445	0.172832155768821	0.0137582799555526	0.0555762107143899
PZE_102033966	2	39.3	DMC	Founder_Alleles	0.0107199806258252	0.305224524103926	0.0146153876356035	0.0506110757502324
PZE_102034911	2	40.4	DMC	Founder_Alleles	0.011359452041916	0.348129090902009	0.0107466551090044	0.0593432998088933
PZE_102034918	2	40.4	DMC	Founder_Alleles	0.011358922067818	0.348150516944832	0.0107476507253896	0.0593346300070413
PZE_102035774	2	41.2	DMC	Founder_Alleles	0.0125908511085177	0.237425022360538	0.021049569140543	0.0542879203146134
PZE_102035884	2	41.2	DMC	Founder_Alleles	0.0127423628509425	0.230955699520338	0.0210894848009546	0.0561170515287508
PZE_102035948	2	41.5	DMC	Founder_Alleles	0.0139759129545579	0.249900072853506	0.0202935929011275	0.0602018071537458
PZE_102036006	2	41.5	DMC	Founder_Alleles	0.0139842979461579	0.249986833446616	0.0202939201533716	0.060225590359991
PZE_102036427	2	42.4	DMC	Founder_Alleles	0.0176753069973651	0.300606480289408	0.0187193535239345	0.0714460721162604
PZE_102037030	2	42.9	DMC	Founder_Alleles	0.0168459292303689	0.396772405739659	0.017751495419698	0.0566863481737139
PZE_102037260	2	43.1	DMC	Founder_Alleles	0.0311843042045092	0.458990786254683	0.0170985437759326	0.0999669612193329
PZE_102037297	2	43.3	DMC	Founder_Alleles	0.0569486844760753	0.522487575917925	0.0166386533056391	0.174331574443246
PZE_102037312	2	43.3	DMC	Founder_Alleles	0.0623257674155117	0.528834060508218	0.0169348860504409	0.189217426765087
PZE_102037347	2	43.3	DMC	Founder_Alleles	0.0644380170326804	0.53186960430268	0.0168669221500705	0.194974418367342
PZE_102037401	2	43.5	DMC	Founder_Alleles	0.0566900229126133	0.524613734621484	0.0157125386934793	0.177836384128148
PZE_102037650	2	43.6	DMC	Founder_Alleles	0.0721393688973451	0.526579387305698	0.014700773333281	0.234570999260318
PZE_102037684	2	43.6	DMC	Founder_Alleles	0.0722540187273603	0.526648395141609	0.0146834245993323	0.235080780147443
PZE_102037806	2	43.7	DMC	Founder_Alleles	0.0587164740840016	0.503533545577651	0.00948174576981164	0.245288894140888
PZE_102037839	2	43.7	DMC	Founder_Alleles	0.0586951753247866	0.503375106931597	0.00947282413858219	0.245346528216566
PZE_102038375	2	44.3	DMC	Founder_Alleles	0.0552858999669354	0.436833594101834	0.00790476921277317	0.275789084305787
PZE_102038533	2	44.5	DMC	Founder_Alleles	0.0554519362054275	0.433875387294604	0.00827141158413636	0.274950787255925
PZE_102038543	2	44.5	DMC	Founder_Alleles	0.0468458428092181	0.438689182087847	0.00815115800887301	0.233535452388215
PZE_102038619	2	44.7	DMC	Founder_Alleles	0.0430038767182495	0.431570631027081	0.00782212874182497	0.220770351437227
PZE_102038770	2	44.9	DMC	Founder_Alleles	0.0444810227344264	0.443978762019997	0.00773301514310987	0.226731719090023
PZE_102038837	2	45.3	DMC	Founder_Alleles	0.0507301239476855	0.476895644547938	0.00829908745790131	0.239864590330049
PZE_102039059	2	45.6	DMC	Founder_Alleles	0.0647293935988993	0.48225658232677	0.00779472334717146	0.309317225473906
PZE_102039096	2	45.6	DMC	Founder_Alleles	0.0646878892532751	0.48234903101995	0.00778988125772495	0.309193527367301
PZE_102039168	2	45.7	DMC	Founder_Alleles	0.0638801300855403	0.489648344819801	0.00766062465518536	0.305144529540556
PZE_102039358	2	45.8	DMC	Founder_Alleles	0.0600232904762823	0.50116501666709	0.00680073529971958	0.303588689279223
PZE_102039435	2	45.8	DMC	Founder_Alleles	0.0599909025408707	0.50129255170391	0.00679503246947233	0.303547330388997
PZE_102039443	2	45.8	DMC	Founder_Alleles	0.0598808395191068	0.501325718472329	0.00678123579103074	0.303361190347351
PZE_102039583	2	46	DMC	Founder_Alleles	0.0451195918891781	0.496395643117993	0.00533176551604397	0.266829941084992
PZE_102039584	2	46	DMC	Founder_Alleles	0.045103601900601	0.496354415862833	0.00533045037334234	0.266794143876476
PZE_102039656	2	46.1	DMC	Founder_Alleles	0.0439960964762174	0.492746112740513	0.00523025766456819	0.264102448635517
PZE_102039692	2	46.1	DMC	Founder_Alleles	0.0424820612794854	0.492099710617265	0.0053783423327316	0.251852210831577
PZE_102039927	2	47	DMC	Founder_Alleles	0.0363610652101695	0.449160500430076	0.00450360552747719	0.2492769842951
PZE_102040312	2	47.2	DMC	Founder_Alleles	0.0300438780991893	0.445954873614496	0.00554397925366878	0.187523291345038
PZE_102040493	2	47.3	DMC	Founder_Alleles	0.00666510858733982	0.368638148884833	0.00656564023971673	0.0442782157551252
PZE_102040639	2	47.8	DMC	Founder_Alleles	0.0260493838781456	0.41082668014332	0.0053951710896516	0.177271580817182
PZE_102040682	2	47.8	DMC	Founder_Alleles	0.0260333623452772	0.410759664730306	0.00539359919439131	0.177217300244204
PZE_102041121	2	48.1	DMC	Founder_Alleles	0.019488449031232	0.391654604255946	0.00477246101636719	0.149128663799277
PZE_102043269	2	50.5	DMC	Founder_Alleles	0.0159058575475634	0.388397941202449	0.00335927051356488	0.159287534900781
PZE_102043274	2	50.5	DMC	Founder_Alleles	0.0158965524784622	0.388333548818666	0.0033548768431868	0.159333683125158
PZE_102043278	2	50.5	DMC	Founder_Alleles	0.0158864068125416	0.388281422287804	0.00335011020608189	0.159376217210563
PZE_102043341	2	50.5	DMC	Founder_Alleles	0.0158764973764657	0.388240445319429	0.00334539597367878	0.159421189046361
PZE_102043418	2	50.6	DMC	Founder_Alleles	0.0155334311229085	0.386855345905062	0.0030929522160138	0.164088701919118
PZE_102043421	2	50.6	DMC	Founder_Alleles	0.0155329558418441	0.386815024432717	0.00309309833895	0.16409493292419
PZE_102043498	2	50.8	DMC	Founder_Alleles	0.0147392489028773	0.382728334834011	0.0031286477874769	0.156914994678392
PZE_102044689	2	52	DMC	Founder_Alleles	0.0190964357678914	0.354033994068362	0.00293369575518121	0.224533353360446
PZE_102044735	2	52	DMC	Founder_Alleles	0.0193860812575283	0.36284123335586	0.00291772516422928	0.22401290345251
PZE_102045174	2	52.2	DMC	Founder_Alleles	0.0185857202232058	0.37020814355705	0.00269270260312338	0.221944054189939
PZE_102045186	2	52.2	DMC	Founder_Alleles	0.0185831130295607	0.370314464240733	0.00269258867729649	0.221879755529469
PZE_102045191	2	52.2	DMC	Founder_Alleles	0.0185789817192139	0.370412928443725	0.00269238163398589	0.221808556190284
PZE_102045192	2	52.2	DMC	Founder_Alleles	0.0186492657795763	0.370698637640863	0.00269724821660056	0.222441112421714
PZE_102045227	2	52.2	DMC	Founder_Alleles	0.0184758805143992	0.36001797762436	0.00269968907551366	0.224900793902005
PZE_102045306	2	52.4	DMC	Founder_Alleles	0.0186099541749539	0.360480718667339	0.00266914977504085	0.228327295224311
PZE_102045397	2	52.5	DMC	Founder_Alleles	0.018690637245502	0.360887548301529	0.00265489665217777	0.230117739907505
PZE_102045439	2	52.5	DMC	Founder_Alleles	0.0190463523083322	0.381643369397441	0.00264952752400005	0.225464303094226
PZE_102045516	2	52.8	DMC	Founder_Alleles	0.0201866176229982	0.380913562693645	0.00280263600377484	0.233881901075959
PZE_102045898	2	53.1	DMC	Founder_Alleles	0.0197466961812547	0.389775676340573	0.00201118178152704	0.276911532104201
PZE_102046491	2	53.4	DMC	Founder_Alleles	0.0141058284500615	0.311274399232342	0.00134989251711137	0.281999931815032
PZE_102046584	2	53.4	DMC	Founder_Alleles	0.0143482157919564	0.309016305204165	0.0013422433866187	0.287244750707247
PZE_102046696	2	53.6	DMC	Founder_Alleles	0.0155609792027239	0.311743029304912	0.00143648397220741	0.295190038544785
PZE_102046802	2	54.1	DMC	Founder_Alleles	0.0200630308671286	0.320645928422564	0.00166968672346079	0.331263283893728
PZE_102046822	2	54.1	DMC	Founder_Alleles	0.020069529664932	0.320694332762491	0.00166980226066493	0.331306117907626
PZE_102046959	2	54.2	DMC	Founder_Alleles	0.0207030556767333	0.323499456319213	0.00208249399188998	0.303048659530456
PZE_102046980	2	54.3	DMC	Founder_Alleles	0.020095618853611	0.327938622488923	0.00249166618989516	0.268233764750722
PZE_102046995	2	54.3	DMC	Founder_Alleles	0.0198107256998927	0.320856291181346	0.00165071254963345	0.327884876224088
PZE_102047067	2	54.5	DMC	Founder_Alleles	0.0226168958375451	0.365165000685111	0.00260442984542142	0.275763731646509
PZE_102047070	2	54.5	DMC	Founder_Alleles	0.0226243685662006	0.365318934623701	0.00261001851308729	0.275467762082159
PZE_102047151	2	54.6	DMC	Founder_Alleles	0.0232803458571252	0.377063191285978	0.00258669487458052	0.27765551052044
PZE_102047187	2	54.7	DMC	Founder_Alleles	0.0242677341232886	0.390071403048783	0.00257640348338795	0.282008023448456
PZE_102047235	2	54.7	DMC	Founder_Alleles	0.0241536134400033	0.39008713764354	0.00257834396253254	0.280878191639641
PZE_102047301	2	54.7	DMC	Founder_Alleles	0.0241843139278768	0.413819225007023	0.00265100623966485	0.270828751041594
PZE_102047551	2	55.4	DMC	Founder_Alleles	0.0220338314288527	0.334967163067463	0.00253137640856649	0.28570049457911
PZE_102047569	2	55.5	DMC	Founder_Alleles	0.0216554339560138	0.324015479042303	0.00251558449611633	0.287372900507337
PZE_102047571	2	55.5	DMC	Founder_Alleles	0.0216513944967507	0.323905891008626	0.00251542129490168	0.287387790441541
PZE_102047597	2	55.6	DMC	Founder_Alleles	0.0217505368314687	0.323193873966118	0.0025156228235893	0.288873942724638
PZE_102047672	2	56	DMC	Founder_Alleles	0.0216759479019111	0.335728692960594	0.00252592201961832	0.281335086238275
PZE_102047695	2	56	DMC	Founder_Alleles	0.0207513687258214	0.336082728364651	0.00251764447641323	0.271006509404146
PZE_102047705	2	56	DMC	Founder_Alleles	0.0215176400576486	0.355562857026792	0.00256965019532507	0.269974855102649
PZE_102047767	2	56.3	DMC	Founder_Alleles	0.022178829686738	0.331456834623726	0.00252302960320461	0.289069115538063
PZE_102047894	2	56.7	DMC	Founder_Alleles	0.0230992720632572	0.329074992258891	0.00252106551954312	0.300390613976523
PZE_102047964	2	56.8	DMC	Founder_Alleles	0.02339144200156	0.328706550034144	0.00252111015265033	0.303759549024069
PZE_102048060	2	56.9	DMC	Founder_Alleles	0.0238359118275495	0.332621248088893	0.00237134803571915	0.316087342631208
PZE_102048430	2	57.3	DMC	Founder_Alleles	0.0254227323712511	0.352743224507691	0.00187725716856491	0.363746096204132
PZE_102048451	2	57.3	DMC	Founder_Alleles	0.0253378814663667	0.352837756054743	0.00187065086708504	0.363375142624859
PZE_102048721	2	57.5	DMC	Founder_Alleles	0.0134827030225322	0.366900335326743	0.00115272165661251	0.284876187579748
PZE_102048830	2	57.6	DMC	Founder_Alleles	0.0127648411977704	0.409223352266673	0.000984633931078283	0.286083632557562
PZE_102048896	2	57.7	DMC	Founder_Alleles	0.0116961192523198	0.388798143362713	0.000956647350273898	0.276209962474275
PZE_102049009	2	58.1	DMC	Founder_Alleles	0.0179121272211734	0.439793157513391	0.00110146889017726	0.335689228552971
PZE_102049071	2	58.2	DMC	Founder_Alleles	0.0187635517138691	0.450685252450826	0.00115105261186099	0.336882295816362
PZE_102049280	2	58.3	DMC	Founder_Alleles	0.0154277728001326	0.445774681430468	0.00101605076164757	0.310269509472026
PZE_102050267	2	58.9	DMC	Founder_Alleles	0.0110120649939723	0.469788444424901	0.00103278965470133	0.239363995918651
PZE_102050559	2	59.2	DMC	Founder_Alleles	0.0114660765005676	0.457505382341836	0.00123359198627626	0.232654245889179
PZE_102050587	2	59.2	DMC	Founder_Alleles	0.0114557740512941	0.457427062091658	0.00123279294080492	0.232593633895526
PZE_102050753	2	59.3	DMC	Founder_Alleles	0.0106702543274412	0.457798275822703	0.00120726120639969	0.22137414954811
PZE_102050935	2	59.6	DMC	Founder_Alleles	0.0131117037368115	0.457061839663818	0.000942589231059721	0.298834589011652
PZE_102051094	2	59.7	DMC	Founder_Alleles	0.0125740018887112	0.458420236722564	0.000977713428520932	0.282738017320423
PZE_102051157	2	59.7	DMC	Founder_Alleles	0.0135055380210065	0.457788123481127	0.00109146670109495	0.284114276032159
PZE_102051498	2	60.1	DMC	Founder_Alleles	0.00879465042568184	0.49847884850369	0.000584153271984023	0.252887419701525
PZE_102051809	2	60.2	DMC	Founder_Alleles	0.00963020749678078	0.497566243493735	0.000538385310932976	0.282296577731878
PZE_102051933	2	60.3	DMC	Founder_Alleles	0.0130991510663606	0.512787145032577	0.000502032641314432	0.349900754800112
PZE_102052346	2	60.8	DMC	Founder_Alleles	0.0147686949362098	0.381426092113949	0.000793147963989993	0.375595461279521
PZE_102052359	2	60.8	DMC	Founder_Alleles	0.017530153878092	0.395576876777197	0.000815351520405239	0.416147939046235
PZE_102052453	2	61.1	DMC	Founder_Alleles	0.0178636201105687	0.416065853370551	0.00115603362954864	0.35234343446887
PZE_102052646	2	61.5	DMC	Founder_Alleles	0.0167200986177408	0.438853209507092	0.00117084524932143	0.326724607530478
PZE_102052665	2	61.5	DMC	Founder_Alleles	0.0167242469326763	0.438888968171903	0.00117134505856531	0.326716608558685
PZE_102052699	2	61.5	DMC	Founder_Alleles	0.0161596756306687	0.419712948672887	0.00119600010949239	0.326520484931015
PZE_102052716	2	61.5	DMC	Founder_Alleles	0.0156525978973961	0.399346357473387	0.00122483930992623	0.327910870547737
PZE_102052725	2	61.5	DMC	Founder_Alleles	0.0186677007870719	0.442191786970032	0.00119074929244245	0.353606010000499
PZE_102052900	2	61.6	DMC	Founder_Alleles	0.0178694866034119	0.394354313100453	0.00120290483649943	0.365200807965479
PZE_102053033	2	61.8	DMC	Founder_Alleles	0.0110918140275346	0.373005453407911	0.000699438199885827	0.345554171165973
PZE_102053562	2	62.3	DMC	Founder_Alleles	0.00931947374550379	0.472238588464528	0.000276038516629273	0.467589175968397
PZE_102053608	2	62.4	DMC	Founder_Alleles	0.00927888583496228	0.535847038515113	0.000259127736729536	0.441530515267238
PZE_102053630	2	62.4	DMC	Founder_Alleles	0.00968415910066101	0.547325333140783	0.000257991319992823	0.449048128263349
PZE_102053988	2	62.9	DMC	Founder_Alleles	0.00689761396892208	0.418603408928112	0.000200000629032582	0.447206717754908
PZE_102054452	2	63.8	DMC	Founder_Alleles	0.00492957860640897	0.467472254580138	0.000104910358586285	0.462700358793468
PZE_102054604	2	63.8	DMC	Founder_Alleles	0.00536194127862166	0.479417318945922	0.000103247785807281	0.481582477396036
PZE_102054808	2	64.2	DMC	Founder_Alleles	0.00576196932541184	0.484408036364585	0.000105656071221039	0.502578679202028
PZE_102054921	2	64.3	DMC	Founder_Alleles	0.00521599949092666	0.420100219826012	0.000114029710985175	0.508755207109929
PZE_102055048	2	64.3	DMC	Founder_Alleles	0.00484451865988211	0.472489015092918	0.000111603919417558	0.456204772180635
PZE_102055426	2	64.7	DMC	Founder_Alleles	0.0086427910580279	0.509921494487527	0.000191798634232021	0.509503577741479
PZE_102055513	2	64.7	DMC	Founder_Alleles	0.00865410377924114	0.510006211037918	0.000192058884891155	0.509612808949879
PZE_102055564	2	64.7	DMC	Founder_Alleles	0.00866303805946089	0.510031186345659	0.000192241157520034	0.509755112343879
PZE_102055583	2	64.7	DMC	Founder_Alleles	0.0086719427499814	0.510057586609224	0.000192423510959938	0.50989668303275
PZE_102055604	2	64.7	DMC	Founder_Alleles	0.00868128125556822	0.509647899753579	0.000192683172038466	0.510284753935586
PZE_102055650	2	64.8	DMC	Founder_Alleles	0.0066271317971498	0.471382407009925	0.000166042884684137	0.49320055970743
PZE_102055780	2	64.8	DMC	Founder_Alleles	0.00531433885106103	0.455613434544145	6.95983975629311e-05	0.607388404371508
PZE_102055803	2	64.8	DMC	Founder_Alleles	0.00529433450991645	0.455096305629554	6.94917528778483e-05	0.606972466523975
PZE_102055831	2	64.8	DMC	Founder_Alleles	0.00529006583320579	0.454474149994791	6.95822975441684e-05	0.606901837851654
PZE_102055879	2	64.9	DMC	Founder_Alleles	0.00311531970459322	0.313633619986415	4.66259794321688e-05	0.611736463885358
PZE_102055945	2	64.9	DMC	Founder_Alleles	0.00332183891248472	0.330057694028013	4.61883215390202e-05	0.618817897865214
PZE_102055992	2	64.9	DMC	Founder_Alleles	0.00352707499860494	0.348069424049256	4.56464003587564e-05	0.624061684147142
PZE_102056209	2	65	DMC	Founder_Alleles	0.00313877674352459	0.407347411810672	4.42169550772809e-05	0.546200626462765
PZE_102056295	2	65.1	DMC	Founder_Alleles	0.00255084983326748	0.349753257819132	4.71543997000445e-05	0.52203275625671
PZE_102056303	2	65.1	DMC	Founder_Alleles	0.00254806391488349	0.349456121932161	4.71755400991425e-05	0.521925797722192
PZE_102056381	2	65.4	DMC	Founder_Alleles	0.00183513134598046	0.270593855445047	5.36396633298297e-05	0.48711752825317
PZE_102056416	2	65.6	DMC	Founder_Alleles	0.00163867384096239	0.268892688977583	5.06165925555635e-05	0.458260100792318
PZE_102056441	2	65.6	DMC	Founder_Alleles	0.00163614520897604	0.264801195475977	5.07834839853505e-05	0.461380262797402
PZE_102056442	2	65.6	DMC	Founder_Alleles	0.00163547312302348	0.264798017190914	5.11804627617574e-05	0.461224861806846
PZE_102056558	2	65.7	DMC	Founder_Alleles	0.00182170892465494	0.247057763776682	5.00018801655733e-05	0.508317968761026
PZE_102056594	2	65.7	DMC	Founder_Alleles	0.0017996812584683	0.239196744463145	5.07653202691527e-05	0.512527331109905
PZE_102056669	2	65.7	DMC	Founder_Alleles	0.00178096158547492	0.232891453000279	5.12353335748728e-05	0.515732911211958
PZE_102056752	2	65.9	DMC	Founder_Alleles	0.00193739525137238	0.219631322956257	5.49584356884791e-05	0.550626269739919
PZE_102057004	2	66.4	DMC	Founder_Alleles	0.00193961055497882	0.181363311212053	5.68015698507729e-05	0.597001890353614
PZE_102057220	2	66.6	DMC	Founder_Alleles	0.00200203047041736	0.176166838825152	5.74723941664246e-05	0.613827322574739
PZE_102057292	2	66.7	DMC	Founder_Alleles	0.00203095576846191	0.173746043267882	5.77955975306077e-05	0.621620720918729
PZE_102057315	2	66.8	DMC	Founder_Alleles	0.00205808642873628	0.171443368530152	5.8103192848491e-05	0.628982134354049
PZE_102057444	2	67.1	DMC	Founder_Alleles	0.00234756578517892	0.163812514831145	6.63243002712033e-05	0.653455874069299
PZE_102057464	2	67.1	DMC	Founder_Alleles	0.00234871715035945	0.163790697870376	6.6357333289635e-05	0.653530172924095
PZE_102057754	2	67.4	DMC	Founder_Alleles	0.00277201434439101	0.166421017957272	7.61954069421478e-05	0.685561831733197
PZE_102058006	2	67.5	DMC	Founder_Alleles	0.0029786534795615	0.175201562073181	7.83160402044736e-05	0.689251253381095
PZE_102058084	2	67.7	DMC	Founder_Alleles	0.00350750205942463	0.195060795710543	8.27977429621596e-05	0.700327351076185
PZE_102058138	2	67.7	DMC	Founder_Alleles	0.00351181085793584	0.196105317131714	7.58644425363775e-05	0.713302080534013
PZE_102058141	2	67.7	DMC	Founder_Alleles	0.00376033971410916	0.199638851964919	7.3284453875222e-05	0.731003693897371
PZE_102058450	2	67.7	DMC	Founder_Alleles	0.00562997956373168	0.210395572794294	9.61730604037703e-05	0.783400452940908
PZE_102058451	2	67.7	DMC	Founder_Alleles	0.00674905495351052	0.215628994821116	0.000115803444519003	0.800503813763584
PZE_102058453	2	67.7	DMC	Founder_Alleles	0.00676222827941153	0.215871246621805	0.000115854390920322	0.800774164296375
PZE_102058455	2	67.7	DMC	Founder_Alleles	0.00677019713099047	0.215839411036836	0.000115849213723651	0.80112523872398
PZE_102058836	2	67.8	DMC	Founder_Alleles	0.00691162355545716	0.225611189262715	9.78102776576506e-05	0.828588649070903
PZE_102058916	2	67.9	DMC	Founder_Alleles	0.00532077900184635	0.255010970625693	5.62908852750343e-05	0.826095575366658
PZE_102058956	2	67.9	DMC	Founder_Alleles	0.00543501448710615	0.2406177188114	5.69514881183508e-05	0.844682694709484
PZE_102059100	2	68	DMC	Founder_Alleles	0.00480047480857604	0.242410163247031	5.42640948356654e-05	0.810217039727413
PZE_102059196	2	68.1	DMC	Founder_Alleles	0.00146965691851464	0.114302647639613	4.05821911265702e-05	0.639332786705025
PZE_102059450	2	68.3	DMC	Founder_Alleles	0.00556793048704529	0.259078409702107	4.99211300382107e-05	0.835777699164051
PZE_102059457	2	68.3	DMC	Founder_Alleles	0.00489430842559524	0.245604511738938	4.73408376455708e-05	0.812150101548019
PZE_102059504	2	68.3	DMC	Founder_Alleles	0.00489600128263967	0.245641654005959	4.73392840062425e-05	0.812215000952763
PZE_102059924	2	68.8	DMC	Founder_Alleles	0.0104211920760676	0.296771499997071	0.00010752364406541	0.835807685652483
PZE_102059980	2	68.8	DMC	Founder_Alleles	0.0104410913517126	0.296968103958566	0.000107687513091537	0.83589520513501
PZE_102060100	2	68.9	DMC	Founder_Alleles	0.012647308829579	0.316848700526763	0.000125589621710942	0.845212265166038
PZE_102060148	2	68.9	DMC	Founder_Alleles	0.0126616190500515	0.316762027577079	0.000125752215046515	0.845254517495909
PZE_102060314	2	69.1	DMC	Founder_Alleles	0.0157003351679919	0.300780646296282	0.000154760929988784	0.857659669319487
PZE_102060376	2	69.1	DMC	Founder_Alleles	0.0152922037310854	0.295215233388967	0.000155919039807939	0.853910162183459
PZE_102060595	2	69.3	DMC	Founder_Alleles	0.0150553773670751	0.278379784177771	0.000167756810540154	0.84314373471987
PZE_102060479	2	69.4	DMC	Founder_Alleles	0.023025173560243	0.227979672265219	0.000197466861633688	0.941028229060069
PZE_102060918	2	69.7	DMC	Founder_Alleles	0.00998044005978416	0.248483458411799	9.5250300647165e-05	0.831975912721584
PZE_102061118	2	69.8	DMC	Founder_Alleles	0.00681660415882435	0.256016205059223	6.92825990122881e-05	0.766426715660529
PZE_102061320	2	69.9	DMC	Founder_Alleles	0.00582948092576463	0.265471778105624	6.74645011999875e-05	0.708570196526273
PZE_102061358	2	70	DMC	Founder_Alleles	0.00476540341393716	0.24147317994466	6.2660259165459e-05	0.668063971868979
PZE_102061416	2	70.1	DMC	Founder_Alleles	0.00391637272612444	0.27062550322033	6.05886755763452e-05	0.577257820231988
PZE_102061457	2	70.1	DMC	Founder_Alleles	0.00391590771197914	0.271047442312157	6.06072416646786e-05	0.576828960139974
PZE_102061474	2	70.1	DMC	Founder_Alleles	0.00406218933018143	0.277093992282258	5.99719886300587e-05	0.582921482138116
PZE_102061537	2	70.2	DMC	Founder_Alleles	0.00401467366808006	0.234240680773152	6.01161108716441e-05	0.621398683353689
PZE_102061615	2	70.2	DMC	Founder_Alleles	0.0013881503197043	0.283377508662033	1.68393442641079e-05	0.530632440161038
PZE_102062050	2	70.3	DMC	Founder_Alleles	0.00228776891953186	0.358220645353962	1.65833934445692e-05	0.615391673509792
PZE_102062478	2	70.7	DMC	Founder_Alleles	0.00159899033860167	0.323242917441019	2.4734978445351e-05	0.468820661029101
PZE_102062683	2	71	DMC	Founder_Alleles	0.00148814482320647	0.397382500264951	3.44768288507158e-05	0.354786016374436
PZE_102062746	2	71.1	DMC	Founder_Alleles	0.00166652511842813	0.418934585384043	4.01798852235347e-05	0.346761575708953
PZE_102062747	2	71.1	DMC	Founder_Alleles	0.00178836267371985	0.418032366530809	4.07354092317735e-05	0.363959825434368
PZE_102062755	2	71.1	DMC	Founder_Alleles	0.00197813798280277	0.446933008389378	4.00064084890017e-05	0.373109956356447
PZE_102062962	2	71.2	DMC	Founder_Alleles	0.00182412513969421	0.428145855066611	3.79040234982364e-05	0.378397944495951
PZE_102063039	2	71.3	DMC	Founder_Alleles	0.00161837007538224	0.41353368534227	3.64336906404361e-05	0.369242347848329
PZE_102063194	2	71.3	DMC	Founder_Alleles	0.00161809433248472	0.413729610945436	3.6419088577988e-05	0.369188634700183
PZE_102063367	2	71.5	DMC	Founder_Alleles	0.00156288208363498	0.395216370955091	3.11355047634132e-05	0.389199533425737
PZE_102063478	2	71.5	DMC	Founder_Alleles	0.00156249447715406	0.395063782669414	3.11204623402173e-05	0.38924766371274
PZE_102063834	2	71.6	DMC	Founder_Alleles	0.00112271221844673	0.495525046529751	1.89281072506819e-05	0.332113269699625
PZE_102064405	2	71.9	DMC	Founder_Alleles	0.000574556936634774	0.438453307433439	7.65276105330059e-06	0.328180572999447
PZE_102064632	2	72	DMC	Founder_Alleles	0.000512068251360742	0.426654922574557	6.98876295046613e-06	0.319143552117665
PZE_102065179	2	72.5	DMC	Founder_Alleles	6.72595151305355e-05	0.35569034462991	1.67857759192369e-06	0.167857092811249
PZE_102065188	2	72.5	DMC	Founder_Alleles	6.73279853533604e-05	0.355604691288481	1.68076577833354e-06	0.167891999726387
PZE_102065424	2	72.6	DMC	Founder_Alleles	9.8164677707957e-05	0.344374165446523	2.11769966040887e-06	0.211206406241388
PZE_102065703	2	72.7	DMC	Founder_Alleles	9.47337840015994e-05	0.346627715391955	2.48749278264349e-06	0.188488387263096
PZE_102065715	2	72.7	DMC	Founder_Alleles	9.44506698136172e-05	0.346584228990035	2.48635521593599e-06	0.18812191204273
PZE_102065885	2	72.9	DMC	Founder_Alleles	5.52172814382024e-05	0.306842771935189	2.13737363186084e-06	0.140631731161653
PZE_102066102	2	73.1	DMC	Founder_Alleles	4.20834500431955e-05	0.268744471341617	2.02522496495217e-06	0.124074898934392
PZE_102066356	2	73.2	DMC	Founder_Alleles	4.59925844291664e-05	0.282434827758621	2.14063056669378e-06	0.127297827897221
PZE_102066365	2	73.2	DMC	Founder_Alleles	5.74461325250075e-05	0.283159652422678	2.25213023286042e-06	0.144875150345242
PZE_102066476	2	73.2	DMC	Founder_Alleles	6.06056213467987e-05	0.295071448354748	2.53544976769327e-06	0.139053571549364
PZE_102066516	2	73.2	DMC	Founder_Alleles	6.11103028107518e-05	0.294854250472973	2.5541741983659e-06	0.139454365246088
PZE_102067031	2	73.3	DMC	Founder_Alleles	0.000124526989998985	0.27286714263386	5.27775165570787e-06	0.170369190604924
PZE_102067216	2	73.5	DMC	Founder_Alleles	0.000223692551627352	0.221682967452758	8.35886861916268e-06	0.231719208854579
PZE_102067222	2	73.5	DMC	Founder_Alleles	0.000224463696115285	0.221482396779628	8.37827871369434e-06	0.232133985465272
PZE_102067230	2	73.5	DMC	Founder_Alleles	0.000225063236654499	0.221300395683429	8.37967946254459e-06	0.232687962778221
PZE_102067318	2	73.5	DMC	Founder_Alleles	0.000225663606850612	0.221118922625547	8.38108708034468e-06	0.23324189141179
PZE_102067402	2	73.6	DMC	Founder_Alleles	0.000314061378607011	0.19886011150659	8.1997689883595e-06	0.308989121975149
PZE_102067477	2	73.6	DMC	Founder_Alleles	0.000314353776569076	0.198833129538776	8.20603473239423e-06	0.309090844093269
PZE_102067647	2	73.8	DMC	Founder_Alleles	0.000378272690877202	0.194716728292675	8.90030629763228e-06	0.340503723500534
PZE_102068130	2	74.2	DMC	Founder_Alleles	0.000411625206647614	0.156937584637565	8.50811100083781e-06	0.405589018323206
PZE_102068349	2	74.3	DMC	Founder_Alleles	0.000448532357498088	0.154908960607072	8.49710027872597e-06	0.430382182431016
PZE_102068646	2	74.6	DMC	Founder_Alleles	0.00056833495532449	0.148027985441047	8.58699199679513e-06	0.503960825247917
PZE_102068685	2	74.6	DMC	Founder_Alleles	0.000568801071527458	0.148005579194629	8.58702726180827e-06	0.504232889925399
PZE_102068688	2	74.6	DMC	Founder_Alleles	0.000569361604548013	0.14797599325495	8.58568938821858e-06	0.504594521902818
PZE_102068831	2	74.7	DMC	Founder_Alleles	0.000583970936650635	0.17059727108147	8.59625837446032e-06	0.481913825548876
PZE_102069040	2	74.9	DMC	Founder_Alleles	0.000676612939837895	0.209377418168569	8.8259243065103e-06	0.474197009341695
PZE_102069105	2	74.9	DMC	Founder_Alleles	0.000676393755635107	0.209611237786205	8.8502018252834e-06	0.47334653374718
PZE_102069195	2	75	DMC	Founder_Alleles	0.000817844488929409	0.23823532199812	1.26205464919815e-05	0.42839433192362
PZE_102069361	2	75	DMC	Founder_Alleles	0.000415962286191673	0.129123263776892	1.06859307055229e-05	0.38633547875134
PZE_102069392	2	75	DMC	Founder_Alleles	0.000388029791174915	0.133565678276218	1.06300121893721e-05	0.362723465553558
PZE_102069907	2	75.5	DMC	Founder_Alleles	0.000903065974024231	0.100927470093679	1.05524905441579e-05	0.652252380821841
PZE_102070399	2	75.6	DMC	Founder_Alleles	0.00114834025185107	0.106990402147343	1.32945864350642e-05	0.660033874605772
PZE_102070420	2	75.7	DMC	Founder_Alleles	0.00150610232297288	0.113019163515889	1.72223174806918e-05	0.673356150839667
PZE_102070496	2	75.8	DMC	Founder_Alleles	0.00193714655612953	0.10982917741425	2.2613566488916e-05	0.698179919953902
PZE_102070587	2	75.8	DMC	Founder_Alleles	0.0019306876890004	0.107099286773199	2.23291923775459e-05	0.702482807422773
PZE_102070590	2	75.8	DMC	Founder_Alleles	0.00191197006349542	0.104704540015813	2.19880231521197e-05	0.704818983314928
PZE_102070673	2	75.8	DMC	Founder_Alleles	0.00204415532994651	0.107100616060191	2.21795332343566e-05	0.719811589829168
PZE_102070687	2	75.8	DMC	Founder_Alleles	0.00202962222123193	0.106592792273327	2.21488031192374e-05	0.71873426776244
PZE_102070724	2	75.9	DMC	Founder_Alleles	0.00117651396018537	0.0690196782677637	2.34540484014278e-05	0.614338452125978
PZE_102070747	2	75.9	DMC	Founder_Alleles	0.0015662955522312	0.0714620033985107	2.41413010980684e-05	0.691408647238438
PZE_102070978	2	76.1	DMC	Founder_Alleles	0.00150561941077498	0.0665993689817379	2.7701599675245e-05	0.663170603208919
PZE_102070996	2	76.1	DMC	Founder_Alleles	0.00150573569935175	0.0665819747752125	2.77254515892444e-05	0.663061149430056
PZE0006576497	2	76.3	DMC	Founder_Alleles	0.00192404083599906	0.069734861293392	3.4884695911841e-05	0.68206288771208
PZE0006576742	2	76.3	DMC	Founder_Alleles	0.00195666516699966	0.0721160239521937	3.46994570625814e-05	0.679336198903494
PZE0006607533	2	76.3	DMC	Founder_Alleles	0.00157912553427175	0.0597333956426813	3.50893413606501e-05	0.657597910033013
PZE_102071022	2	76.4	DMC	Founder_Alleles	0.000766414621710343	0.0426658632998143	9.83952275235289e-06	0.759808203681477
PZE_102071025	2	76.4	DMC	Founder_Alleles	0.000734388276515285	0.0416784847495444	9.73822438099514e-06	0.754363227248487
PZE_102071146	2	76.4	DMC	Founder_Alleles	0.000703387419238921	0.0407087260760134	9.63653203223114e-06	0.748851129756417
PZE_102071194	2	76.4	DMC	Founder_Alleles	0.000851387204566789	0.0487207278341699	9.67577077926052e-06	0.763064295890346
PZE_102071375	2	76.7	DMC	Founder_Alleles	0.000899342901273803	0.0503264159494629	9.97036486338754e-06	0.771983053105519
PZE_102071519	2	76.8	DMC	Founder_Alleles	0.00102184267586725	0.0543068108527746	1.10572755468441e-05	0.770152711490373
PZE_102071670	2	76.9	DMC	Founder_Alleles	0.00117929761459845	0.0590635464859546	1.23934969673556e-05	0.769779045258482
PZE_102071850	2	77	DMC	Founder_Alleles	0.00148118676011977	0.0654301700521153	1.53580150543675e-05	0.772911823966743
PZE_102072239	2	77.2	DMC	Founder_Alleles	0.00230330516303101	0.0858605822866972	2.16256468953402e-05	0.772468492087052
PZE_102072349	2	77.2	DMC	Founder_Alleles	0.00162844110298477	0.0597903020530359	1.98106383864083e-05	0.753918708779481
PZE_102072361	2	77.2	DMC	Founder_Alleles	0.00163668603635303	0.0600070566523401	1.98537054475478e-05	0.754287617385331
PZE_102072502	2	77.3	DMC	Founder_Alleles	0.00261392999400556	0.0878771232323993	2.44723310279804e-05	0.779010877742236
PZE_102072504	2	77.3	DMC	Founder_Alleles	0.00262570686280861	0.0882349709529976	2.45254467680089e-05	0.779147482352164
PZE_102072521	2	77.3	DMC	Founder_Alleles	0.0025234454855525	0.089738818544526	2.42812578579166e-05	0.763579611118503
PZE_102072547	2	77.3	DMC	Founder_Alleles	0.00225507728781282	0.0803878432085323	2.33112817925596e-05	0.754876777843374
PZE_102072622	2	77.4	DMC	Founder_Alleles	0.00186614775018756	0.0674812294026931	2.26410870179938e-05	0.739495487841285
PZE_102072724	2	77.6	DMC	Founder_Alleles	0.00132192208136428	0.0478237377640652	2.15761161684869e-05	0.718099970558567
PZE_102072775	2	77.6	DMC	Founder_Alleles	0.00118386176820251	0.0462074240672462	2.28969566674619e-05	0.693869104791968
PZE_102072803	2	77.6	DMC	Founder_Alleles	0.00117573342054744	0.0481423545287571	2.20388399810867e-05	0.68114216689338
PZE_102072811	2	77.6	DMC	Founder_Alleles	0.00119370923913908	0.0426961573416201	2.20964303417892e-05	0.714147486553096
PZE_102072947	2	77.7	DMC	Founder_Alleles	0.00149536140561146	0.0412873574685583	2.11882224452342e-05	0.802826126290196
PZE_102072954	2	77.7	DMC	Founder_Alleles	0.00149682436525245	0.0411985865758687	2.11739554095702e-05	0.803695483894697
PZE_102073254	2	78.1	DMC	Founder_Alleles	0.000950501336078768	0.0379799259162374	1.50866466647193e-05	0.75382227967539
PZE_102073397	2	78.2	DMC	Founder_Alleles	0.000919294323044606	0.0360480005570324	1.40083218596043e-05	0.767401719413781
PZE_102073497	2	78.3	DMC	Founder_Alleles	0.000946893916543234	0.0349573697105209	1.39649470787262e-05	0.782033099557528
PZE_102073498	2	78.3	DMC	Founder_Alleles	0.00106666045073023	0.038127462641339	1.40549094668208e-05	0.795843786756736
PZE_102073622	2	78.4	DMC	Founder_Alleles	0.00124063631340987	0.0422756727356826	1.3687214433844e-05	0.815001838614283
PZE_102073911	2	78.5	DMC	Founder_Alleles	0.00122264363373381	0.0464743322226087	1.25527016527904e-05	0.808841808614372
PZE_102073982	2	78.5	DMC	Founder_Alleles	0.00131186985570264	0.0505643257641086	1.27691323524859e-05	0.810337925782466
PZE_102074188	2	78.7	DMC	Founder_Alleles	0.00188838514673484	0.0900774987289239	1.06642918378252e-05	0.826221102224131
PZE_102074223	2	78.7	DMC	Founder_Alleles	0.00175271968942059	0.091166958155536	1.0802546368871e-05	0.804822887158554
PZE_102074393	2	78.8	DMC	Founder_Alleles	0.000751098015790652	0.0548713592490744	1.62183244701852e-05	0.61788346985034
PZE_102074440	2	78.8	DMC	Founder_Alleles	0.000775076950100151	0.0726522633704103	1.66223768596208e-05	0.562244219318176
PZE_102074552	2	78.9	DMC	Founder_Alleles	0.000445138218059471	0.0763036909250789	3.15096511882551e-06	0.7026983109603
PZE_102074558	2	78.9	DMC	Founder_Alleles	0.000428440738915792	0.071863131709521	3.02468032331582e-06	0.705748454491971
PZE_102074901	2	79	DMC	Founder_Alleles	0.000246141934250543	0.055284909115723	2.85345047190688e-06	0.617080936899101
PZE_102075489	2	79.1	DMC	Founder_Alleles	0.000198277777735734	0.0636120044524979	2.66640015833541e-06	0.546598945588809
PZE_102075696	2	79.3	DMC	Founder_Alleles	0.000234314032490524	0.0732308471953782	2.03611498661438e-06	0.607240318483043
PZE_102075697	2	79.3	DMC	Founder_Alleles	0.000236690622219426	0.075491003004833	2.06248241951812e-06	0.603078054000421
PZE_102075698	2	79.3	DMC	Founder_Alleles	0.000231828099395814	0.078153049236185	2.08112001531813e-06	0.589225442138193
PZE_102075762	2	79.4	DMC	Founder_Alleles	0.000184618722776198	0.0723150467447122	1.99438322023848e-06	0.556209595644745
PZE_102075978	2	79.6	DMC	Founder_Alleles	0.000132782412934795	0.0670107827074444	1.93511201240781e-06	0.504435255626367
PZE_102075991	2	79.6	DMC	Founder_Alleles	0.000131734891569812	0.0791417023857808	1.91697520390832e-06	0.464184292424081
PZE_102076057	2	79.7	DMC	Founder_Alleles	0.000133441079942731	0.093382978893544	2.05486209270411e-06	0.431908298149052
PZE_102076143	2	79.7	DMC	Founder_Alleles	0.00013631150793203	0.085751620741507	1.97499479459573e-06	0.455414021211115
PZE_102076225	2	79.8	DMC	Founder_Alleles	0.000138233150261291	0.0812682957115793	2.25069614556705e-06	0.457322192099522
PZE_102076429	2	79.9	DMC	Founder_Alleles	0.000158675591625967	0.0799543624386745	2.73377040460598e-06	0.46689213020876
PZE_102076581	2	80	DMC	Founder_Alleles	0.000176937348406736	0.0794529663594148	2.93227828696008e-06	0.489742195496508
PZE_102076582	2	80	DMC	Founder_Alleles	0.00017705307148097	0.0794576814356351	2.93348965718643e-06	0.489899474380393
PZE_102076599	2	80	DMC	Founder_Alleles	0.000181942143948288	0.0825631959449361	2.92225582809724e-06	0.488502868245484
PZE_102076622	2	80.1	DMC	Founder_Alleles	0.000182856697000688	0.0874139785434187	2.98405747056751e-06	0.476243005863185
PZE_102076714	2	80.2	DMC	Founder_Alleles	0.000227966510586097	0.10210536463015	3.8451508864723e-06	0.453895305252782
PZE_102076751	2	80.3	DMC	Founder_Alleles	0.0002889806973293	0.120976736114336	5.03239649485288e-06	0.431180403003025
PZE_102076804	2	80.4	DMC	Founder_Alleles	0.000367285587920874	0.143574200736374	7.02852957934486e-06	0.406648325416365
PZE_102076876	2	80.4	DMC	Founder_Alleles	0.000471235710241102	0.136868052372717	7.04079086699672e-06	0.48080011020876
PZE_102076927	2	80.4	DMC	Founder_Alleles	0.000480510951858193	0.13202962952889	7.38765314123313e-06	0.492352949426896
PZE_102077000	2	80.5	DMC	Founder_Alleles	0.000444934236016103	0.113447287562237	8.69135667469489e-06	0.453421417283455
PZE_102077020	2	80.5	DMC	Founder_Alleles	0.0004438340660331	0.113059412186607	8.69603486286508e-06	0.453539456103488
PZE_102077128	2	80.6	DMC	Founder_Alleles	0.000332278359463589	0.0834413166989514	8.8445640746837e-06	0.460059081035204
PZE_102077362	2	80.7	DMC	Founder_Alleles	0.000268629232156647	0.045685174753347	9.38383165782763e-06	0.544912550565819
PZE_102077370	2	80.7	DMC	Founder_Alleles	0.000327779298911146	0.0575372777300358	1.03139113839523e-05	0.547917597762134
PZE_102077383	2	80.7	DMC	Founder_Alleles	0.000263135352062127	0.0446946575952079	9.75175799833305e-06	0.544622963566295
PZE_102077462	2	80.8	DMC	Founder_Alleles	0.00023146539172092	0.0420928584531894	8.79763284034052e-06	0.52339313833019
PZE_102077511	2	80.8	DMC	Founder_Alleles	0.000231270964556773	0.042082522807449	8.78833156858772e-06	0.523244237615507
PZE_102077626	2	80.9	DMC	Founder_Alleles	0.000258036941264694	0.0428099484552094	8.29633222176884e-06	0.551941072233881
PZE_102077664	2	81	DMC	Founder_Alleles	0.000301434910366938	0.0449018651387341	7.89245679944095e-06	0.587349637939308
PZE_102077722	2	81	DMC	Founder_Alleles	0.0003016368174803	0.0449173386755989	7.89186347804893e-06	0.587501882742074
PZE_102077819	2	81	DMC	Founder_Alleles	0.000300742500858209	0.044788297105595	7.89414944835087e-06	0.587344982908281
PZE_102077958	2	81.1	DMC	Founder_Alleles	0.000219918647461514	0.0349877474545409	7.9957234575545e-06	0.564198225647124
PZE_102078110	2	81.1	DMC	Founder_Alleles	0.00013802493827797	0.0247331996337362	8.04571951851241e-06	0.509973546134164
PZE_102078581	2	81.3	DMC	Founder_Alleles	0.000312507703097986	0.0205930063088847	1.74765775902141e-05	0.640099117971569
PZE_102078900	2	81.4	DMC	Founder_Alleles	0.000284909967490532	0.0152415410250054	1.53930986237505e-05	0.684262082877244
PZE_102079038	2	81.5	DMC	Founder_Alleles	0.00024470818795963	0.0165452949662582	1.26414486042448e-05	0.623434304770562
PZE_102079074	2	81.5	DMC	Founder_Alleles	0.000244319046939223	0.0165667719296394	1.26095971393347e-05	0.622801532789451
PZE_102079094	2	81.5	DMC	Founder_Alleles	0.000290500269425675	0.0189436051314654	1.36237569225983e-05	0.640745715218422
PZE_102079140	2	81.5	DMC	Founder_Alleles	0.000303256184538303	0.0190661945304073	1.43780695165407e-05	0.650558370162772
PZE_102079265	2	81.6	DMC	Founder_Alleles	0.000314177814725536	0.0181493505591445	1.24387835833684e-05	0.673328015516822
PZE_102079462	2	81.7	DMC	Founder_Alleles	0.000474542889973284	0.0211930675083098	2.32525122753069e-05	0.623126608757341
PZE_102079520	2	81.7	DMC	Founder_Alleles	0.000476760821639943	0.0259037536989254	2.41872649360264e-05	0.577650973676798
PZE_102079535	2	81.7	DMC	Founder_Alleles	0.000371959962835011	0.0255949870320415	2.51687625301145e-05	0.50850140521901
PZE_102079543	2	81.7	DMC	Founder_Alleles	0.000448096031024692	0.021578208238265	2.59785090163112e-05	0.601218334043713
PZE_102079607	2	81.8	DMC	Founder_Alleles	0.000426667168668349	0.0246029148817275	2.49663857643245e-05	0.553980554728077
PZE_102079778	2	81.8	DMC	Founder_Alleles	0.000426782949285442	0.024622776466847	2.49658462730951e-05	0.553882437511355
PZE_102079798	2	81.8	DMC	Founder_Alleles	0.000426657488217019	0.0246239089695195	2.49651474135693e-05	0.5537853913225
PZE_102079911	2	82	DMC	Founder_Alleles	0.000724132054618076	0.0263574821129451	3.97326336540882e-05	0.612009190524342
PZE_102079950	2	82	DMC	Founder_Alleles	0.000664018372556474	0.0241512489839788	4.04000784458569e-05	0.605931294460393
PZE_102079971	2	82	DMC	Founder_Alleles	0.00040745330882952	0.0133466729719061	4.29090186084835e-05	0.59703569935969
PZE_102079973	2	82	DMC	Founder_Alleles	0.000581105343683275	0.0284807872870054	4.25806263449902e-05	0.5299630729684
PZE_102080019	2	82	DMC	Founder_Alleles	0.000431706096358786	0.0256304243966513	4.33679264708609e-05	0.472423841801629
PZE_102080022	2	82	DMC	Founder_Alleles	0.000450518192124272	0.0264921065346877	3.98410032722563e-05	0.476701708754987
PZE_102080069	2	82.1	DMC	Founder_Alleles	0.000585778174769125	0.0244978415567704	3.57466290613617e-05	0.577291703142477
PZE_102080185	2	82.1	DMC	Founder_Alleles	0.000566190119205112	0.0276495292015158	3.75414037319111e-05	0.540057499140719
PZE_102080336	2	82.1	DMC	Founder_Alleles	0.000776887518772695	0.0380870242871144	4.26230670749206e-05	0.560047064869577
PZE_102080513	2	82.2	DMC	Founder_Alleles	0.000628616894952971	0.0257824870941137	3.86145881190458e-05	0.591989002010648
PZE_102080558	2	82.3	DMC	Founder_Alleles	0.000432285581962732	0.0167597209700043	3.18680870705634e-05	0.592510979823243
PZE_102080584	2	82.3	DMC	Founder_Alleles	0.0004197542546166	0.0162592800777656	3.27396283452686e-05	0.59075226500501
PZE_102080632	2	82.3	DMC	Founder_Alleles	0.000484528802750628	0.0197046342154661	3.23366898218325e-05	0.589121018936248
PZE_102080737	2	82.3	DMC	Founder_Alleles	0.000482332692336995	0.0197504257235731	3.23208089095806e-05	0.587231987621812
PZE_102080779	2	82.4	DMC	Founder_Alleles	0.00031544009205231	0.0266876845194215	3.1152875141327e-05	0.402896627460536
PZE_102080813	2	82.4	DMC	Founder_Alleles	0.000303543328024625	0.0252804014990494	3.09620913970798e-05	0.401357051315973
PZE_102080815	2	82.4	DMC	Founder_Alleles	0.000289556018975179	0.023849417175224	3.04831706000597e-05	0.401356554159753
PZE_102080818	2	82.4	DMC	Founder_Alleles	0.000256325910708788	0.022594047398386	3.10237421756732e-05	0.382290352661506
PZE_102080885	2	82.4	DMC	Founder_Alleles	0.000266562268539272	0.0230092183605395	3.08155481745231e-05	0.387975621669089
PZE_102080891	2	82.4	DMC	Founder_Alleles	0.000278995842807883	0.0235907196915375	3.0605098394143e-05	0.394085042717356
PZE_102080895	2	82.4	DMC	Founder_Alleles	0.000293156518817783	0.0243188694518859	3.04130226803645e-05	0.400184040183212
PZE_102080934	2	82.5	DMC	Founder_Alleles	0.0002231455034859	0.0241211677193102	3.12097611099293e-05	0.334964557945949
PZE_102081347	2	82.8	DMC	Founder_Alleles	0.000171805992078777	0.0197526698149265	3.17901941052634e-05	0.309828284158702
PZE_102081354	2	82.8	DMC	Founder_Alleles	0.000236866706638805	0.023420087018712	3.2018610744311e-05	0.350353700337526
PZE_102081436	2	82.9	DMC	Founder_Alleles	0.000214386022043489	0.0250058711186899	3.00669590631575e-05	0.317976747244897
PZE_102081438	2	82.9	DMC	Founder_Alleles	0.000179834230286113	0.0234956701393518	2.96167459481467e-05	0.292509421962799
PZE_102081499	2	82.9	DMC	Founder_Alleles	0.000212260929586372	0.0249496557213617	3.08560676061109e-05	0.31589199987797
PZE_102081812	2	83	DMC	Founder_Alleles	0.000155480877323533	0.0220117250785161	3.0223715413169e-05	0.276243600589199
PZE_102081819	2	83	DMC	Founder_Alleles	0.00013663145339049	0.0181026936290801	2.95586108888246e-05	0.28306471559538
PZE_102081828	2	83	DMC	Founder_Alleles	0.000136350458397105	0.0181174748972811	2.95559851587468e-05	0.282540609793952
PZE_102082043	2	83.2	DMC	Founder_Alleles	0.000129649141092592	0.0214083942515456	2.94394579026802e-05	0.247499193950498
PZE_102082133	2	83.2	DMC	Founder_Alleles	0.000121136480329187	0.0214800159690043	3.05879022429734e-05	0.23518687458983
PZE_102082146	2	83.2	DMC	Founder_Alleles	0.000114027274399686	0.0219876032189337	3.19118534169993e-05	0.222012210555217
PZE_102082192	2	83.2	DMC	Founder_Alleles	0.000103916030390949	0.0157792897018725	2.77898352883943e-05	0.25138864600204
PZE_102082381	2	83.3	DMC	Founder_Alleles	0.000107849523000136	0.0184482282642244	2.72998258242785e-05	0.237016725409855
PZE_102082484	2	83.3	DMC	Founder_Alleles	0.000107954178954817	0.0184932326828551	2.72989526921563e-05	0.236855721271591
PZE_102082568	2	83.4	DMC	Founder_Alleles	0.000159898386896673	0.0277946871205756	2.68304145307763e-05	0.249462104124117
PZE_102082585	2	83.4	DMC	Founder_Alleles	0.000160623967626616	0.0279255354779022	2.68312683916472e-05	0.249602045367517
PZE_102082592	2	83.4	DMC	Founder_Alleles	0.000135518932416701	0.0248137083396973	2.60832179135306e-05	0.236479924261775
PZE_102082593	2	83.4	DMC	Founder_Alleles	0.000114256169569837	0.0222928741224481	2.54186584208727e-05	0.222491404910116
PZE_102082603	2	83.4	DMC	Founder_Alleles	0.000116931592796132	0.0209841685948211	2.41439425283652e-05	0.23455379515033
PZE_102082604	2	83.4	DMC	Founder_Alleles	0.000117837031055834	0.0210594136558353	2.41679102908066e-05	0.235357286694191
PZE_102082627	2	83.4	DMC	Founder_Alleles	0.000118752883757955	0.0211355535729773	2.41918495681448e-05	0.236167505406958
PZE_102082846	2	83.5	DMC	Founder_Alleles	0.000243465564915835	0.0303271156751985	2.65779370510755e-05	0.317815850831771
PZE_102082903	2	83.5	DMC	Founder_Alleles	0.000244440066869744	0.0303847621134768	2.6594315246542e-05	0.31835043841605
PZE_102083083	2	83.6	DMC	Founder_Alleles	0.000365925880276619	0.0374204284025387	2.80441848735657e-05	0.373944170685087
PZE_102083088	2	83.6	DMC	Founder_Alleles	0.000353241861888121	0.0391503161900376	2.81971531403968e-05	0.357348922441499
PZE_102083188	2	83.7	DMC	Founder_Alleles	0.000309546264813054	0.0429746288026133	2.37210854483472e-05	0.345116635856237
PZE_102083209	2	83.7	DMC	Founder_Alleles	0.000323498372405862	0.0431176160130494	2.37077689145826e-05	0.354486352563677
PZE_102083283	2	83.7	DMC	Founder_Alleles	0.000338246303402401	0.0432587215620894	2.36956049614045e-05	0.364145105835915
PZE_102083284	2	83.7	DMC	Founder_Alleles	0.000327662934178408	0.0431719651552201	2.36170751577447e-05	0.357451391713778
PZE_102083292	2	83.7	DMC	Founder_Alleles	0.000318052806465907	0.0430680171645559	2.35350145487701e-05	0.351380891706354
PZE_102083375	2	83.7	DMC	Founder_Alleles	0.00030913584942871	0.0429478434147577	2.34424063766392e-05	0.345755034812423
PZE_102083492	2	83.8	DMC	Founder_Alleles	0.000266634186664394	0.0409142947835726	1.90156376713713e-05	0.350151076860143
PZE_102083636	2	83.8	DMC	Founder_Alleles	0.000355611254314714	0.0500532812879788	2.02754291486196e-05	0.380981313054256
PZE_102083803	2	83.9	DMC	Founder_Alleles	0.000228756609707781	0.0413697151643725	1.53976202388328e-05	0.340294428875384
PZE_102083980	2	83.9	DMC	Founder_Alleles	0.000241587043722458	0.0366806194011375	1.475338250434e-05	0.373024838322524
PZE_102084100	2	84	DMC	Founder_Alleles	0.000143454485810102	0.0372865932560642	1.17992431912795e-05	0.281544367566603
PZE_102084168	2	84	DMC	Founder_Alleles	0.000129520979637365	0.035534969281755	1.14905123026476e-05	0.26966995164845
PZE_102084249	2	84	DMC	Founder_Alleles	0.000106688114110853	0.0347394270277964	1.12256588691295e-05	0.239936488967966
PZE_102084262	2	84	DMC	Founder_Alleles	9.58347014929917e-05	0.0334763974319497	1.11315183444205e-05	0.226989859682574
PZE_102084315	2	84	DMC	Founder_Alleles	6.89043066942618e-05	0.0292240503346588	1.1460492793991e-05	0.191044782414722
PZE_102084401	2	84	DMC	Founder_Alleles	4.55688754463779e-05	0.0341316697078617	1.30560622196851e-05	0.12173611671681
PZE_102084442	2	84	DMC	Founder_Alleles	2.03345273447342e-05	0.0172282716883188	1.30904497436246e-05	0.0993489553683931
PZE_102084474	2	84	DMC	Founder_Alleles	2.80389966103023e-05	0.0257731766198616	1.30905328717956e-05	0.0978032794851452
PZE_102084528	2	84.1	DMC	Founder_Alleles	5.04482035409426e-05	0.0247057349588824	2.57445732442241e-05	0.107239415055551
PZE_102084540	2	84.1	DMC	Founder_Alleles	5.08346768349766e-05	0.0250806604506978	2.68599180343054e-05	0.105417823792184
PZE_102084541	2	84.1	DMC	Founder_Alleles	5.33793174326558e-05	0.0264135211701733	2.67570042750132e-05	0.105814596881645
PZE_102084543	2	84.1	DMC	Founder_Alleles	5.14702222254027e-05	0.0273671492473885	2.63798494610779e-05	0.100901187452987
PZE_102084544	2	84.1	DMC	Founder_Alleles	4.98422273405019e-05	0.0253381323960553	2.62013930618643e-05	0.103549059655163
PZE_102084642	2	84.1	DMC	Founder_Alleles	5.04780690786522e-05	0.02669455150676	2.76389329127991e-05	0.101114061490546
PZE_102084750	2	84.1	DMC	Founder_Alleles	5.0528045645426e-05	0.0267247172051719	2.76421796290283e-05	0.101114647850988
PZE_102084771	2	84.2	DMC	Founder_Alleles	5.55727689773855e-05	0.0297783305394296	2.79527767683696e-05	0.101256250709413
PZE_102085449	2	84.4	DMC	Founder_Alleles	6.88161757833594e-05	0.0379243524392502	2.87562586513967e-05	0.10178638929556
PZE_102086198	2	84.7	DMC	Founder_Alleles	7.44960326223287e-05	0.0419811880936396	2.8714557485543e-05	0.101369462915686
PZE_102086277	2	84.8	DMC	Founder_Alleles	6.32013952844845e-05	0.0413668956595048	2.86128242213968e-05	0.089360537437489
PZE_102086307	2	84.8	DMC	Founder_Alleles	6.99263826299257e-05	0.0326425570546904	2.78527699939524e-05	0.113834875158382
PZE_102086315	2	84.8	DMC	Founder_Alleles	7.12162164641095e-05	0.0362660742160518	2.90381197128875e-05	0.107724184539543
PZE_102086339	2	84.8	DMC	Founder_Alleles	6.83754135523129e-05	0.0331076675355795	2.90462329519681e-05	0.111007255836916
PZE_102087099	2	84.9	DMC	Founder_Alleles	9.94194813009885e-05	0.0551327734728042	3.24468601654582e-05	0.107071537978386
PZE_102087500	2	85	DMC	Founder_Alleles	0.000102749070725938	0.0526424663754628	3.2159960589917e-05	0.112751696380058
PZE_102087768	2	85	DMC	Founder_Alleles	0.000102738989471995	0.0527145720772775	3.21771224136569e-05	0.112649702478541
PZE_102087814	2	85.1	DMC	Founder_Alleles	0.000107365096851053	0.0622916752493309	3.42360150709098e-05	0.105093886313106
PZE_102088025	2	85.1	DMC	Founder_Alleles	0.000124066627979369	0.104842979190252	3.64509723892459e-05	0.0833352697144675
PZE_102088035	2	85.1	DMC	Founder_Alleles	0.00010625186858304	0.0708729100964975	3.36394574975696e-05	0.0959994729910096
PZE_102098722	2	85.1	DMC	Founder_Alleles	9.08567409272365e-05	0.0550183172106768	3.22389224746145e-05	0.0999974712106537
PZE_102098735	2	85.1	DMC	Founder_Alleles	8.38084125670546e-05	0.0433401899472966	3.10449009465197e-05	0.109446680491983
PZE_102098807	2	85.1	DMC	Founder_Alleles	0.000120252279406707	0.0594114318239644	3.30008093870626e-05	0.119074626200225
PZE_102098924	2	85.1	DMC	Founder_Alleles	0.000106141518551151	0.0771055745421831	3.4597098337863e-05	0.0907760527053063
PZE_103094655	2	85.1	DMC	Founder_Alleles	0.000103037518481175	0.106012510061834	3.70396124284023e-05	0.0712412153539101
PZE_103094687	2	85.1	DMC	Founder_Alleles	0.00010861953269603	0.0987910928989717	3.577731270199e-05	0.07815671482535
PZE_103094688	2	85.1	DMC	Founder_Alleles	8.52367919801367e-05	0.0741876633047072	3.3489638444073e-05	0.0775889063578257
PZE_103094844	2	85.1	DMC	Founder_Alleles	8.19958780837737e-05	0.0698267566991569	3.15437830893384e-05	0.0780164060769778
PZE_102088316	2	85.2	DMC	Founder_Alleles	0.00013844859525991	0.117735943711714	3.70529644806439e-05	0.0845843688712571
PZE_102088835	2	85.2	DMC	Founder_Alleles	0.000115810858936527	0.0907240692899225	3.51707663707179e-05	0.0874028448346001
PZE_103095171	2	85.2	DMC	Founder_Alleles	9.56904081732546e-05	0.070080924475912	3.34673613883174e-05	0.0891836943828082
PZE_103095261	2	85.2	DMC	Founder_Alleles	8.85960818149956e-05	0.0737111726695117	3.39216800785413e-05	0.0807390207674545
PZE_103095358	2	85.2	DMC	Founder_Alleles	8.24687381040246e-05	0.0775878862890325	3.44004419368105e-05	0.073315415953068
PZE_103095468	2	85.2	DMC	Founder_Alleles	7.59716008974509e-05	0.0859084415226271	3.55223161546681e-05	0.0636551385098613
PZE_103095475	2	85.2	DMC	Founder_Alleles	7.67217256862907e-05	0.0841126208329905	3.59627000798834e-05	0.0647045226617773
[truncated: 74,433 more rows]
