# Supplementary material for: Linkage Analysis and Association Mapping QTL Detection Models for Hybrids Between Multiparental Populations from Two Heterotic Groups: Application to Biomass Production in Maize (Zea mays L.)
Source: G3 (Bethesda). 2017 Sep 28;7(11):3649–57. doi: 10.1534/g3.117.300121 (PMC5677153; doi:10.1534/g3.117.300121)
Supplement: Supplementary file 4 [file 3649FileS4.txt]

Description of the genetic material and supplemental material

Genetic material description:

All the lines that were used for the project belong to INRA (National French Institute for Agricultural Research).
Seeds are stored at the INRA Saint-Martin de Hinx station (France). Parental lines of the experimental hybrids were 
developed from eight INRA founder lines (four for the dent and four for the flint group)
In each group, the four founder lines were crossed following a half-diallel design to obtain 6 intra-group hybrids. 
Each hybrid was then used to derive a segregating population of lines by selfing (for the flint group) or by haplo-diploidization 
(for the dent group). Segregating populations are named F1 to F6 for the flint ones and D1 to D6 for the dent ones (cf 
File S6 provided as supplemental file of the companion paper Giraud et al. Genetics, 2017). 
The name of the segragating lines result from the merging of the prefix "PSM", the population name "D1" 
to "D6" or "F1" to "F6" and a three digit number which indicates the number of the line within the population. 
The dent and flint lines were then crossed to produce experimental dent-flint hybrids that were phenotyped.        

Pedigree of the populations, phenotypic and genotypic files are described and provided in the supplemental files of the companion paper Giraud et al. Genetics 2017
In the supplemental of this paper we provide the individual population genetic maps and the consensus map used for QTL detection (File S1)

Supplemental material desciption:

"FileS1.txt"

This file corresponds to the consensus map obtained from the dent and the flint parental lines genotypes and used for the QTL detection and the 12 individual population maps, 
including information on the allelic frequencies and segregation distortion.
Methods used to compute this map are described in the manuscript. 
The columns, separated by ";", are:
-SNP_ name: the marker name
-chromosome: the chromosome number
-genetic_position: the genetic position in cM on the consensus map 
-physicalposition(MaizeRefMapV2): the physical position on the reference maize physical map (B73 RefGen_v2) 

The following columns show for each of the six Flint and Dent populations (coded F1 to F6 and D1 to D6), 
-pos_F1: the position of the marker in the individual map of population F1. The column is empty if the marker is not mapped 
-fA_F1: the allelic frequence of parent coded "A" in the population F1. The column is empty if the marker is not mapped 
-test_F1: level of significance of the distortion test (-:non significant, ***: p<0.01%; **: p<1%; *: p<5% ) 
...

We provided the main R-scripts used in this study

"FileS2.txt" 

This file contains the R scripts used to perform QTL detection with the "Founder_alleles", "SNP_withingroup" and the "Hybrid Gentype" models. 
The R script used to perform the QTL detection with the "Founder Alleles" model was also provided as supplemental information of the companion paper Giraud et al. Genetics 2017. 
All the data analyses require the R-Asreml package.


We also provided files showing some of the results not shown in the main manuscript :

"FileS3.txt" 

This file contains the pvalues of the single marker QTL detection for the QTL detection models: "Founder Alleles", "SNP_withingoup" and "Hybrid Genotype" models for the different traits.
Note that the QTL results for the "Founder Alleles" model was provided also as Supplemental of the companion paper Giraud et al, Genetics 2017

The columns of this file are:
-SNP_name: the name of the SNP 
-chr_gen: the chromosome name
-gen_pos: the genetic position of the marker on the consensus map
-Trait: the name of the trait (DMC,DMY, DtSILK or PH)
-Method: the QTL detection method ("Founder_alleles", "SNP_withingoup" and "Hybrid Genotype")
-Global: the p-value of the Wald test for the total locus effect
-FlintGCA/Additivity: the p-value of the Wald test for the FlintGCA locus effect (for the "Founder_alleles" and "SNP_withingoup" models) or of the additive effect (for the "Hybrid Genotype")
-DentGCA: the p-value of the Wald test for the DentGCA locus effect (for the "Founder_alleles" and "SNP_withingoup" models), equals "nd" for the "Hybrid Genotype"
-SCA/Dominance: the p-value of the Wald test for the SCA locus effect (for the "Founder_alleles" and "SNP_withingoup" models) or of the dominance effect (for the "Hybrid Genotype")


"FileS5.docx" 

This file contains supplemental Figures S1, S2 and S3 S4 and supplemental Tables S1 S2, S3 and S4. 
These figures and tables correspond to the description of the individual population and consensus maps, the QTL detection results (graphs and tables) 
for the different traits and models not shown in the main manuscript. Note that the QTL results obtained with the "Founder Alleles" model were also provided as supplemental material of the
companion paper Giraud et al. Genetics 2017 
